# Supplementary material for: Reactive Solubilization of Heterometallic Clusters by Treatment of (TrBi3)2− Anions (Tr=Ga, In, Tl) with [Mn{N(SiMe3)2}2]
Source: Angew Chem Int Ed Engl. 2022 Sep 15;61(42):e202210683. doi: 10.1002/anie.202210683 (PMC9825972; doi:10.1002/anie.202210683)
Supplement: Supplementary file 1 — Supporting Information [file ANIE-61-0-s003.cif]

data_gwx003_0m
_audit_creation_date               2022-04-26
_audit_creation_method
;
Olex2 1.5
(compiled 2021.12.09 svn.r5202d8cf for OlexSys, GUI svn.r6439)
;
_shelx_SHELXL_version_number       '2018/3'
_audit_contact_author_address      ?
_audit_contact_author_email        ?
_audit_contact_author_name         ''
_audit_contact_author_phone        ?
_publ_contact_author_id_orcid      ?
_publ_section_references
;
D. Kratzert, I. Krossing, (2018), J. Appl. Cryst. 51, 928-934. 

Dolomanov, O.V., Bourhis, L.J., Gildea, R.J, Howard, J.A.K. & Puschmann, H.
 (2009), J. Appl. Cryst. 42, 339-341.

Kratzert, D., Holstein, J.J. & Krossing, I. (2015). J. Appl. Cryst. 48, 933-938.

Sheldrick, G.M. (2015). Acta Cryst. C71, 3-8.
;
_chemical_name_common              ?
_chemical_name_systematic          ?
_chemical_formula_moiety          
 '2(C18 H36 K N2 O6), C24 H72 Bi2 Mn2 N4 Si8, 2(C4 H8 O)'
_chemical_formula_sum              'C68 H160 Bi2 K2 Mn2 N8 O14 Si8'
_chemical_formula_weight           2144.79
_chemical_melting_point            ?
loop_
  _atom_type_symbol
  _atom_type_description
  _atom_type_scat_dispersion_real
  _atom_type_scat_dispersion_imag
  _atom_type_scat_source
 'C' 'C' 0.0033 0.0016 'International Tables Vol C Tables 4.2.6.8 and 6.1.1.4'
 'H' 'H' 0.0000 0.0000 'International Tables Vol C Tables 4.2.6.8 and 6.1.1.4'
 'Bi' 'Bi' -4.1077 10.2566
 'International Tables Vol C Tables 4.2.6.8 and 6.1.1.4'
 'K' 'K' 0.2009 0.2494 'International Tables Vol C Tables 4.2.6.8 and 6.1.1.4'
 'Mn' 'Mn' 0.3368 0.7283 'International Tables Vol C Tables 4.2.6.8 and 6.1.1.4'
 'N' 'N' 0.0061 0.0033 'International Tables Vol C Tables 4.2.6.8 and 6.1.1.4'
 'O' 'O' 0.0106 0.0060 'International Tables Vol C Tables 4.2.6.8 and 6.1.1.4'
 'Si' 'Si' 0.0817 0.0704 'International Tables Vol C Tables 4.2.6.8 and 6.1.1.4'

_shelx_space_group_comment
;
The symmetry employed for this shelxl refinement is uniquely defined
by the following loop, which should always be used as a source of
symmetry information in preference to the above space-group names.
They are only intended as comments.
;
_space_group_crystal_system        'monoclinic'
_space_group_IT_number             15
_space_group_name_H-M_alt          'C 1 2/c 1'
_space_group_name_Hall             '-C 2yc'
loop_
  _space_group_symop_operation_xyz
 'x, y, z'
 '-x, y, -z+1/2'
 'x+1/2, y+1/2, z'
 '-x+1/2, y+1/2, -z+1/2'
 '-x, -y, -z'
 'x, -y, z-1/2'
 '-x+1/2, -y+1/2, -z'
 'x+1/2, -y+1/2, z-1/2'

_cell_length_a                     26.3859(10)
_cell_length_b                     16.6339(5)
_cell_length_c                     26.1946(10)
_cell_angle_alpha                  90
_cell_angle_beta                   112.4840(10)
_cell_angle_gamma                  90
_cell_volume                       10622.9(7)
_cell_formula_units_Z              4
_cell_measurement_reflns_used      9694
_cell_measurement_temperature      100(2)
_cell_measurement_theta_max        28.079
_cell_measurement_theta_min        2.47
_shelx_estimated_absorpt_T_max     0.733
_shelx_estimated_absorpt_T_min     0.326
_exptl_absorpt_coefficient_mu      3.755
_exptl_absorpt_correction_T_max    0.7453
_exptl_absorpt_correction_T_min    0.5066
_exptl_absorpt_correction_type     multi-scan
_exptl_absorpt_process_details    
 'SADABS-2016/2 (Bruker,2016/2) was used for absorption correction. wR2(int) was 0.1176 before and 0.0499 after correction. The Ratio of minimum to maximum transmission is 0.6929. The \l/2 correction factor is Not present.'
_exptl_crystal_colour              'dark brown'
_exptl_crystal_colour_lustre       .
_exptl_crystal_colour_modifier     dark
_exptl_crystal_colour_primary      brown
_exptl_crystal_density_diffrn      1.341
_exptl_crystal_density_meas        ?
_exptl_crystal_density_method      ?
_exptl_crystal_description         plank
_exptl_crystal_F_000               4408
_exptl_crystal_size_max            0.385
_exptl_crystal_size_mid            0.141
_exptl_crystal_size_min            0.088
_exptl_transmission_factor_max     ?
_exptl_transmission_factor_min     ?
_diffrn_reflns_av_R_equivalents    0.0446
_diffrn_reflns_av_unetI/netI       0.0229
_diffrn_reflns_Laue_measured_fraction_full  0.999
_diffrn_reflns_Laue_measured_fraction_max  0.996
_diffrn_reflns_limit_h_max         32
_diffrn_reflns_limit_h_min         -32
_diffrn_reflns_limit_k_max         20
_diffrn_reflns_limit_k_min         -20
_diffrn_reflns_limit_l_max         32
_diffrn_reflns_limit_l_min         -32
_diffrn_reflns_number              90054
_diffrn_reflns_point_group_measured_fraction_full  0.999
_diffrn_reflns_point_group_measured_fraction_max  0.996
_diffrn_reflns_theta_full          25.242
_diffrn_reflns_theta_max           26.082
_diffrn_reflns_theta_min           2.449
_diffrn_ambient_temperature        99.98
_diffrn_detector_area_resol_mean   ?
_diffrn_measured_fraction_theta_full  0.999
_diffrn_measured_fraction_theta_max  0.996
_diffrn_measurement_device_type    'Bruker APEX-II CCD'
_diffrn_measurement_method         '\f and \w scans'
_diffrn_radiation_type             MoK\a
_diffrn_radiation_wavelength       0.71073
_diffrn_source                     ?
_reflns_Friedel_coverage           0.000
_reflns_Friedel_fraction_full      .
_reflns_Friedel_fraction_max       .
_reflns_number_gt                  9219
_reflns_number_total               10509
_reflns_special_details
;
 Reflections were merged by SHELXL according to the crystal
 class for the calculation of statistics and refinement.
 
 Structure factors included contributions from the .fab file.
 
 _reflns_Friedel_fraction is defined as the number of unique
 Friedel pairs measured divided by the number that would be
 possible theoretically, ignoring centric projections and
 systematic absences.
;
_reflns_threshold_expression       'I > 2\s(I)'
_computing_cell_refinement         'SAINT v8.37A (Bruker, 2015)'
_computing_data_collection         ?
_computing_data_reduction          'SAINT v8.37A (Bruker, 2015)'
_computing_molecular_graphics      'Olex2 1.5 (Dolomanov et al., 2009)'
_computing_publication_material    'Olex2 1.5 (Dolomanov et al., 2009)'
_computing_structure_refinement    'SHELXL 2018/3 (Sheldrick, 2015)'
_computing_structure_solution      'XT (Sheldrick, 2015)'
_refine_diff_density_max           0.452
_refine_diff_density_min           -0.541
_refine_diff_density_rms           0.066
_refine_ls_extinction_coef         .
_refine_ls_extinction_method       none
_refine_ls_goodness_of_fit_ref     1.044
_refine_ls_hydrogen_treatment      constr
_refine_ls_matrix_type             full
_refine_ls_number_parameters       492
_refine_ls_number_reflns           10509
_refine_ls_number_restraints       6
_refine_ls_R_factor_all            0.0271
_refine_ls_R_factor_gt             0.0200
_refine_ls_restrained_S_all        1.044
_refine_ls_shift/su_max            0.006
_refine_ls_shift/su_mean           0.000
_refine_ls_structure_factor_coef   Fsqd
_refine_ls_weighting_details      
 'w=1/[\s^2^(Fo^2^)+(0.0155P)^2^+15.3375P] where P=(Fo^2^+2Fc^2^)/3'
_refine_ls_weighting_scheme        calc
_refine_ls_wR_factor_gt            0.0408
_refine_ls_wR_factor_ref           0.0426
_refine_special_details            ?
_olex2_refinement_description
;
1. Fixed Uiso
 At 1.2 times of:
  All C(H,H) groups, All C(H,H,H,H) groups
 At 1.5 times of:
  All C(H,H,H) groups
2. Restrained distances
3. Uiso/Uaniso restraints and constraints
All non-hydrogen atoms have similar U: within 1A with sigma of 0.04 and sigma
for terminal atoms of 0.08 within 1A
4. Others
 Fixed Sof: H31C(0.55) H31D(0.55) H31A(0.45) H31B(0.45) H33C(0.55) H33D(0.55)
 H33A(0.45) H33B(0.45) C32A(0.55) H32A(0.55) H32B(0.55) C32B(0.45) H32C(0.45)
 H32D(0.45)
5.a Secondary CH2 refined with riding coordinates:
 C29(H29A,H29B), C15(H15A,H15B), C18(H18A,H18B), C28(H28A,H28B), C25(H25A,
 H25B), C16(H16A,H16B), C30(H30A,H30B), C23(H23A,H23B), C21(H21A,H21B),
 C24(H24A,H24B), C13(H13A,H13B), C22(H22A,H22B), C27(H27A,H27B), C17(H17A,H17B),
  C20(H20A,H20B), C19(H19A,H19B), C34(H34A,H34B), C26(H26A,H26B), C31(H31C,
 H31D), C31(H31A,H31B), C33(H33C,H33D), C33(H33A,H33B), C32A(H32A,H32B),
 C32B(H32C,H32D), C14(H14A,H14B)
5.b Idealised Me refined as rotating group:
 C10(H10A,H10B,H10C), C1(H1A,H1B,H1C), C6(H6A,H6B,H6C), C11(H11A,H11B,H11C),
 C12(H12A,H12B,H12C), C9(H9A,H9B,H9C), C4(H4A,H4B,H4C), C2(H2A,H2B,H2C), C3(H3A,
 H3B,H3C), C7(H7A,H7B,H7C), C5(H5A,H5B,H5C), C8(H8A,H8B,H8C)
;
_atom_sites_solution_hydrogens     geom
_atom_sites_solution_primary       ?
_atom_sites_solution_secondary     ?
loop_
  _atom_site_label
  _atom_site_type_symbol
  _atom_site_fract_x
  _atom_site_fract_y
  _atom_site_fract_z
  _atom_site_U_iso_or_equiv
  _atom_site_adp_type
  _atom_site_occupancy
  _atom_site_site_symmetry_order
  _atom_site_calc_flag
  _atom_site_refinement_flags_posn
  _atom_site_refinement_flags_adp
  _atom_site_refinement_flags_occupancy
  _atom_site_disorder_assembly
  _atom_site_disorder_group
 K004 K 0.45435(2) 0.44660(3) 0.60809(2) 0.01727(10) Uani 1 1 d . . . . .
 Si4 Si 0.66766(3) 0.96202(4) 0.88829(3) 0.01965(14) Uani 1 1 d . . . . .
 Si1 Si 0.57523(3) 0.93109(4) 0.62122(3) 0.02223(14) Uani 1 1 d . . . . .
 Si2 Si 0.66108(3) 0.82697(4) 0.70161(3) 0.02254(15) Uani 1 1 d . . . . .
 Si3 Si 0.70513(3) 1.05734(4) 0.81344(3) 0.02483(15) Uani 1 1 d . . . . .
 O2 O 0.56359(6) 0.41007(9) 0.67987(6) 0.0200(3) Uani 1 1 d . . . . .
 O6 O 0.40379(6) 0.32075(9) 0.64412(6) 0.0209(3) Uani 1 1 d . . . . .
 O1 O 0.52940(7) 0.57435(9) 0.66172(6) 0.0222(4) Uani 1 1 d . . . . .
 N2 N 0.66342(7) 0.98652(11) 0.82349(8) 0.0186(4) Uani 1 1 d . . . . .
 O5 O 0.37508(6) 0.48442(9) 0.65320(7) 0.0219(4) Uani 1 1 d . . . . .
 O3 O 0.40536(7) 0.52369(10) 0.50615(7) 0.0294(4) Uani 1 1 d . . . . .
 O4 O 0.45591(7) 0.37385(10) 0.51099(6) 0.0255(4) Uani 1 1 d . . . . .
 O7 O 0.13460(7) 0.73705(11) 0.58112(9) 0.0408(5) Uani 1 1 d . . . . .
 N4 N 0.49713(8) 0.27671(11) 0.61396(8) 0.0196(4) Uani 1 1 d . . . . .
 N1 N 0.61480(7) 0.90337(11) 0.68703(8) 0.0186(4) Uani 1 1 d . . . . .
 N3 N 0.41235(8) 0.61742(12) 0.60293(8) 0.0248(5) Uani 1 1 d . . . . .
 C10 C 0.74016(11) 0.96215(16) 0.94189(11) 0.0350(7) Uani 1 1 d . . . . .
 H10A H 0.762685 0.924832 0.930607 0.052 Uiso 1 1 calc R U . . .
 H10B H 0.739862 0.945239 0.977613 0.052 Uiso 1 1 calc R U . . .
 H10C H 0.755501 1.016459 0.945229 0.052 Uiso 1 1 calc R U . . .
 C29 C 0.43674(10) 0.25129(14) 0.66566(10) 0.0247(5) Uani 1 1 d . . . . .
 H29A H 0.414583 0.208977 0.673898 0.030 Uiso 1 1 calc R U . . .
 H29B H 0.467777 0.265057 0.700361 0.030 Uiso 1 1 calc R U . . .
 C15 C 0.57395(10) 0.54669(14) 0.70935(10) 0.0258(5) Uani 1 1 d . . . . .
 H15A H 0.560393 0.530488 0.738233 0.031 Uiso 1 1 calc R U . . .
 H15B H 0.601029 0.590449 0.724363 0.031 Uiso 1 1 calc R U . . .
 C18 C 0.55140(9) 0.26991(14) 0.65941(10) 0.0232(5) Uani 1 1 d . . . . .
 H18A H 0.570123 0.221409 0.653349 0.028 Uiso 1 1 calc R U . . .
 H18B H 0.546171 0.262533 0.694583 0.028 Uiso 1 1 calc R U . . .
 C1 C 0.51208(11) 0.86762(17) 0.58913(11) 0.0332(6) Uani 1 1 d . . . . .
 H1A H 0.522603 0.810869 0.590974 0.050 Uiso 1 1 calc R U . . .
 H1B H 0.492821 0.883354 0.550424 0.050 Uiso 1 1 calc R U . . .
 H1C H 0.487860 0.875527 0.609229 0.050 Uiso 1 1 calc R U . . .
 C6 C 0.67568(12) 0.78417(17) 0.77200(11) 0.0413(7) Uani 1 1 d . . . . .
 H6A H 0.692707 0.825484 0.800017 0.062 Uiso 1 1 calc R U . . .
 H6B H 0.700676 0.738323 0.778307 0.062 Uiso 1 1 calc R U . . .
 H6C H 0.641309 0.766325 0.774495 0.062 Uiso 1 1 calc R U . . .
 C11 C 0.62702(12) 1.03047(16) 0.91471(11) 0.0330(6) Uani 1 1 d . . . . .
 H11A H 0.640348 1.085703 0.915916 0.049 Uiso 1 1 calc R U . . .
 H11B H 0.631176 1.013660 0.951965 0.049 Uiso 1 1 calc R U . . .
 H11C H 0.588222 1.027927 0.890118 0.049 Uiso 1 1 calc R U . . .
 C28 C 0.37757(10) 0.34711(14) 0.67966(11) 0.0267(6) Uani 1 1 d . . . . .
 H28A H 0.405453 0.363201 0.715907 0.032 Uiso 1 1 calc R U . . .
 H28B H 0.355396 0.302887 0.685753 0.032 Uiso 1 1 calc R U . . .
 C25 C 0.38008(11) 0.62515(15) 0.63765(12) 0.0300(6) Uani 1 1 d . . . . .
 H25A H 0.357725 0.674737 0.627073 0.036 Uiso 1 1 calc R U . . .
 H25B H 0.405500 0.630905 0.676692 0.036 Uiso 1 1 calc R U . . .
 C12 C 0.64287(11) 0.85766(15) 0.89172(11) 0.0310(6) Uani 1 1 d . . . . .
 H12A H 0.606077 0.850832 0.863111 0.046 Uiso 1 1 calc R U . . .
 H12B H 0.641550 0.848575 0.928161 0.046 Uiso 1 1 calc R U . . .
 H12C H 0.667971 0.818854 0.885693 0.046 Uiso 1 1 calc R U . . .
 C16 C 0.60048(9) 0.47675(14) 0.69392(10) 0.0227(5) Uani 1 1 d . . . . .
 H16A H 0.610086 0.491085 0.662048 0.027 Uiso 1 1 calc R U . . .
 H16B H 0.634652 0.462199 0.725290 0.027 Uiso 1 1 calc R U . . .
 C30 C 0.45807(10) 0.22113(14) 0.62347(10) 0.0243(5) Uani 1 1 d . . . . .
 H30A H 0.476368 0.168681 0.635923 0.029 Uiso 1 1 calc R U . . .
 H30B H 0.426690 0.212214 0.588070 0.029 Uiso 1 1 calc R U . . .
 C23 C 0.45502(11) 0.28822(15) 0.51131(10) 0.0286(6) Uani 1 1 d . . . . .
 H23A H 0.457978 0.267342 0.477161 0.034 Uiso 1 1 calc R U . . .
 H23B H 0.419931 0.269147 0.512458 0.034 Uiso 1 1 calc R U . . .
 C21 C 0.41843(11) 0.49425(16) 0.46179(10) 0.0321(6) Uani 1 1 d . . . . .
 H21A H 0.455783 0.511831 0.466442 0.039 Uiso 1 1 calc R U . . .
 H21B H 0.392197 0.516039 0.426365 0.039 Uiso 1 1 calc R U . . .
 C24 C 0.50208(10) 0.25763(15) 0.56094(10) 0.0263(5) Uani 1 1 d . . . . .
 H24A H 0.504552 0.198570 0.557803 0.032 Uiso 1 1 calc R U . . .
 H24B H 0.536577 0.281224 0.561059 0.032 Uiso 1 1 calc R U . . .
 C13 C 0.45927(11) 0.67338(14) 0.62253(11) 0.0294(6) Uani 1 1 d . . . . .
 H13A H 0.446399 0.726304 0.630037 0.035 Uiso 1 1 calc R U . . .
 H13B H 0.473390 0.680885 0.592851 0.035 Uiso 1 1 calc R U . . .
 C9 C 0.71600(11) 1.14859(15) 0.85900(12) 0.0335(6) Uani 1 1 d . . . . .
 H9A H 0.680389 1.172020 0.854232 0.050 Uiso 1 1 calc R U . . .
 H9B H 0.737887 1.188332 0.848789 0.050 Uiso 1 1 calc R U . . .
 H9C H 0.735370 1.132894 0.897695 0.050 Uiso 1 1 calc R U . . .
 C4 C 0.63810(10) 0.73849(14) 0.65315(11) 0.0284(6) Uani 1 1 d . . . . .
 H4A H 0.602694 0.719013 0.652189 0.043 Uiso 1 1 calc R U . . .
 H4B H 0.665370 0.695378 0.666122 0.043 Uiso 1 1 calc R U . . .
 H4C H 0.634299 0.755098 0.615969 0.043 Uiso 1 1 calc R U . . .
 C22 C 0.41558(12) 0.40497(17) 0.46101(10) 0.0339(6) Uani 1 1 d . . . . .
 H22A H 0.378574 0.387423 0.457609 0.041 Uiso 1 1 calc R U . . .
 H22B H 0.422369 0.384022 0.428820 0.041 Uiso 1 1 calc R U . . .
 C2 C 0.54957(12) 1.03650(15) 0.61733(11) 0.0336(6) Uani 1 1 d . . . . .
 H2A H 0.530005 1.042621 0.642242 0.050 Uiso 1 1 calc R U . . .
 H2B H 0.524579 1.048349 0.579376 0.050 Uiso 1 1 calc R U . . .
 H2C H 0.580649 1.073825 0.628314 0.050 Uiso 1 1 calc R U . . .
 C3 C 0.61270(13) 0.92778(17) 0.57265(12) 0.0383(7) Uani 1 1 d . . . . .
 H3A H 0.646026 0.960547 0.587695 0.057 Uiso 1 1 calc R U . . .
 H3B H 0.588901 0.948993 0.536505 0.057 Uiso 1 1 calc R U . . .
 H3C H 0.622642 0.872089 0.568514 0.057 Uiso 1 1 calc R U . . .
 C27 C 0.34138(10) 0.41721(15) 0.65323(12) 0.0279(6) Uani 1 1 d . . . . .
 H27A H 0.317086 0.403522 0.614866 0.033 Uiso 1 1 calc R U . . .
 H27B H 0.318126 0.430647 0.674065 0.033 Uiso 1 1 calc R U . . .
 C17 C 0.58763(9) 0.34161(14) 0.66470(10) 0.0227(5) Uani 1 1 d . . . . .
 H17A H 0.624554 0.331327 0.693226 0.027 Uiso 1 1 calc R U . . .
 H17B H 0.591486 0.351826 0.629128 0.027 Uiso 1 1 calc R U . . .
 C20 C 0.40084(13) 0.60905(16) 0.50409(11) 0.0377(7) Uani 1 1 d . . . . .
 H20A H 0.376729 0.626396 0.466454 0.045 Uiso 1 1 calc R U . . .
 H20B H 0.437449 0.633519 0.513103 0.045 Uiso 1 1 calc R U . . .
 C7 C 0.77612(11) 1.01834(18) 0.82708(15) 0.0473(9) Uani 1 1 d . . . . .
 H7A H 0.795888 1.010555 0.866898 0.071 Uiso 1 1 calc R U . . .
 H7B H 0.795916 1.057230 0.813486 0.071 Uiso 1 1 calc R U . . .
 H7C H 0.773515 0.966929 0.807966 0.071 Uiso 1 1 calc R U . . .
 C5 C 0.72885(11) 0.85821(18) 0.69932(15) 0.0469(8) Uani 1 1 d . . . . .
 H5A H 0.724073 0.869539 0.661033 0.070 Uiso 1 1 calc R U . . .
 H5B H 0.755559 0.814719 0.713928 0.070 Uiso 1 1 calc R U . . .
 H5C H 0.742138 0.906630 0.721797 0.070 Uiso 1 1 calc R U . . .
 C19 C 0.37721(12) 0.63594(16) 0.54511(11) 0.0371(7) Uani 1 1 d . . . . .
 H19A H 0.370997 0.694718 0.541400 0.045 Uiso 1 1 calc R U . . .
 H19B H 0.341134 0.609716 0.536091 0.045 Uiso 1 1 calc R U . . .
 C34 C 0.13039(11) 0.66755(19) 0.54812(13) 0.0424(7) Uani 1 1 d . . . . .
 H34A H 0.112263 0.680890 0.508397 0.051 Uiso 1 1 calc R U . . .
 H34B H 0.108788 0.625232 0.557186 0.051 Uiso 1 1 calc R U . . .
 C26 C 0.34277(10) 0.55488(15) 0.63296(12) 0.0326(6) Uani 1 1 d . . . . .
 H26A H 0.319955 0.565372 0.654721 0.039 Uiso 1 1 calc R U . . .
 H26B H 0.318048 0.547011 0.593875 0.039 Uiso 1 1 calc R U . . .
 C8 C 0.67711(14) 1.0960(2) 0.74099(13) 0.0555(10) Uani 1 1 d . . . . .
 H8A H 0.674613 1.051850 0.715401 0.083 Uiso 1 1 calc R U . . .
 H8B H 0.701482 1.137844 0.736941 0.083 Uiso 1 1 calc R U . . .
 H8C H 0.640530 1.118754 0.732623 0.083 Uiso 1 1 calc R U . . .
 C31 C 0.19006(11) 0.74847(19) 0.61726(13) 0.0467(8) Uani 1 1 d . . . . .
 H31C H 0.197634 0.722802 0.653539 0.056 Uiso 0.55 1 calc R U P A 1
 H31D H 0.199225 0.806351 0.622944 0.056 Uiso 0.55 1 calc R U P A 1
 H31A H 0.192910 0.757701 0.655598 0.056 Uiso 0.45 1 calc R U P B -1
 H31B H 0.206386 0.794868 0.605396 0.056 Uiso 0.45 1 calc R U P B -1
 C33 C 0.18816(13) 0.6395(2) 0.56129(18) 0.0726(13) Uani 1 1 d . . . . .
 H33C H 0.197005 0.593434 0.587166 0.087 Uiso 0.55 1 calc R U P C 1
 H33D H 0.192986 0.622611 0.527185 0.087 Uiso 0.55 1 calc R U P C 1
 H33A H 0.189727 0.580038 0.561147 0.087 Uiso 0.45 1 calc R U P D -1
 H33B H 0.202027 0.660354 0.533668 0.087 Uiso 0.45 1 calc R U P D -1
 C32A C 0.2228(2) 0.7066(4) 0.5861(3) 0.0419(14) Uani 0.55 1 d . U P E 1
 H32A H 0.227074 0.742413 0.557812 0.050 Uiso 0.55 1 calc R U P E 1
 H32B H 0.259465 0.688838 0.611941 0.050 Uiso 0.55 1 calc R U P E 1
 C32B C 0.2190(3) 0.6690(5) 0.6130(3) 0.0396(16) Uani 0.45 1 d . U P E -1
 H32C H 0.257245 0.679305 0.616739 0.047 Uiso 0.45 1 calc R U P E -1
 H32D H 0.219499 0.630588 0.642078 0.047 Uiso 0.45 1 calc R U P E -1
 Bi1 Bi 0.500000 0.85994(2) 0.750000 0.01670(4) Uani 1.0000(7) 2 d S T . . .
 Bi2 Bi 0.500000 1.03441(2) 0.750000 0.01624(4) Uani 1 2 d S T P . .
 Mn1 Mn 0.59943(2) 0.94659(2) 0.75379(2) 0.01443(7) Uani 1 1 d . . . . .
 C14 C 0.50509(10) 0.64501(14) 0.67361(11) 0.0275(6) Uani 1 1 d . . . . .
 H14A H 0.533124 0.687785 0.687506 0.033 Uiso 1 1 calc R U . . .
 H14B H 0.490833 0.633047 0.702685 0.033 Uiso 1 1 calc R U . . .

loop_
  _atom_site_aniso_label
  _atom_site_aniso_U_11
  _atom_site_aniso_U_22
  _atom_site_aniso_U_33
  _atom_site_aniso_U_23
  _atom_site_aniso_U_13
  _atom_site_aniso_U_12
 K004 0.0180(2) 0.0173(2) 0.0164(2) 0.0016(2) 0.00645(19) 0.0015(2)
 Si4 0.0173(3) 0.0171(3) 0.0216(3) 0.0010(3) 0.0040(3) -0.0009(2)
 Si1 0.0304(4) 0.0205(4) 0.0218(3) 0.0013(3) 0.0168(3) 0.0031(3)
 Si2 0.0162(3) 0.0228(4) 0.0303(4) -0.0058(3) 0.0107(3) 0.0030(3)
 Si3 0.0189(3) 0.0227(3) 0.0344(4) -0.0020(3) 0.0119(3) -0.0082(3)
 O2 0.0163(8) 0.0186(8) 0.0249(9) -0.0023(7) 0.0077(7) -0.0012(6)
 O6 0.0230(9) 0.0190(8) 0.0230(8) -0.0007(7) 0.0115(7) 0.0013(7)
 O1 0.0279(9) 0.0178(8) 0.0203(8) -0.0024(7) 0.0085(7) -0.0005(7)
 N2 0.0140(10) 0.0170(10) 0.0245(11) -0.0002(8) 0.0072(8) -0.0026(8)
 O5 0.0161(8) 0.0181(8) 0.0315(10) 0.0003(7) 0.0093(7) 0.0003(6)
 O3 0.0400(11) 0.0245(9) 0.0209(9) 0.0064(7) 0.0085(8) 0.0043(8)
 O4 0.0303(10) 0.0265(9) 0.0150(8) -0.0025(7) 0.0035(7) 0.0004(7)
 O7 0.0243(10) 0.0331(11) 0.0597(13) 0.0026(10) 0.0100(10) 0.0089(8)
 N4 0.0205(10) 0.0172(10) 0.0218(10) -0.0015(8) 0.0088(9) 0.0004(8)
 N1 0.0196(10) 0.0174(10) 0.0252(11) -0.0009(8) 0.0156(9) 0.0014(8)
 N3 0.0294(12) 0.0196(11) 0.0266(11) 0.0052(9) 0.0120(10) 0.0056(9)
 C10 0.0258(14) 0.0347(16) 0.0325(15) 0.0024(12) -0.0020(12) -0.0012(11)
 C29 0.0238(13) 0.0213(13) 0.0292(13) 0.0064(11) 0.0103(11) 0.0008(10)
 C15 0.0295(13) 0.0235(13) 0.0206(12) -0.0032(10) 0.0055(11) -0.0074(11)
 C18 0.0231(13) 0.0192(12) 0.0266(13) 0.0018(10) 0.0086(11) 0.0074(10)
 C1 0.0345(15) 0.0388(16) 0.0255(14) -0.0018(12) 0.0104(12) 0.0017(12)
 C6 0.0451(18) 0.0382(17) 0.0329(16) 0.0023(13) 0.0063(14) 0.0273(14)
 C11 0.0371(16) 0.0331(15) 0.0301(15) -0.0015(11) 0.0144(13) 0.0028(12)
 C28 0.0335(14) 0.0204(13) 0.0349(14) -0.0054(11) 0.0227(12) -0.0065(11)
 C25 0.0326(15) 0.0200(13) 0.0431(16) 0.0053(11) 0.0207(13) 0.0104(11)
 C12 0.0384(16) 0.0247(14) 0.0270(14) 0.0044(11) 0.0093(12) -0.0090(11)
 C16 0.0155(12) 0.0262(13) 0.0225(13) 0.0012(10) 0.0028(10) -0.0059(10)
 C30 0.0261(13) 0.0147(12) 0.0316(14) -0.0011(10) 0.0106(11) -0.0002(10)
 C23 0.0348(15) 0.0259(14) 0.0239(13) -0.0090(11) 0.0098(12) 0.0013(11)
 C21 0.0381(16) 0.0378(16) 0.0147(12) 0.0063(11) 0.0036(12) 0.0008(13)
 C24 0.0316(14) 0.0227(13) 0.0274(13) -0.0063(11) 0.0143(11) 0.0033(11)
 C13 0.0394(15) 0.0154(13) 0.0395(15) 0.0046(11) 0.0220(13) 0.0028(11)
 C9 0.0297(14) 0.0179(13) 0.0551(18) 0.0000(12) 0.0185(14) -0.0047(11)
 C4 0.0286(14) 0.0220(13) 0.0357(15) -0.0047(11) 0.0134(12) 0.0020(10)
 C22 0.0396(16) 0.0403(17) 0.0140(12) -0.0013(11) 0.0014(12) -0.0012(13)
 C2 0.0501(18) 0.0272(15) 0.0284(14) 0.0077(11) 0.0203(13) 0.0131(12)
 C3 0.0583(19) 0.0346(16) 0.0371(16) 0.0048(12) 0.0352(15) 0.0052(13)
 C27 0.0202(13) 0.0254(13) 0.0436(16) -0.0092(12) 0.0184(12) -0.0059(10)
 C17 0.0166(12) 0.0245(13) 0.0262(13) -0.0008(10) 0.0075(10) 0.0044(10)
 C20 0.0553(19) 0.0252(14) 0.0267(14) 0.0123(11) 0.0090(14) 0.0088(13)
 C7 0.0280(15) 0.0394(17) 0.086(3) -0.0207(17) 0.0345(17) -0.0123(13)
 C5 0.0226(14) 0.0474(19) 0.079(2) -0.0295(17) 0.0280(16) -0.0068(13)
 C19 0.0439(17) 0.0270(15) 0.0348(16) 0.0133(12) 0.0089(14) 0.0160(12)
 C34 0.0292(15) 0.0480(19) 0.0479(18) -0.0007(15) 0.0126(14) -0.0055(13)
 C26 0.0226(13) 0.0301(14) 0.0462(16) 0.0083(13) 0.0144(12) 0.0101(11)
 C8 0.066(2) 0.054(2) 0.0452(19) 0.0096(16) 0.0193(17) -0.0367(18)
 C31 0.0318(16) 0.0451(18) 0.0523(19) -0.0082(15) 0.0040(14) 0.0150(14)
 C33 0.0375(19) 0.077(3) 0.096(3) -0.043(2) 0.017(2) 0.0060(18)
 C32A 0.022(3) 0.050(4) 0.050(4) 0.005(3) 0.010(3) 0.003(2)
 C32B 0.030(3) 0.051(5) 0.032(4) -0.003(3) 0.006(3) 0.021(3)
 Bi1 0.01388(7) 0.01203(7) 0.02675(8) 0.000 0.01063(5) 0.000
 Bi2 0.01413(6) 0.01173(7) 0.02486(7) 0.000 0.00968(5) 0.000
 Mn1 0.01225(15) 0.01453(16) 0.01859(17) -0.00059(14) 0.00824(13) -0.00021(13)
 C14 0.0346(15) 0.0182(13) 0.0344(14) -0.0055(11) 0.0183(12) -0.0031(10)

_geom_special_details
;
 All esds (except the esd in the dihedral angle between two l.s. planes)
 are estimated using the full covariance matrix.  The cell esds are taken
 into account individually in the estimation of esds in distances, angles
 and torsion angles; correlations between esds in cell parameters are only
 used when they are defined by crystal symmetry.  An approximate (isotropic)
 treatment of cell esds is used for estimating esds involving l.s. planes.
;
loop_
  _geom_bond_atom_site_label_1
  _geom_bond_atom_site_label_2
  _geom_bond_distance
  _geom_bond_site_symmetry_2
  _geom_bond_publ_flag
 K004 O2 2.8402(16) . ?
 K004 O6 2.8311(16) . ?
 K004 O1 2.8779(16) . ?
 K004 O5 2.8386(16) . ?
 K004 O3 2.7938(17) . ?
 K004 O4 2.8311(17) . ?
 K004 N4 3.0250(19) . ?
 K004 N3 3.034(2) . ?
 Si4 N2 1.707(2) . ?
 Si4 C10 1.891(3) . ?
 Si4 C11 1.869(3) . ?
 Si4 C12 1.869(2) . ?
 Si1 N1 1.702(2) . ?
 Si1 C1 1.878(3) . ?
 Si1 C2 1.868(2) . ?
 Si1 C3 1.887(3) . ?
 Si2 N1 1.7016(19) . ?
 Si2 C6 1.874(3) . ?
 Si2 C4 1.886(2) . ?
 Si2 C5 1.885(3) . ?
 Si3 N2 1.6999(19) . ?
 Si3 C9 1.884(3) . ?
 Si3 C7 1.883(3) . ?
 Si3 C8 1.868(3) . ?
 O2 C16 1.428(3) . ?
 O2 C17 1.432(3) . ?
 O6 C29 1.426(3) . ?
 O6 C28 1.425(3) . ?
 O1 C15 1.424(3) . ?
 O1 C14 1.429(3) . ?
 N2 Mn1 2.0659(19) . ?
 O5 C27 1.429(3) . ?
 O5 C26 1.427(3) . ?
 O3 C21 1.420(3) . ?
 O3 C20 1.424(3) . ?
 O4 C23 1.425(3) . ?
 O4 C22 1.431(3) . ?
 O7 C34 1.422(3) . ?
 O7 C31 1.419(3) . ?
 N4 C18 1.475(3) . ?
 N4 C30 1.475(3) . ?
 N4 C24 1.478(3) . ?
 N1 Mn1 2.0692(18) . ?
 N3 C25 1.470(3) . ?
 N3 C13 1.475(3) . ?
 N3 C19 1.475(3) . ?
 C10 H10A 0.9800 . ?
 C10 H10B 0.9800 . ?
 C10 H10C 0.9800 . ?
 C29 H29A 0.9900 . ?
 C29 H29B 0.9900 . ?
 C29 C30 1.505(3) . ?
 C15 H15A 0.9900 . ?
 C15 H15B 0.9900 . ?
 C15 C16 1.491(3) . ?
 C18 H18A 0.9900 . ?
 C18 H18B 0.9900 . ?
 C18 C17 1.501(3) . ?
 C1 H1A 0.9800 . ?
 C1 H1B 0.9800 . ?
 C1 H1C 0.9800 . ?
 C6 H6A 0.9800 . ?
 C6 H6B 0.9800 . ?
 C6 H6C 0.9800 . ?
 C11 H11A 0.9800 . ?
 C11 H11B 0.9800 . ?
 C11 H11C 0.9800 . ?
 C28 H28A 0.9900 . ?
 C28 H28B 0.9900 . ?
 C28 C27 1.498(4) . ?
 C25 H25A 0.9900 . ?
 C25 H25B 0.9900 . ?
 C25 C26 1.503(4) . ?
 C12 H12A 0.9800 . ?
 C12 H12B 0.9800 . ?
 C12 H12C 0.9800 . ?
 C16 H16A 0.9900 . ?
 C16 H16B 0.9900 . ?
 C30 H30A 0.9900 . ?
 C30 H30B 0.9900 . ?
 C23 H23A 0.9900 . ?
 C23 H23B 0.9900 . ?
 C23 C24 1.502(3) . ?
 C21 H21A 0.9900 . ?
 C21 H21B 0.9900 . ?
 C21 C22 1.487(4) . ?
 C24 H24A 0.9900 . ?
 C24 H24B 0.9900 . ?
 C13 H13A 0.9900 . ?
 C13 H13B 0.9900 . ?
 C13 C14 1.496(4) . ?
 C9 H9A 0.9800 . ?
 C9 H9B 0.9800 . ?
 C9 H9C 0.9800 . ?
 C4 H4A 0.9800 . ?
 C4 H4B 0.9800 . ?
 C4 H4C 0.9800 . ?
 C22 H22A 0.9900 . ?
 C22 H22B 0.9900 . ?
 C2 H2A 0.9800 . ?
 C2 H2B 0.9800 . ?
 C2 H2C 0.9800 . ?
 C3 H3A 0.9800 . ?
 C3 H3B 0.9800 . ?
 C3 H3C 0.9800 . ?
 C27 H27A 0.9900 . ?
 C27 H27B 0.9900 . ?
 C17 H17A 0.9900 . ?
 C17 H17B 0.9900 . ?
 C20 H20A 0.9900 . ?
 C20 H20B 0.9900 . ?
 C20 C19 1.502(4) . ?
 C7 H7A 0.9800 . ?
 C7 H7B 0.9800 . ?
 C7 H7C 0.9800 . ?
 C5 H5A 0.9800 . ?
 C5 H5B 0.9800 . ?
 C5 H5C 0.9800 . ?
 C19 H19A 0.9900 . ?
 C19 H19B 0.9900 . ?
 C34 H34A 0.9900 . ?
 C34 H34B 0.9900 . ?
 C34 C33 1.503(4) . ?
 C26 H26A 0.9900 . ?
 C26 H26B 0.9900 . ?
 C8 H8A 0.9800 . ?
 C8 H8B 0.9800 . ?
 C8 H8C 0.9800 . ?
 C31 H31C 0.9900 . ?
 C31 H31D 0.9900 . ?
 C31 H31A 0.9900 . ?
 C31 H31B 0.9900 . ?
 C31 C32A 1.562(6) . ?
 C31 C32B 1.553(7) . ?
 C33 H33C 0.9900 . ?
 C33 H33D 0.9900 . ?
 C33 H33A 0.9900 . ?
 C33 H33B 0.9900 . ?
 C33 C32A 1.431(7) . ?
 C33 C32B 1.377(7) . ?
 C32A H32A 0.9900 . ?
 C32A H32B 0.9900 . ?
 C32A C32B 0.976(8) . ?
 C32B H32C 0.9900 . ?
 C32B H32D 0.9900 . ?
 Bi1 Bi2 2.90222(18) . ?
 Bi1 Mn1 2.9617(3) . ?
 Bi1 Mn1 2.9616(3) 2_656 ?
 Bi2 Mn1 2.9712(3) 2_656 ?
 Bi2 Mn1 2.9712(3) . ?
 C14 H14A 0.9900 . ?
 C14 H14B 0.9900 . ?

loop_
  _geom_angle_atom_site_label_1
  _geom_angle_atom_site_label_2
  _geom_angle_atom_site_label_3
  _geom_angle
  _geom_angle_site_symmetry_1
  _geom_angle_site_symmetry_3
  _geom_angle_publ_flag
 O2 K004 O1 60.01(4) . . ?
 O2 K004 N4 60.13(5) . . ?
 O2 K004 N3 119.39(5) . . ?
 O6 K004 O2 96.28(5) . . ?
 O6 K004 O1 135.01(5) . . ?
 O6 K004 O5 60.59(5) . . ?
 O6 K004 N4 60.44(5) . . ?
 O6 K004 N3 119.78(5) . . ?
 O1 K004 N4 119.42(5) . . ?
 O1 K004 N3 60.11(5) . . ?
 O5 K004 O2 119.65(5) . . ?
 O5 K004 O1 96.44(5) . . ?
 O5 K004 N4 120.40(5) . . ?
 O5 K004 N3 59.75(5) . . ?
 O3 K004 O2 135.43(5) . . ?
 O3 K004 O6 123.59(5) . . ?
 O3 K004 O1 96.21(5) . . ?
 O3 K004 O5 98.68(5) . . ?
 O3 K004 O4 59.86(5) . . ?
 O3 K004 N4 120.30(5) . . ?
 O3 K004 N3 60.00(5) . . ?
 O4 K004 O2 98.25(5) . . ?
 O4 K004 O6 98.86(5) . . ?
 O4 K004 O1 120.69(5) . . ?
 O4 K004 O5 137.30(5) . . ?
 O4 K004 N4 60.85(5) . . ?
 O4 K004 N3 119.40(5) . . ?
 N4 K004 N3 179.52(6) . . ?
 N2 Si4 C10 113.63(12) . . ?
 N2 Si4 C11 113.21(11) . . ?
 N2 Si4 C12 112.23(11) . . ?
 C11 Si4 C10 106.57(13) . . ?
 C11 Si4 C12 106.68(13) . . ?
 C12 Si4 C10 103.81(12) . . ?
 N1 Si1 C1 113.36(11) . . ?
 N1 Si1 C2 112.25(11) . . ?
 N1 Si1 C3 113.47(12) . . ?
 C1 Si1 C3 106.60(13) . . ?
 C2 Si1 C1 105.20(13) . . ?
 C2 Si1 C3 105.25(12) . . ?
 N1 Si2 C6 111.37(11) . . ?
 N1 Si2 C4 114.42(11) . . ?
 N1 Si2 C5 113.27(12) . . ?
 C6 Si2 C4 104.95(13) . . ?
 C6 Si2 C5 107.18(15) . . ?
 C5 Si2 C4 104.98(12) . . ?
 N2 Si3 C9 114.27(11) . . ?
 N2 Si3 C7 112.82(12) . . ?
 N2 Si3 C8 111.59(12) . . ?
 C7 Si3 C9 104.95(13) . . ?
 C8 Si3 C9 105.73(15) . . ?
 C8 Si3 C7 106.86(17) . . ?
 C16 O2 K004 115.07(13) . . ?
 C16 O2 C17 111.02(17) . . ?
 C17 O2 K004 115.57(12) . . ?
 C29 O6 K004 115.94(13) . . ?
 C28 O6 K004 113.50(13) . . ?
 C28 O6 C29 111.44(18) . . ?
 C15 O1 K004 111.87(13) . . ?
 C15 O1 C14 111.32(18) . . ?
 C14 O1 K004 115.54(13) . . ?
 Si4 N2 Mn1 121.51(10) . . ?
 Si3 N2 Si4 121.28(11) . . ?
 Si3 N2 Mn1 116.40(10) . . ?
 C27 O5 K004 112.63(13) . . ?
 C26 O5 K004 117.26(14) . . ?
 C26 O5 C27 111.07(18) . . ?
 C21 O3 K004 117.10(14) . . ?
 C21 O3 C20 110.85(19) . . ?
 C20 O3 K004 119.69(14) . . ?
 C23 O4 K004 114.60(14) . . ?
 C23 O4 C22 111.02(18) . . ?
 C22 O4 K004 113.95(14) . . ?
 C31 O7 C34 109.6(2) . . ?
 C18 N4 K004 109.93(13) . . ?
 C18 N4 C24 109.54(18) . . ?
 C30 N4 K004 108.84(13) . . ?
 C30 N4 C18 109.92(18) . . ?
 C30 N4 C24 110.03(18) . . ?
 C24 N4 K004 108.56(13) . . ?
 Si1 N1 Mn1 121.28(10) . . ?
 Si2 N1 Si1 122.63(11) . . ?
 Si2 N1 Mn1 115.19(10) . . ?
 C25 N3 K004 110.02(14) . . ?
 C25 N3 C13 109.7(2) . . ?
 C25 N3 C19 109.4(2) . . ?
 C13 N3 K004 109.37(14) . . ?
 C19 N3 K004 108.47(14) . . ?
 C19 N3 C13 109.9(2) . . ?
 Si4 C10 H10A 109.5 . . ?
 Si4 C10 H10B 109.5 . . ?
 Si4 C10 H10C 109.5 . . ?
 H10A C10 H10B 109.5 . . ?
 H10A C10 H10C 109.5 . . ?
 H10B C10 H10C 109.5 . . ?
 O6 C29 H29A 109.9 . . ?
 O6 C29 H29B 109.9 . . ?
 O6 C29 C30 108.79(19) . . ?
 H29A C29 H29B 108.3 . . ?
 C30 C29 H29A 109.9 . . ?
 C30 C29 H29B 109.9 . . ?
 O1 C15 H15A 109.8 . . ?
 O1 C15 H15B 109.8 . . ?
 O1 C15 C16 109.29(19) . . ?
 H15A C15 H15B 108.3 . . ?
 C16 C15 H15A 109.8 . . ?
 C16 C15 H15B 109.8 . . ?
 N4 C18 H18A 108.8 . . ?
 N4 C18 H18B 108.8 . . ?
 N4 C18 C17 113.62(19) . . ?
 H18A C18 H18B 107.7 . . ?
 C17 C18 H18A 108.8 . . ?
 C17 C18 H18B 108.8 . . ?
 Si1 C1 H1A 109.5 . . ?
 Si1 C1 H1B 109.5 . . ?
 Si1 C1 H1C 109.5 . . ?
 H1A C1 H1B 109.5 . . ?
 H1A C1 H1C 109.5 . . ?
 H1B C1 H1C 109.5 . . ?
 Si2 C6 H6A 109.5 . . ?
 Si2 C6 H6B 109.5 . . ?
 Si2 C6 H6C 109.5 . . ?
 H6A C6 H6B 109.5 . . ?
 H6A C6 H6C 109.5 . . ?
 H6B C6 H6C 109.5 . . ?
 Si4 C11 H11A 109.5 . . ?
 Si4 C11 H11B 109.5 . . ?
 Si4 C11 H11C 109.5 . . ?
 H11A C11 H11B 109.5 . . ?
 H11A C11 H11C 109.5 . . ?
 H11B C11 H11C 109.5 . . ?
 O6 C28 H28A 110.0 . . ?
 O6 C28 H28B 110.0 . . ?
 O6 C28 C27 108.7(2) . . ?
 H28A C28 H28B 108.3 . . ?
 C27 C28 H28A 110.0 . . ?
 C27 C28 H28B 110.0 . . ?
 N3 C25 H25A 108.9 . . ?
 N3 C25 H25B 108.9 . . ?
 N3 C25 C26 113.4(2) . . ?
 H25A C25 H25B 107.7 . . ?
 C26 C25 H25A 108.9 . . ?
 C26 C25 H25B 108.9 . . ?
 Si4 C12 H12A 109.5 . . ?
 Si4 C12 H12B 109.5 . . ?
 Si4 C12 H12C 109.5 . . ?
 H12A C12 H12B 109.5 . . ?
 H12A C12 H12C 109.5 . . ?
 H12B C12 H12C 109.5 . . ?
 O2 C16 C15 109.36(19) . . ?
 O2 C16 H16A 109.8 . . ?
 O2 C16 H16B 109.8 . . ?
 C15 C16 H16A 109.8 . . ?
 C15 C16 H16B 109.8 . . ?
 H16A C16 H16B 108.3 . . ?
 N4 C30 C29 113.37(19) . . ?
 N4 C30 H30A 108.9 . . ?
 N4 C30 H30B 108.9 . . ?
 C29 C30 H30A 108.9 . . ?
 C29 C30 H30B 108.9 . . ?
 H30A C30 H30B 107.7 . . ?
 O4 C23 H23A 109.8 . . ?
 O4 C23 H23B 109.8 . . ?
 O4 C23 C24 109.5(2) . . ?
 H23A C23 H23B 108.2 . . ?
 C24 C23 H23A 109.8 . . ?
 C24 C23 H23B 109.8 . . ?
 O3 C21 H21A 109.8 . . ?
 O3 C21 H21B 109.8 . . ?
 O3 C21 C22 109.2(2) . . ?
 H21A C21 H21B 108.3 . . ?
 C22 C21 H21A 109.8 . . ?
 C22 C21 H21B 109.8 . . ?
 N4 C24 C23 113.5(2) . . ?
 N4 C24 H24A 108.9 . . ?
 N4 C24 H24B 108.9 . . ?
 C23 C24 H24A 108.9 . . ?
 C23 C24 H24B 108.9 . . ?
 H24A C24 H24B 107.7 . . ?
 N3 C13 H13A 108.9 . . ?
 N3 C13 H13B 108.9 . . ?
 N3 C13 C14 113.3(2) . . ?
 H13A C13 H13B 107.7 . . ?
 C14 C13 H13A 108.9 . . ?
 C14 C13 H13B 108.9 . . ?
 Si3 C9 H9A 109.5 . . ?
 Si3 C9 H9B 109.5 . . ?
 Si3 C9 H9C 109.5 . . ?
 H9A C9 H9B 109.5 . . ?
 H9A C9 H9C 109.5 . . ?
 H9B C9 H9C 109.5 . . ?
 Si2 C4 H4A 109.5 . . ?
 Si2 C4 H4B 109.5 . . ?
 Si2 C4 H4C 109.5 . . ?
 H4A C4 H4B 109.5 . . ?
 H4A C4 H4C 109.5 . . ?
 H4B C4 H4C 109.5 . . ?
 O4 C22 C21 109.4(2) . . ?
 O4 C22 H22A 109.8 . . ?
 O4 C22 H22B 109.8 . . ?
 C21 C22 H22A 109.8 . . ?
 C21 C22 H22B 109.8 . . ?
 H22A C22 H22B 108.2 . . ?
 Si1 C2 H2A 109.5 . . ?
 Si1 C2 H2B 109.5 . . ?
 Si1 C2 H2C 109.5 . . ?
 H2A C2 H2B 109.5 . . ?
 H2A C2 H2C 109.5 . . ?
 H2B C2 H2C 109.5 . . ?
 Si1 C3 H3A 109.5 . . ?
 Si1 C3 H3B 109.5 . . ?
 Si1 C3 H3C 109.5 . . ?
 H3A C3 H3B 109.5 . . ?
 H3A C3 H3C 109.5 . . ?
 H3B C3 H3C 109.5 . . ?
 O5 C27 C28 108.81(19) . . ?
 O5 C27 H27A 109.9 . . ?
 O5 C27 H27B 109.9 . . ?
 C28 C27 H27A 109.9 . . ?
 C28 C27 H27B 109.9 . . ?
 H27A C27 H27B 108.3 . . ?
 O2 C17 C18 108.87(18) . . ?
 O2 C17 H17A 109.9 . . ?
 O2 C17 H17B 109.9 . . ?
 C18 C17 H17A 109.9 . . ?
 C18 C17 H17B 109.9 . . ?
 H17A C17 H17B 108.3 . . ?
 O3 C20 H20A 109.9 . . ?
 O3 C20 H20B 109.9 . . ?
 O3 C20 C19 108.7(2) . . ?
 H20A C20 H20B 108.3 . . ?
 C19 C20 H20A 109.9 . . ?
 C19 C20 H20B 109.9 . . ?
 Si3 C7 H7A 109.5 . . ?
 Si3 C7 H7B 109.5 . . ?
 Si3 C7 H7C 109.5 . . ?
 H7A C7 H7B 109.5 . . ?
 H7A C7 H7C 109.5 . . ?
 H7B C7 H7C 109.5 . . ?
 Si2 C5 H5A 109.5 . . ?
 Si2 C5 H5B 109.5 . . ?
 Si2 C5 H5C 109.5 . . ?
 H5A C5 H5B 109.5 . . ?
 H5A C5 H5C 109.5 . . ?
 H5B C5 H5C 109.5 . . ?
 N3 C19 C20 113.7(2) . . ?
 N3 C19 H19A 108.8 . . ?
 N3 C19 H19B 108.8 . . ?
 C20 C19 H19A 108.8 . . ?
 C20 C19 H19B 108.8 . . ?
 H19A C19 H19B 107.7 . . ?
 O7 C34 H34A 110.5 . . ?
 O7 C34 H34B 110.5 . . ?
 O7 C34 C33 106.0(2) . . ?
 H34A C34 H34B 108.7 . . ?
 C33 C34 H34A 110.5 . . ?
 C33 C34 H34B 110.5 . . ?
 O5 C26 C25 109.2(2) . . ?
 O5 C26 H26A 109.8 . . ?
 O5 C26 H26B 109.8 . . ?
 C25 C26 H26A 109.8 . . ?
 C25 C26 H26B 109.8 . . ?
 H26A C26 H26B 108.3 . . ?
 Si3 C8 H8A 109.5 . . ?
 Si3 C8 H8B 109.5 . . ?
 Si3 C8 H8C 109.5 . . ?
 H8A C8 H8B 109.5 . . ?
 H8A C8 H8C 109.5 . . ?
 H8B C8 H8C 109.5 . . ?
 O7 C31 H31C 111.1 . . ?
 O7 C31 H31D 111.1 . . ?
 O7 C31 H31A 110.9 . . ?
 O7 C31 H31B 110.9 . . ?
 O7 C31 C32A 103.1(3) . . ?
 O7 C31 C32B 104.4(3) . . ?
 H31C C31 H31D 109.1 . . ?
 H31C C31 H31A 35.3 . . ?
 H31C C31 H31B 133.3 . . ?
 H31D C31 H31A 77.1 . . ?
 H31D C31 H31B 34.8 . . ?
 H31A C31 H31B 108.9 . . ?
 C32A C31 H31C 111.1 . . ?
 C32A C31 H31D 111.1 . . ?
 C32A C31 H31A 139.2 . . ?
 C32A C31 H31B 77.9 . . ?
 C32B C31 H31C 77.1 . . ?
 C32B C31 H31D 137.8 . . ?
 C32B C31 H31A 110.9 . . ?
 C32B C31 H31B 110.9 . . ?
 C32B C31 C32A 36.5(3) . . ?
 C34 C33 H33C 110.5 . . ?
 C34 C33 H33D 110.5 . . ?
 C34 C33 H33A 110.5 . . ?
 C34 C33 H33B 110.5 . . ?
 H33C C33 H33D 108.7 . . ?
 H33C C33 H33A 39.6 . . ?
 H33C C33 H33B 135.7 . . ?
 H33D C33 H33A 72.1 . . ?
 H33D C33 H33B 39.6 . . ?
 H33A C33 H33B 108.6 . . ?
 C32A C33 C34 106.2(3) . . ?
 C32A C33 H33C 110.5 . . ?
 C32A C33 H33D 110.5 . . ?
 C32A C33 H33A 139.5 . . ?
 C32A C33 H33B 73.0 . . ?
 C32B C33 C34 106.4(4) . . ?
 C32B C33 H33C 72.9 . . ?
 C32B C33 H33D 139.2 . . ?
 C32B C33 H33A 110.5 . . ?
 C32B C33 H33B 110.5 . . ?
 C32B C33 C32A 40.6(4) . . ?
 C31 C32A H32A 111.5 . . ?
 C31 C32A H32B 111.5 . . ?
 C33 C32A C31 101.5(4) . . ?
 C33 C32A H32A 111.5 . . ?
 C33 C32A H32B 111.5 . . ?
 H32A C32A H32B 109.3 . . ?
 C32B C32A C31 71.2(5) . . ?
 C32B C32A C33 66.7(6) . . ?
 C32B C32A H32A 177.2 . . ?
 C32B C32A H32B 70.0 . . ?
 C31 C32B H32C 110.8 . . ?
 C31 C32B H32D 110.8 . . ?
 C33 C32B C31 104.6(4) . . ?
 C33 C32B H32C 110.8 . . ?
 C33 C32B H32D 110.8 . . ?
 C32A C32B C31 72.3(6) . . ?
 C32A C32B C33 72.7(6) . . ?
 C32A C32B H32C 65.1 . . ?
 C32A C32B H32D 173.9 . . ?
 H32C C32B H32D 108.9 . . ?
 Bi2 Bi1 Mn1 60.878(7) . . ?
 Bi2 Bi1 Mn1 60.878(7) . 2_656 ?
 Mn1 Bi1 Mn1 121.756(13) 2_656 . ?
 Bi1 Bi2 Mn1 60.548(7) . 2_656 ?
 Bi1 Bi2 Mn1 60.550(7) . . ?
 Mn1 Bi2 Mn1 121.098(13) 2_656 . ?
 N2 Mn1 N1 120.04(7) . . ?
 N2 Mn1 Bi1 126.88(5) . . ?
 N2 Mn1 Bi2 106.51(5) . . ?
 N1 Mn1 Bi1 105.07(5) . . ?
 N1 Mn1 Bi2 126.76(5) . . ?
 Bi1 Mn1 Bi2 58.572(7) . . ?
 O1 C14 C13 109.9(2) . . ?
 O1 C14 H14A 109.7 . . ?
 O1 C14 H14B 109.7 . . ?
 C13 C14 H14A 109.7 . . ?
 C13 C14 H14B 109.7 . . ?
 H14A C14 H14B 108.2 . . ?

loop_
  _geom_torsion_atom_site_label_1
  _geom_torsion_atom_site_label_2
  _geom_torsion_atom_site_label_3
  _geom_torsion_atom_site_label_4
  _geom_torsion
  _geom_torsion_site_symmetry_1
  _geom_torsion_site_symmetry_2
  _geom_torsion_site_symmetry_3
  _geom_torsion_site_symmetry_4
  _geom_torsion_publ_flag
 K004 O2 C16 C15 46.3(2) . . . . ?
 K004 O2 C17 C18 -55.8(2) . . . . ?
 K004 O6 C29 C30 -54.4(2) . . . . ?
 K004 O6 C28 C27 49.9(2) . . . . ?
 K004 O1 C15 C16 53.2(2) . . . . ?
 K004 O1 C14 C13 -52.1(2) . . . . ?
 K004 O5 C27 C28 51.4(2) . . . . ?
 K004 O5 C26 C25 -52.7(3) . . . . ?
 K004 O3 C21 C22 45.2(3) . . . . ?
 K004 O3 C20 C19 -49.0(3) . . . . ?
 K004 O4 C23 C24 -55.9(2) . . . . ?
 K004 O4 C22 C21 49.8(3) . . . . ?
 K004 N4 C18 C17 -39.8(2) . . . . ?
 K004 N4 C30 C29 -42.6(2) . . . . ?
 K004 N4 C24 C23 -40.9(2) . . . . ?
 K004 N3 C25 C26 -41.6(2) . . . . ?
 K004 N3 C13 C14 -44.0(2) . . . . ?
 K004 N3 C19 C20 -44.5(3) . . . . ?
 O6 C29 C30 N4 66.8(2) . . . . ?
 O6 C28 C27 O5 -69.0(2) . . . . ?
 O1 C15 C16 O2 -67.7(2) . . . . ?
 O3 C21 C22 O4 -62.9(3) . . . . ?
 O3 C20 C19 N3 63.5(3) . . . . ?
 O4 C23 C24 N4 67.2(3) . . . . ?
 O7 C34 C33 C32A -18.8(5) . . . . ?
 O7 C34 C33 C32B 23.6(6) . . . . ?
 O7 C31 C32A C33 -36.3(5) . . . . ?
 O7 C31 C32A C32B -96.6(6) . . . . ?
 O7 C31 C32B C33 26.7(6) . . . . ?
 O7 C31 C32B C32A 92.7(6) . . . . ?
 N4 C18 C17 O2 65.3(2) . . . . ?
 N3 C25 C26 O5 64.1(3) . . . . ?
 N3 C13 C14 O1 66.6(3) . . . . ?
 C10 Si4 N2 Si3 -37.04(17) . . . . ?
 C10 Si4 N2 Mn1 153.63(12) . . . . ?
 C29 O6 C28 C27 -176.96(19) . . . . ?
 C15 O1 C14 C13 178.84(19) . . . . ?
 C18 N4 C30 C29 77.8(2) . . . . ?
 C18 N4 C24 C23 -161.0(2) . . . . ?
 C1 Si1 N1 Si2 82.91(15) . . . . ?
 C1 Si1 N1 Mn1 -85.67(14) . . . . ?
 C6 Si2 N1 Si1 -156.38(14) . . . . ?
 C6 Si2 N1 Mn1 12.84(16) . . . . ?
 C11 Si4 N2 Si3 84.71(15) . . . . ?
 C11 Si4 N2 Mn1 -84.61(15) . . . . ?
 C28 O6 C29 C30 173.71(19) . . . . ?
 C25 N3 C13 C14 76.7(3) . . . . ?
 C25 N3 C19 C20 -164.5(2) . . . . ?
 C12 Si4 N2 Si3 -154.45(13) . . . . ?
 C12 Si4 N2 Mn1 36.23(16) . . . . ?
 C16 O2 C17 C18 170.82(18) . . . . ?
 C30 N4 C18 C17 -159.57(19) . . . . ?
 C30 N4 C24 C23 78.1(2) . . . . ?
 C23 O4 C22 C21 -179.0(2) . . . . ?
 C21 O3 C20 C19 169.9(2) . . . . ?
 C24 N4 C18 C17 79.4(2) . . . . ?
 C24 N4 C30 C29 -161.46(19) . . . . ?
 C13 N3 C25 C26 -162.0(2) . . . . ?
 C13 N3 C19 C20 75.0(3) . . . . ?
 C9 Si3 N2 Si4 -41.09(17) . . . . ?
 C9 Si3 N2 Mn1 128.76(12) . . . . ?
 C4 Si2 N1 Si1 -37.57(17) . . . . ?
 C4 Si2 N1 Mn1 131.65(12) . . . . ?
 C22 O4 C23 C24 173.2(2) . . . . ?
 C2 Si1 N1 Si2 -158.06(14) . . . . ?
 C2 Si1 N1 Mn1 33.36(16) . . . . ?
 C3 Si1 N1 Si2 -38.88(17) . . . . ?
 C3 Si1 N1 Mn1 152.54(12) . . . . ?
 C27 O5 C26 C25 175.8(2) . . . . ?
 C17 O2 C16 C15 179.92(19) . . . . ?
 C20 O3 C21 C22 -172.6(2) . . . . ?
 C7 Si3 N2 Si4 78.70(17) . . . . ?
 C7 Si3 N2 Mn1 -111.46(15) . . . . ?
 C5 Si2 N1 Si1 82.72(17) . . . . ?
 C5 Si2 N1 Mn1 -108.06(14) . . . . ?
 C19 N3 C25 C26 77.4(3) . . . . ?
 C19 N3 C13 C14 -163.0(2) . . . . ?
 C34 O7 C31 C32A 25.8(4) . . . . ?
 C34 O7 C31 C32B -11.9(4) . . . . ?
 C34 C33 C32A C31 33.0(5) . . . . ?
 C34 C33 C32A C32B 96.5(6) . . . . ?
 C34 C33 C32B C31 -30.2(6) . . . . ?
 C34 C33 C32B C32A -95.9(6) . . . . ?
 C26 O5 C27 C28 -174.8(2) . . . . ?
 C8 Si3 N2 Si4 -160.98(16) . . . . ?
 C8 Si3 N2 Mn1 8.87(18) . . . . ?
 C31 O7 C34 C33 -5.8(4) . . . . ?
 C31 C32A C32B C33 112.1(3) . . . . ?
 C33 C32A C32B C31 -112.1(3) . . . . ?
 C32A C31 C32B C33 -66.0(6) . . . . ?
 C32A C33 C32B C31 65.7(6) . . . . ?
 C32B C31 C32A C33 60.3(5) . . . . ?
 C32B C33 C32A C31 -63.5(5) . . . . ?
 C14 O1 C15 C16 -175.86(19) . . . . ?

_smtbx_masks_special_details       ?
loop_
  _smtbx_masks_void_nr
  _smtbx_masks_void_average_x
  _smtbx_masks_void_average_y
  _smtbx_masks_void_average_z
  _smtbx_masks_void_volume
  _smtbx_masks_void_count_electrons
  _smtbx_masks_void_content
 1 0.250 0.250 0.500 185.7 41.7 ?
 2 0.250 0.750 1.000 185.7 41.7 ?
 3 0.216 0.066 0.779 14.4 0.1 ?
 4 0.216 0.934 0.279 14.4 0.0 ?
 5 0.284 0.434 0.221 14.4 0.1 ?
 6 0.284 0.566 0.721 14.4 0.1 ?
 7 0.750 0.250 1.000 185.7 41.7 ?
 8 0.750 0.750 0.500 185.7 41.7 ?
 9 0.716 0.434 0.279 14.4 0.0 ?
 10 0.716 0.566 0.779 14.4 0.1 ?
 11 0.784 0.066 0.721 14.4 0.1 ?
 12 0.784 0.934 0.221 14.4 0.1 ?

_smtbx_masks_void_probe_radius     1.2
_smtbx_masks_void_truncation_radius  1.2
_shelx_res_file
;
TITL gwx003_0m_a.res in C2/c
    gwx003_0m.res
    created by SHELXL-2018/3 at 12:40:00 on 26-Apr-2022
REM Old TITL GWX003_0m in C2/c
REM SHELXT solution in C2/c
REM R1 0.119, Rweak 0.006, Alpha 0.039, Orientation as input
REM Formula found by SHELXT: C39 N13 O8 Si3 K2 Ga Bi
CELL 0.71073 26.3859 16.6339 26.1946 90 112.484 90
ZERR 4 0.001 0.0005 0.001 0 0.001 0
LATT 7
SYMM -X,+Y,0.5-Z
SFAC C H Bi K Mn N O Si
UNIT 272 640 8 8 8 32 56 32
SIMU 0.04 0.08 1
SADI_THF 0.04 C2 C4 C1 C3
SADI_THF O1 C1 O1 C4
SADI_THF 0.04 O1 C2 O1 C3
SADI_THF C1 C2 C2 C3 C3 C4

L.S. 5
PLAN  31
SIZE 0.088 0.141 0.385
TEMP -173.17
CONF
list 4
MORE -1
BOND $H
ABIN
fmap 2
acta
REM <olex2.extras>
REM <HklSrc "%.\\gwx003_0m.hkl">
REM </olex2.extras>

WGHT    0.015500   15.337500
FVAR       0.09617
K004  4    0.454349    0.446598    0.608088    11.00000    0.01802    0.01729 =
         0.01639    0.00164    0.00645    0.00145
SI4   8    0.667661    0.962023    0.888295    11.00000    0.01727    0.01705 =
         0.02157    0.00095    0.00402   -0.00088
SI1   8    0.575232    0.931094    0.621222    11.00000    0.03041    0.02055 =
         0.02183    0.00127    0.01681    0.00307
SI2   8    0.661080    0.826966    0.701607    11.00000    0.01619    0.02279 =
         0.03029   -0.00582    0.01074    0.00299
SI3   8    0.705128    1.057345    0.813444    11.00000    0.01891    0.02267 =
         0.03441   -0.00196    0.01186   -0.00817
O2    7    0.563586    0.410074    0.679866    11.00000    0.01628    0.01856 =
         0.02492   -0.00227    0.00770   -0.00121
O6    7    0.403794    0.320752    0.644118    11.00000    0.02302    0.01901 =
         0.02297   -0.00067    0.01149    0.00132
O1    7    0.529398    0.574346    0.661716    11.00000    0.02788    0.01780 =
         0.02027   -0.00244    0.00846   -0.00054
N2    6    0.663422    0.986520    0.823494    11.00000    0.01404    0.01703 =
         0.02448   -0.00019    0.00719   -0.00258
O5    7    0.375075    0.484417    0.653198    11.00000    0.01615    0.01812 =
         0.03148    0.00028    0.00930    0.00025
O3    7    0.405359    0.523688    0.506149    11.00000    0.04000    0.02446 =
         0.02093    0.00641    0.00850    0.00431
O4    7    0.455912    0.373847    0.510992    11.00000    0.03027    0.02652 =
         0.01498   -0.00253    0.00351    0.00042
O7    7    0.134603    0.737049    0.581117    11.00000    0.02432    0.03307 =
         0.05975    0.00263    0.01004    0.00888
N4    6    0.497133    0.276714    0.613955    11.00000    0.02050    0.01723 =
         0.02179   -0.00154    0.00876    0.00045
N1    6    0.614795    0.903366    0.687029    11.00000    0.01957    0.01735 =
         0.02521   -0.00088    0.01558    0.00140
N3    6    0.412345    0.617423    0.602931    11.00000    0.02942    0.01956 =
         0.02660    0.00521    0.01201    0.00556
C10   1    0.740160    0.962154    0.941892    11.00000    0.02580    0.03474 =
         0.03254    0.00241   -0.00201   -0.00118
AFIX 137
H10A  2    0.762685    0.924832    0.930607    11.00000   -1.50000
H10B  2    0.739862    0.945239    0.977613    11.00000   -1.50000
H10C  2    0.755501    1.016459    0.945229    11.00000   -1.50000
AFIX   0
C29   1    0.436737    0.251288    0.665659    11.00000    0.02382    0.02133 =
         0.02915    0.00644    0.01028    0.00082
AFIX  23
H29A  2    0.414583    0.208977    0.673898    11.00000   -1.20000
H29B  2    0.467777    0.265057    0.700361    11.00000   -1.20000
AFIX   0
C15   1    0.573950    0.546689    0.709348    11.00000    0.02949    0.02350 =
         0.02060   -0.00324    0.00548   -0.00745
AFIX  23
H15A  2    0.560393    0.530488    0.738233    11.00000   -1.20000
H15B  2    0.601029    0.590449    0.724363    11.00000   -1.20000
AFIX   0
C18   1    0.551399    0.269907    0.659411    11.00000    0.02305    0.01925 =
         0.02660    0.00183    0.00856    0.00741
AFIX  23
H18A  2    0.570123    0.221409    0.653349    11.00000   -1.20000
H18B  2    0.546171    0.262533    0.694583    11.00000   -1.20000
AFIX   0
C1    1    0.512080    0.867624    0.589125    11.00000    0.03452    0.03875 =
         0.02553   -0.00177    0.01043    0.00167
AFIX 137
H1A   2    0.522603    0.810869    0.590974    11.00000   -1.50000
H1B   2    0.492821    0.883354    0.550424    11.00000   -1.50000
H1C   2    0.487860    0.875527    0.609229    11.00000   -1.50000
AFIX   0
C6    1    0.675685    0.784170    0.772002    11.00000    0.04508    0.03824 =
         0.03293    0.00225    0.00634    0.02728
AFIX 137
H6A   2    0.692707    0.825484    0.800017    11.00000   -1.50000
H6B   2    0.700676    0.738323    0.778307    11.00000   -1.50000
H6C   2    0.641309    0.766325    0.774495    11.00000   -1.50000
AFIX   0
C11   1    0.627019    1.030466    0.914715    11.00000    0.03713    0.03307 =
         0.03009   -0.00149    0.01436    0.00277
AFIX 137
H11A  2    0.640348    1.085703    0.915916    11.00000   -1.50000
H11B  2    0.631176    1.013660    0.951965    11.00000   -1.50000
H11C  2    0.588222    1.027927    0.890118    11.00000   -1.50000
AFIX   0
C28   1    0.377567    0.347108    0.679663    11.00000    0.03347    0.02041 =
         0.03488   -0.00543    0.02265   -0.00650
AFIX  23
H28A  2    0.405453    0.363201    0.715907    11.00000   -1.20000
H28B  2    0.355396    0.302887    0.685753    11.00000   -1.20000
AFIX   0
C25   1    0.380080    0.625148    0.637655    11.00000    0.03260    0.01996 =
         0.04308    0.00535    0.02069    0.01038
AFIX  23
H25A  2    0.357725    0.674737    0.627073    11.00000   -1.20000
H25B  2    0.405500    0.630905    0.676692    11.00000   -1.20000
AFIX   0
C12   1    0.642865    0.857657    0.891723    11.00000    0.03837    0.02470 =
         0.02703    0.00439    0.00928   -0.00895
AFIX 137
H12A  2    0.606077    0.850832    0.863111    11.00000   -1.50000
H12B  2    0.641550    0.848575    0.928161    11.00000   -1.50000
H12C  2    0.667971    0.818854    0.885693    11.00000   -1.50000
AFIX   0
C16   1    0.600479    0.476750    0.693922    11.00000    0.01548    0.02620 =
         0.02246    0.00119    0.00284   -0.00586
AFIX  23
H16A  2    0.610086    0.491085    0.662048    11.00000   -1.20000
H16B  2    0.634652    0.462199    0.725290    11.00000   -1.20000
AFIX   0
C30   1    0.458071    0.221126    0.623466    11.00000    0.02611    0.01472 =
         0.03164   -0.00106    0.01062   -0.00017
AFIX  23
H30A  2    0.476368    0.168681    0.635923    11.00000   -1.20000
H30B  2    0.426690    0.212214    0.588070    11.00000   -1.20000
AFIX   0
C23   1    0.455019    0.288220    0.511307    11.00000    0.03475    0.02590 =
         0.02392   -0.00899    0.00982    0.00127
AFIX  23
H23A  2    0.457978    0.267342    0.477161    11.00000   -1.20000
H23B  2    0.419931    0.269147    0.512458    11.00000   -1.20000
AFIX   0
C21   1    0.418425    0.494251    0.461788    11.00000    0.03812    0.03778 =
         0.01474    0.00632    0.00362    0.00084
AFIX  23
H21A  2    0.455783    0.511831    0.466442    11.00000   -1.20000
H21B  2    0.392197    0.516039    0.426365    11.00000   -1.20000
AFIX   0
C24   1    0.502085    0.257628    0.560936    11.00000    0.03156    0.02268 =
         0.02736   -0.00630    0.01428    0.00334
AFIX  23
H24A  2    0.504552    0.198570    0.557803    11.00000   -1.20000
H24B  2    0.536577    0.281224    0.561059    11.00000   -1.20000
AFIX   0
C13   1    0.459270    0.673382    0.622526    11.00000    0.03938    0.01542 =
         0.03951    0.00460    0.02204    0.00276
AFIX  23
H13A  2    0.446399    0.726304    0.630037    11.00000   -1.20000
H13B  2    0.473390    0.680885    0.592851    11.00000   -1.20000
AFIX   0
C9    1    0.715997    1.148592    0.859004    11.00000    0.02971    0.01788 =
         0.05507    0.00002    0.01850   -0.00466
AFIX 137
H9A   2    0.680389    1.172020    0.854232    11.00000   -1.50000
H9B   2    0.737887    1.188332    0.848789    11.00000   -1.50000
H9C   2    0.735370    1.132894    0.897695    11.00000   -1.50000
AFIX   0
C4    1    0.638102    0.738490    0.653154    11.00000    0.02857    0.02202 =
         0.03573   -0.00470    0.01345    0.00203
AFIX 137
H4A   2    0.602694    0.719013    0.652189    11.00000   -1.50000
H4B   2    0.665370    0.695378    0.666122    11.00000   -1.50000
H4C   2    0.634299    0.755098    0.615969    11.00000   -1.50000
AFIX   0
C22   1    0.415584    0.404966    0.461015    11.00000    0.03958    0.04025 =
         0.01395   -0.00131    0.00143   -0.00116
AFIX  23
H22A  2    0.378574    0.387423    0.457609    11.00000   -1.20000
H22B  2    0.422369    0.384022    0.428820    11.00000   -1.20000
AFIX   0
C2    1    0.549565    1.036501    0.617325    11.00000    0.05008    0.02719 =
         0.02836    0.00770    0.02032    0.01305
AFIX 137
H2A   2    0.530005    1.042621    0.642242    11.00000   -1.50000
H2B   2    0.524579    1.048349    0.579376    11.00000   -1.50000
H2C   2    0.580649    1.073825    0.628314    11.00000   -1.50000
AFIX   0
C3    1    0.612704    0.927783    0.572646    11.00000    0.05832    0.03456 =
         0.03713    0.00485    0.03515    0.00515
AFIX 137
H3A   2    0.646026    0.960547    0.587695    11.00000   -1.50000
H3B   2    0.588901    0.948993    0.536505    11.00000   -1.50000
H3C   2    0.622642    0.872089    0.568514    11.00000   -1.50000
AFIX   0
C27   1    0.341377    0.417212    0.653235    11.00000    0.02022    0.02538 =
         0.04358   -0.00919    0.01839   -0.00586
AFIX  23
H27A  2    0.317086    0.403522    0.614866    11.00000   -1.20000
H27B  2    0.318126    0.430647    0.674065    11.00000   -1.20000
AFIX   0
C17   1    0.587626    0.341608    0.664700    11.00000    0.01656    0.02450 =
         0.02624   -0.00081    0.00746    0.00437
AFIX  23
H17A  2    0.624554    0.331327    0.693226    11.00000   -1.20000
H17B  2    0.591486    0.351826    0.629128    11.00000   -1.20000
AFIX   0
C20   1    0.400840    0.609046    0.504087    11.00000    0.05529    0.02518 =
         0.02672    0.01230    0.00902    0.00878
AFIX  23
H20A  2    0.376729    0.626396    0.466454    11.00000   -1.20000
H20B  2    0.437449    0.633519    0.513103    11.00000   -1.20000
AFIX   0
C7    1    0.776124    1.018338    0.827084    11.00000    0.02798    0.03944 =
         0.08594   -0.02073    0.03447   -0.01232
AFIX 137
H7A   2    0.795888    1.010555    0.866898    11.00000   -1.50000
H7B   2    0.795916    1.057230    0.813486    11.00000   -1.50000
H7C   2    0.773515    0.966929    0.807966    11.00000   -1.50000
AFIX   0
C5    1    0.728846    0.858214    0.699316    11.00000    0.02261    0.04737 =
         0.07856   -0.02952    0.02801   -0.00683
AFIX 137
H5A   2    0.724073    0.869539    0.661033    11.00000   -1.50000
H5B   2    0.755559    0.814719    0.713928    11.00000   -1.50000
H5C   2    0.742138    0.906630    0.721797    11.00000   -1.50000
AFIX   0
C19   1    0.377208    0.635938    0.545106    11.00000    0.04390    0.02704 =
         0.03483    0.01327    0.00892    0.01603
AFIX  23
H19A  2    0.370997    0.694718    0.541400    11.00000   -1.20000
H19B  2    0.341134    0.609716    0.536091    11.00000   -1.20000
AFIX   0

C34   1    0.130386    0.667548    0.548121    11.00000    0.02920    0.04804 =
         0.04794   -0.00074    0.01264   -0.00545
AFIX  23
H34A  2    0.112263    0.680890    0.508397    11.00000   -1.20000
H34B  2    0.108788    0.625232    0.557186    11.00000   -1.20000
AFIX   0

C26   1    0.342769    0.554879    0.632962    11.00000    0.02261    0.03011 =
         0.04617    0.00827    0.01441    0.01013
AFIX  23
H26A  2    0.319955    0.565372    0.654721    11.00000   -1.20000
H26B  2    0.318048    0.547011    0.593875    11.00000   -1.20000
AFIX   0
C8    1    0.677108    1.096048    0.740991    11.00000    0.06596    0.05361 =
         0.04522    0.00962    0.01931   -0.03666
AFIX 137
H8A   2    0.674613    1.051850    0.715401    11.00000   -1.50000
H8B   2    0.701482    1.137844    0.736941    11.00000   -1.50000
H8C   2    0.640530    1.118754    0.732623    11.00000   -1.50000
AFIX   0

C31   1    0.190064    0.748468    0.617259    11.00000    0.03181    0.04514 =
         0.05228   -0.00823    0.00405    0.01497
PART 1
AFIX  23
H31C  2    0.197634    0.722802    0.653539    10.55000   -1.20000
H31D  2    0.199225    0.806351    0.622944    10.55000   -1.20000
AFIX  23
PART -1
H31A  2    0.192910    0.757701    0.655598    10.45000   -1.20000
H31B  2    0.206386    0.794868    0.605396    10.45000   -1.20000
AFIX   0
PART 0
C33   1    0.188160    0.639499    0.561288    11.00000    0.03753    0.07692 =
         0.09621   -0.04252    0.01745    0.00604
PART 1
AFIX  23
H33C  2    0.197005    0.593434    0.587166    10.55000   -1.20000
H33D  2    0.192986    0.622611    0.527185    10.55000   -1.20000
AFIX  23
PART -1
H33A  2    0.189727    0.580038    0.561147    10.45000   -1.20000
H33B  2    0.202027    0.660354    0.533668    10.45000   -1.20000
AFIX   0
PART 1
C32A  1    0.222812    0.706556    0.586074    10.55000    0.02197    0.05022 =
         0.04991    0.00482    0.00963    0.00285
AFIX  23
H32A  2    0.227074    0.742413    0.557812    10.55000   -1.20000
H32B  2    0.259465    0.688838    0.611941    10.55000   -1.20000
AFIX   0
PART -1
C32B  1    0.219041    0.668967    0.613019    10.45000    0.02964    0.05136 =
         0.03214   -0.00265    0.00565    0.02140
AFIX  23
H32C  2    0.257245    0.679305    0.616739    10.45000   -1.20000
H32D  2    0.219499    0.630588    0.642078    10.45000   -1.20000
AFIX   0

PART 0
BI1   3    0.500000    0.859935    0.750000     0.49996    0.01388    0.01203 =
         0.02675    0.00000    0.01063    0.00000
BI2   3    0.500000    1.034411    0.750000    10.50000    0.01413    0.01173 =
         0.02486    0.00000    0.00968    0.00000
MN1   5    0.599433    0.946589    0.753787    11.00000    0.01225    0.01453 =
         0.01859   -0.00059    0.00824   -0.00021
C14   1    0.505089    0.645005    0.673612    11.00000    0.03462    0.01820 =
         0.03436   -0.00546    0.01834   -0.00312
AFIX  23
H14A  2    0.533124    0.687785    0.687506    11.00000   -1.20000
H14B  2    0.490833    0.633047    0.702685    11.00000   -1.20000
AFIX   0
HKLF 4


REM  gwx003_0m_a.res in C2/c
REM wR2 = 0.0426, GooF = S = 1.044, Restrained GooF = 1.044 for all data
REM R1 = 0.0200 for 9219 Fo > 4sig(Fo) and 0.0271 for all 10509 data
REM 492 parameters refined using 6 restraints

END

WGHT      0.0155     15.3216

REM Highest difference peak  0.452,  deepest hole -0.541,  1-sigma level  0.066
Q1    1   0.5000  0.6567  0.7500  10.50000  0.05    0.45
Q2    1   0.5000  0.9755  0.7500  10.50000  0.05    0.39
Q3    1   0.6139  0.7410  0.7524  11.00000  0.05    0.38
Q4    1   0.1995  0.6009  0.6201  11.00000  0.05    0.33
Q5    1   0.2011  0.7479  0.5904  11.00000  0.05    0.32
Q6    1   0.7410  1.0321  0.7530  11.00000  0.05    0.30
Q7    1   0.5121  0.1829  0.6920  11.00000  0.05    0.29
Q8    1   0.7473  1.0423  0.8219  11.00000  0.05    0.29
Q9    1   0.5000  0.2047  0.7500  10.50000  0.05    0.28
Q10   1   0.6202  0.5746  0.7516  11.00000  0.05    0.28
Q11   1   0.5000  0.7219  0.7500  10.50000  0.05    0.28
Q12   1   0.7500  0.8632  0.7486  11.00000  0.05    0.27
Q13   1   0.1937  0.6992  0.5197  11.00000  0.05    0.27
Q14   1   0.6758  0.9643  0.8558  11.00000  0.05    0.27
Q15   1   0.5212  0.2790  0.6340  11.00000  0.05    0.27
Q16   1   0.6051  0.9178  0.6618  11.00000  0.05    0.26
Q17   1   0.1984  0.5977  0.5485  11.00000  0.05    0.26
Q18   1   0.3941  0.6197  0.6150  11.00000  0.05    0.26
Q19   1   0.5341  0.8972  0.5936  11.00000  0.05    0.26
Q20   1   0.4909  0.3197  0.6127  11.00000  0.05    0.26
Q21   1   0.6956  0.8479  0.6989  11.00000  0.05    0.25
Q22   1   0.4770  0.8707  0.7114  11.00000  0.05    0.25
Q23   1   0.5579  0.8807  0.8277  11.00000  0.05    0.25
Q24   1   0.6791  1.0660  0.7693  11.00000  0.05    0.25
Q25   1   0.4757  1.0242  0.7099  11.00000  0.05    0.25
Q26   1   0.6785  0.9597  0.5325  11.00000  0.05    0.25
Q27   1   0.5489  0.9593  0.8894  11.00000  0.05    0.25
Q28   1   0.6232  0.8576  0.6878  11.00000  0.05    0.24
Q29   1   0.8019  0.9815  0.8891  11.00000  0.05    0.24
Q30   1   0.1774  0.6774  0.5509  11.00000  0.05    0.24
Q31   1   0.7033  0.9450  0.9194  11.00000  0.05    0.24
;
_shelx_res_checksum                1207
_shelx_hkl_file
;
   4   0   0 118.731 6.09884   4
  -4   0   0 117.802 6.44547   2
  -4   0   0 145.626 4.31260   3
  -4   0   0 145.283 5.58992   4
   4   0   0 151.094 5.90300   2
   4   0   0 144.430 4.19364   3
  -6   0   0 1235.23 31.5023   3
  -6   0   0 1271.26 33.8083   2
   6   0   0 1265.42 33.7853   2
   6   0   0 1200.45 31.2754   3
   6   0   0 1248.76 33.3759   4
  -6   0   0 1215.85 33.3107   4
  -8   0   0 2172.05 57.2591   2
  -8   0   0 1915.92 54.7890   3
  -8   0   0 2153.05 56.6570   4
   8   0   0 2213.78 57.2785   2
   8   0   0 2235.63 56.8066   4
   8   0   0 2215.71 53.9417   3
 -10   0   0 3137.48 82.0785   4
  10   0   0 3196.35 82.6310   2
  10   0   0 3206.78 82.1463   4
  10   0   0 3065.60 78.4770   3
 -10   0   0 3107.31 78.9464   3
 -10   0   0 3154.40 82.7611   2
  12   0   0 2101.81 58.0551   2
  12   0   0 2100.59 53.3060   3
 -12   0   0 2060.21 57.5870   4
 -12   0   0 2081.81 58.3695   2
  12   0   0 2138.02 57.6920   4
 -12   0   0 2094.97 53.9076   3
  14   0   0 1072.51 28.9954   3
  14   0   0 1092.60 34.0457   4
 -14   0   0 1095.35 34.3040   4
 -14   0   0 1083.94 34.9910   2
 -14   0   0 1078.98 29.7632   3
  14   0   0 1086.70 34.7532   2
 -16   0   0 677.264 26.1083   2
  16   0   0 648.276 25.9520   2
  16   0   0 654.953 19.3815   3
  16   0   0 717.831 25.6813   4
 -16   0   0 655.320 20.3262   3
 -16   0   0 676.387 25.5989   4
 -18   0   0 2444.62 71.3799   2
 -18   0   0 2536.35 70.8335   4
 -18   0   0 2475.76 64.2979   3
  18   0   0 2538.14 70.5858   4
  18   0   0 2317.79 63.1427   3
  18   0   0 2439.37 70.8992   2
 -20   0   0 1916.91 60.2139   2
 -20   0   0 1922.36 52.0352   3
  20   0   0 1935.49 59.9095   2
  20   0   0 1888.67 51.0106   3
 -20   0   0 1892.38 59.3324   4
  20   0   0 2061.67 59.6320   4
 -22   0   0 1405.49 39.9328   3
 -22   0   0 1387.80 48.9064   4
  22   0   0 1436.97 47.9699   4
  22   0   0 1451.65 49.6639   2
  22   0   0 1428.24 38.9993   3
 -22   0   0 1401.19 49.3605   2
  24   0   0 1824.41 58.2286   4
  24   0   0 1779.36 47.3656   3
  24   0   0 1708.72 59.6195   2
 -24   0   0 1612.80 58.8995   4
 -24   0   0 1761.24 48.3298   3
 -24   0   0 1770.70 59.7565   2
 -26   0   0 568.800 34.3425   2
 -26   0   0 541.896 20.7316   3
  26   0   0 626.889 32.6232   4
  26   0   0 591.464 20.0866   3
  28   0   0 318.576 14.7701   3
 -28   0   0 310.512 32.6124   2
 -28   0   0 308.189 16.0077   3
  28   0   0 321.546 29.4023   4
 -30   0   0 936.081 34.0048   3
 -30   0   0 1007.23 49.8148   2
  30   0   0 997.158 46.5937   4
  -3  -1   0 47.1904 2.85235   2
   3  -1   0 38.2779 2.99938   2
  -3  -1   0 42.6602 1.80395   3
  -3  -1   0 47.8742 3.06760   4
   3  -1   0 48.2530 2.90329   4
   3  -1   0 46.4089 2.48588   3
  -3   1   0 43.6742 2.99902   4
   3   1   0 47.5009 2.85431   2
   3   1   0 45.5534 3.14686   4
  -3   1   0 45.3194 2.52759   3
  -5  -1   0 4527.70 111.054   2
  -5  -1   0 4195.78 110.805   4
   5  -1   0 4491.09 110.696   4
   5  -1   0 4510.46 111.250   2
   5  -1   0 4384.41 109.669   3
   5   1   0 4498.15 110.965   2
  -5   1   0 4569.89 111.153   4
  -5   1   0 4530.63 111.372   2
   5   1   0 4140.82 111.138   4
  -5   1   0 4452.68 109.860   3
  -7  -1   0 2593.34 65.6588   2
  -7  -1   0 2477.09 62.5909   3
   7  -1   0 2535.02 63.4082   3
   7  -1   0 2606.57 65.8564   2
  -7  -1   0 2536.11 65.3385   4
   7  -1   0 2577.95 65.0148   4
  -7   1   0 2455.11 63.9359   3
  -7   1   0 2641.21 66.0971   2
  -7   1   0 2593.07 65.6489   4
   7   1   0 2628.80 65.6294   2
   7   1   0 2234.58 62.7384   3
   7   1   0 2416.90 65.6957   4
  -9  -1   0 2357.66 61.8062   4
   9  -1   0 2358.66 59.1776   3
  -9  -1   0 2387.25 62.3459   2
   9  -1   0 2370.42 62.5030   2
   9  -1   0 2398.90 61.4784   4
  -9  -1   0 2291.82 58.5209   3
   9   1   0 2238.26 62.2724   4
  -9   1   0 2347.54 62.1613   4
   9   1   0 2443.84 62.3118   2
   9   1   0 2091.89 58.5322   3
  -9   1   0 2408.12 62.7879   2
  -9   1   0 2372.14 59.6908   3
  11  -1   0 2996.07 76.3050   4
  11  -1   0 2881.50 73.0803   3
 -11  -1   0 2903.46 72.6714   3
 -11  -1   0 2945.30 76.4760   4
 -11  -1   0 2903.95 77.2184   2
  11  -1   0 2977.39 77.5064   2
  11   1   0 2967.14 77.0626   2
 -11   1   0 2921.28 73.8596   3
  11   1   0 2545.07 72.5188   3
  11   1   0 2870.00 77.3052   4
 -11   1   0 2945.24 77.7212   2
 -11   1   0 2933.63 77.1167   4
 -13  -1   0 1826.68 51.8954   4
  13  -1   0 1900.08 53.1895   2
 -13  -1   0 1874.42 47.6852   3
 -13  -1   0 1910.41 53.1503   2
  13  -1   0 1829.50 51.5651   4
  13  -1   0 1834.82 47.8335   3
  13   1   0 1881.30 53.0825   4
 -13   1   0 1853.16 53.2762   2
 -13   1   0 1876.68 52.8889   4
  13   1   0 1659.57 47.4357   3
 -13   1   0 1884.70 48.8932   3
  13   1   0 1920.81 52.8602   2
 -15  -1   0 804.222 28.0033   2
  15  -1   0 749.217 28.3584   2
  15  -1   0 802.860 26.4517   4
  15  -1   0 808.553 21.9796   3
 -15  -1   0 767.992 21.8498   3
  15   1   0 793.239 27.7719   4
 -15   1   0 685.375 30.0896   4
 -15   1   0 790.297 28.1609   2
  15   1   0 714.442 21.5767   3
 -15   1   0 774.939 23.0635   3
  17  -1   0 1010.13 32.2830   4
  17  -1   0 938.307 26.3076   3
 -17  -1   0 939.199 26.5370   3
  17  -1   0 954.977 33.7763   2
 -17  -1   0 958.867 33.7505   2
 -17  -1   0 892.454 31.8732   4
  17   1   0 912.944 32.9910   2
 -17   1   0 948.325 33.8869   2
  17   1   0 974.210 33.5447   4
  17   1   0 900.208 26.1471   3
 -17   1   0 920.049 27.6705   3
 -17   1   0 939.171 33.4695   4
 -19  -1   0 1150.10 40.3821   2
 -19  -1   0 1141.26 32.6127   3
  19  -1   0 1151.21 32.3411   3
  19  -1   0 1209.31 39.0754   4
  19  -1   0 1161.24 40.8697   2
 -19  -1   0 1198.52 39.8182   4
 -19   1   0 1163.29 41.0239   2
  19   1   0 1231.57 40.8537   4
  19   1   0 1185.96 32.3446   3
 -19   1   0 1158.26 40.9869   4
 -19   1   0 1157.33 33.8259   3
  19   1   0 1158.58 40.5029   2
 -21  -1   0 304.822 20.6771   4
 -21  -1   0 317.449 12.7782   3
 -21  -1   0 338.364 21.6953   2
  21  -1   0 285.924 12.3553   3
  21  -1   0 279.640 19.3173   4
  21  -1   0 310.997 22.1301   2
 -21   1   0 297.497 22.4088   4
 -21   1   0 299.219 21.3016   2
  21   1   0 321.743 21.2170   4
  21   1   0 304.765 12.3375   3
 -21   1   0 311.511 14.1290   3
  21   1   0 327.110 22.5006   2
  23  -1   0 242.391 19.7749   4
  23  -1   0 280.185 25.0908   2
 -23  -1   0 258.499 12.3450   3
  23  -1   0 260.130 12.2764   3
 -23  -1   0 248.929 22.1399   2
 -23  -1   0 255.772 23.0435   4
  23   1   0 261.506 11.6949   3
  23   1   0 280.210 21.8658   4
 -23   1   0 267.292 24.9027   4
  23   1   0 241.421 24.2899   2
 -23   1   0 272.923 23.5271   2
 -23   1   0 273.332 13.7440   3
  25  -1   0 277.934 13.8911   3
 -25  -1   0 293.073 26.8421   2
 -25  -1   0 304.699 13.9350   3
  25  -1   0 361.348 23.6997   4
 -25  -1   0 229.695 27.0296   4
  25  -1   0 263.842 29.7418   2
 -25   1   0 255.333 30.0628   4
 -25   1   0 341.982 27.3737   2
  25   1   0 274.363 29.5848   2
 -25   1   0 306.416 15.4627   3
  25   1   0 346.522 25.6810   4
  25   1   0 318.128 12.9720   3
  27  -1   0 165.064 12.5519   3
  27  -1   0 166.816 18.5739   4
 -27  -1   0 153.258 19.9706   2
 -27  -1   0 155.839 11.5599   3
 -27   1   0 167.386 13.5079   3
  27   1   0 164.228 20.2920   4
 -27   1   0 164.867 21.4088   2
 -29  -1   0 762.959 43.8289   2
 -29  -1   0 792.375 24.9007   3
  29  -1   0 873.518 41.4736   4
  29   1   0 801.392 41.8971   4
 -29   1   0 825.738 45.2487   2
 -29   1   0 784.032 27.7815   3
   0  -2   0 2227.02 55.6187   4
   0  -2   0 2276.38 54.5948   2
   0  -2   0 2186.06 54.8103   3
   0   2   0 2266.08 55.8952   4
   0   2   0 1856.44 53.9767   2
   0   2   0 2250.32 54.6865   3
   2  -2   0 611.769 16.8628   3
   2  -2   0 618.121 16.7809   2
  -2  -2   0 623.118 16.2567   2
   2  -2   0 609.752 17.5104   4
  -2  -2   0 628.607 16.4059   3
   2   2   0 611.428 16.3396   3
  -2   2   0 623.548 16.9480   3
  -2   2   0 615.052 16.8305   2
  -2   2   0 619.342 17.7362   4
   4  -2   0 193.899 7.48542   4
  -4  -2   0 174.842 7.13120   2
   4  -2   0 189.403 6.87156   3
  -4  -2   0 192.535 5.98243   3
   4  -2   0 196.542 7.57557   2
  -4  -2   0 192.089 7.56427   4
  -4   2   0 201.506 8.10988   4
   4   2   0 190.663 6.91946   2
   4   2   0 194.396 7.90650   4
  -4   2   0 190.705 7.52849   2
  -6  -2   0 189.518 5.89530   3
   6  -2   0 194.709 7.21488   3
  -6  -2   0 196.551 8.09996   2
  -6  -2   0 182.722 8.11233   4
   6  -2   0 195.062 8.52202   2
  -6   2   0 188.572 7.29905   3
  -6   2   0 190.577 8.49590   2
   6   2   0 182.759 8.64765   4
  -6   2   0 206.881 8.90089   4
   6   2   0 192.273 8.08200   2
  -8  -2   0 81.5197 3.27478   3
  -8  -2   0 69.9766 6.12156   4
   8  -2   0 76.9721 4.86030   3
   8  -2   0 81.0645 5.76544   4
  -8  -2   0 82.3115 6.31165   2
   8  -2   0 77.8534 6.78116   2
  -8   2   0 74.6602 6.65835   4
  -8   2   0 71.6798 6.59994   2
   8   2   0 69.0231 6.48392   4
   8   2   0 64.0696 6.29093   2
  -8   2   0 68.0820 5.06599   3
  10  -2   0 670.788 22.6002   2
 -10  -2   0 641.156 21.6012   4
  10  -2   0 678.298 21.2213   4
  10  -2   0 687.933 19.5954   3
 -10  -2   0 684.681 22.2255   2
 -10   2   0 667.937 22.7123   2
  10   2   0 636.935 22.8341   4
  10   2   0 704.363 22.3005   2
 -10   2   0 710.741 22.9341   4
  10   2   0 707.602 18.6072   3
 -10   2   0 691.147 20.2234   3
 -12  -2   0 566.608 15.4906   3
 -12  -2   0 572.426 19.9939   4
  12  -2   0 541.035 20.8708   2
  12  -2   0 567.647 19.2476   4
 -12  -2   0 557.089 20.4171   2
  12  -2   0 542.823 16.8032   3
 -12   2   0 562.524 17.7804   3
  12   2   0 554.557 20.4435   2
 -12   2   0 592.546 21.3950   4
  12   2   0 567.027 16.0511   3
 -12   2   0 567.402 21.1489   2
  12   2   0 502.642 20.8184   4
  14  -2   0 3.97827 2.93383   3
 -14  -2   0 13.2058 5.40587   4
 -14  -2   0 5.99329 4.91464   2
  14  -2   0 7.70918 4.65552   4
  14  -2   0 2.63366 6.41799   2
 -14  -2   0 4.59799 2.29809   3
 -14   2   0 4.91399 3.59085   3
 -14   2   0 4.96198 5.72795   2
  14   2   0 -2.3338 5.08501   4
  14   2   0 14.2247 6.11354   2
  14   2   0 4.57247 2.60322   3
 -14   2   0 7.01670 5.42186   4
 -16  -2   0 7.07846 5.80705   4
  16  -2   0 9.77128 3.37942   3
  16  -2   0 4.48496 6.93588   2
 -16  -2   0 12.0575 6.50912   2
 -16  -2   0 6.45145 2.83052   3
  16  -2   0 7.36929 5.52016   4
 -16   2   0 16.4975 7.79680   4
  16   2   0 10.9292 3.19363   3
 -16   2   0 8.53398 4.17175   3
  16   2   0 3.03907 6.71415   4
  16   2   0 10.1463 7.08586   2
 -16   2   0 6.16514 6.71064   2
 -18  -2   0 272.777 10.5195   3
  18  -2   0 277.108 15.9356   4
  18  -2   0 280.309 11.4399   3
  18  -2   0 290.454 19.1084   2
 -18  -2   0 264.124 17.0886   4
 -18  -2   0 272.237 17.7281   2
 -18   2   0 260.770 12.8562   3
 -18   2   0 290.401 19.6594   4
  18   2   0 237.693 17.6582   4
 -18   2   0 288.146 18.5420   2
  18   2   0 325.761 18.7751   2
  18   2   0 292.352 10.6503   3
  20  -2   0 201.977 19.1444   2
 -20  -2   0 185.301 9.25774   3
 -20  -2   0 233.207 17.5355   2
 -20  -2   0 181.336 16.5887   4
  20  -2   0 186.300 9.91211   3
  20  -2   0 184.383 15.3127   4
  20   2   0 198.954 9.31213   3
 -20   2   0 193.525 18.0216   2
 -20   2   0 182.777 11.6417   3
  20   2   0 199.491 18.1478   4
 -20   2   0 198.167 19.8583   4
  20   2   0 173.440 18.2520   2
  22  -2   0 33.6424 10.1177   4
 -22  -2   0 37.3680 10.7965   2
 -22  -2   0 29.3266 10.2730   4
  22  -2   0 30.0307 12.8473   2
 -22  -2   0 22.1992 4.74818   3
  22  -2   0 23.2084 5.15890   3
 -22   2   0 14.3941 11.6348   2
  22   2   0 11.3331 11.5191   2
 -22   2   0 29.5831 13.4994   4
  22   2   0 11.1115 10.3788   4
 -22   2   0 23.1272 6.09476   3
 -24  -2   0 162.535 10.0952   3
 -24  -2   0 152.168 17.9865   2
  24  -2   0 160.505 20.1631   2
  24  -2   0 178.290 11.1423   3
  24  -2   0 164.210 18.7149   4
 -24  -2   0 175.221 18.5668   4
  24   2   0 175.015 18.4091   4
  24   2   0 184.318 19.8512   2
 -24   2   0 134.143 19.8050   4
 -24   2   0 178.959 13.2079   3
 -24   2   0 217.577 23.5502   2
  26  -2   0 9.96279 6.41585   3
 -26  -2   0 23.8615 5.62238   3
  26  -2   0 27.4351 11.9623   4
 -26  -2   0 25.2702 14.0114   2
 -26   2   0 27.7482 7.86473   3
  26   2   0 39.9027 16.1148   4
 -26   2   0 44.0984 16.0308   2
 -28  -2   0 43.7654 17.5219   2
  28  -2   0 50.0549 8.56322   3
 -28  -2   0 47.2044 6.12134   3
  28  -2   0 62.7556 15.5386   4
  28   2   0 66.7857 17.9703   4
 -28   2   0 37.4807 9.21644   3
 -28   2   0 42.1437 17.3941   2
   1  -3   0 185.575 8.10574   4
   1  -3   0 180.323 6.84060   3
  -1  -3   0 197.986 6.03740   2
  -1  -3   0 189.982 6.80870   3
  -1  -3   0 176.783 8.49528   4
   1  -3   0 188.202 6.40878   2
   1   3   0 187.132 8.45068   4
   1   3   0 177.457 5.72271   2
  -1   3   0 189.999 6.57732   2
  -1   3   0 176.017 8.32578   4
  -1   3   0 183.027 6.86217   3
   1   3   0 163.061 7.49569   3
  -3  -3   0 178.376 6.33188   3
  -3  -3   0 179.266 6.13087   2
   3  -3   0 182.729 6.97734   2
   3  -3   0 167.889 6.90984   3
   3  -3   0 162.907 7.65858   4
  -3   3   0 168.646 8.18939   4
  -3   3   0 143.126 7.79186   2
  -3   3   0 179.001 7.06357   3
   3   3   0 177.298 6.26706   3
  -5  -3   0 547.709 15.0690   3
   5  -3   0 547.506 16.8048   2
   5  -3   0 532.395 16.9003   4
   5  -3   0 530.503 16.1033   3
  -5  -3   0 524.255 16.7679   4
  -5  -3   0 536.547 15.8815   2
  -5   3   0 533.482 17.6224   4
   5   3   0 548.397 15.9412   2
  -5   3   0 550.504 16.3578   3
  -5   3   0 543.170 16.8724   2
  -7  -3   0 5.74192 1.80873   3
   7  -3   0 5.63508 3.00744   2
   7  -3   0 7.04696 2.85900   4
  -7  -3   0 11.3940 3.44156   4
  -7  -3   0 4.47726 1.66075   3
   7  -3   0 2.36040 2.38851   3
  -7  -3   0 8.35040 2.73229   2
   7   3   0 8.99234 2.94299   2
   7   3   0 4.81197 3.15963   4
  -7   3   0 1.56658 3.03857   4
  -7   3   0 7.37779 2.74524   3
  -7   3   0 5.14065 3.16697   2
   9  -3   0 2.93864 2.96008   4
   9  -3   0 2.29375 2.54659   3
  -9  -3   0 -1.7596 3.11120   4
  -9  -3   0 1.71346 2.98915   2
   9  -3   0 7.20995 3.94412   2
   9   3   0 -2.5389 3.73529   4
  -9   3   0 0.49857 2.55852   3
  -9   3   0 0.67448 3.65894   4
   9   3   0 0.04799 3.32041   2
  -9   3   0 -0.9459 3.63788   2
  11  -3   0 203.189 10.0729   4
 -11  -3   0 183.115 10.6751   2
 -11  -3   0 200.551 6.40576   3
  11  -3   0 184.482 8.65057   3
 -11  -3   0 194.237 10.7553   4
  11  -3   0 211.965 11.8736   2
 -11   3   0 188.499 11.5833   2
  11   3   0 160.527 11.4660   4
  11   3   0 202.061 10.9670   2
 -11   3   0 197.470 9.31235   3
 -11   3   0 194.721 11.9056   4
  13  -3   0 64.1362 6.14878   3
 -13  -3   0 71.0123 3.95955   3
 -13  -3   0 68.1687 7.85363   2
  13  -3   0 55.0898 7.58493   2
  13  -3   0 59.6444 7.51807   4
 -13  -3   0 70.1885 8.42874   4
 -13   3   0 55.5748 7.47328   2
 -13   3   0 64.4403 8.49457   4
  13   3   0 39.3537 7.20797   4
  13   3   0 63.6799 7.55859   2
 -13   3   0 75.8330 7.11985   3
  15  -3   0 19.2402 7.08918   2
 -15  -3   0 15.1138 5.65568   4
  15  -3   0 10.9001 4.75246   4
  15  -3   0 21.3543 4.21950   3
 -15  -3   0 25.9590 6.21276   2
 -15  -3   0 20.0786 2.81908   3
 -15   3   0 18.5052 4.67650   3
 -15   3   0 26.8445 6.84156   2
  15   3   0 26.5443 7.57168   4
  15   3   0 19.5098 7.86159   2
 -15   3   0 14.4560 7.07316   4
 -17  -3   0 9.16420 6.33974   4
 -17  -3   0 5.56187 6.46531   2
  17  -3   0 -2.0546 5.33611   4
 -17  -3   0 5.30810 2.84888   3
  17  -3   0 6.58112 3.77396   3
  17  -3   0 8.18709 7.35274   2
  17   3   0 12.9694 7.61871   2
 -17   3   0 9.27537 7.65274   2
  17   3   0 10.6885 8.21095   4
 -17   3   0 3.43388 4.52071   3
 -17   3   0 20.4029 8.98737   4
  19  -3   0 10.1751 6.44267   4
  19  -3   0 7.64052 4.25929   3
 -19  -3   0 4.78076 7.57184   4
 -19  -3   0 8.81367 3.39953   3
 -19  -3   0 9.16820 7.97517   2
  19  -3   0 15.5664 10.1621   2
 -19   3   0 1.70899 8.45655   2
  19   3   0 6.69955 8.49944   4
 -19   3   0 -2.5673 9.56183   4
 -19   3   0 13.9826 5.60216   3
  19   3   0 2.35838 8.97411   2
 -21  -3   0 0.52033 8.38927   4
 -21  -3   0 8.47047 3.82438   3
 -21  -3   0 20.9520 9.80042   2
  21  -3   0 10.5904 4.85203   3
  21  -3   0 3.93267 7.16238   4
  21  -3   0 5.53586 10.5873   2
  21   3   0 -1.5119 8.99225   4
 -21   3   0 2.40583 5.58083   3
  21   3   0 23.0615 11.3123   2
 -21   3   0 -1.5396 9.38940   2
 -21   3   0 28.7269 12.5406   4
  23  -3   0 12.2725 13.8048   2
 -23  -3   0 12.9693 10.9968   4
 -23  -3   0 5.90568 4.05373   3
  23  -3   0 -4.9231 4.67580   3
 -23  -3   0 10.0709 13.4447   2
  23  -3   0 9.99828 8.91544   4
 -23   3   0 5.48536 6.57947   3
 -23   3   0 15.7678 13.8858   4
 -23   3   0 -16.619 10.3114   2
  23   3   0 1.08677 11.9917   2
  23   3   0 -4.6558 11.4962   4
 -25  -3   0 -5.0887 4.25379   3
  25  -3   0 -1.4527 10.6147   4
  25  -3   0 0.57619 19.0250   2
 -25  -3   0 -16.335 11.5767   2
 -25  -3   0 2.47916 12.1070   4
 -25   3   0 4.96222 7.23241   3
  25   3   0 -15.554 12.1050   4
 -25   3   0 11.9359 13.8863   2
  25   3   0 0.10282 15.4735   2
 -25   3   0 -6.2187 17.2871   4
 -27  -3   0 47.7193 16.6796   2
 -27  -3   0 54.7273 6.21939   3
  27  -3   0 32.5252 14.3671   4
 -27  -3   0 43.0904 5.46534   3
  27  -3   0 34.7409 7.93320   3
 -27   3   0 57.4627 18.0849   2
 -27   3   0 47.5169 9.56763   3
  27   3   0 64.9230 17.6886   4
  29  -3   0 40.0742 15.4576   4
 -29  -3   0 45.2447 19.7900   2
 -29   3   0 24.0319 18.8919   2
 -29   3   0 24.6196 10.1950   3
  29   3   0 43.2168 19.0706   4
   0  -4   0 17.0644 3.74633   4
   0  -4   0 13.5760 2.26028   2
   0  -4   0 12.2772 2.67639   3
   0   4   0 11.6001 2.11624   2
   0   4   0 12.6287 2.51746   3
   0   4   0 9.83598 3.78222   4
  -2  -4   0 86.9091 4.15645   2
   2  -4   0 88.3002 5.56293   3
   2  -4   0 90.0466 4.99014   2
   2  -4   0 79.6784 6.30333   4
  -2  -4   0 87.6695 5.09477   3
  -2  -4   0 81.4354 6.86524   4
  -2   4   0 87.4231 7.06405   4
  -2   4   0 86.4802 5.19036   3
  -2   4   0 85.1453 5.31964   2
   2   4   0 86.1514 4.95318   3
   4  -4   0 30.0050 4.07383   4
  -4  -4   0 35.1029 3.87111   3
   4  -4   0 27.1237 3.53221   3
   4  -4   0 34.2210 3.87108   2
  -4   4   0 44.6979 4.85315   2
  -4   4   0 40.5829 4.63013   3
   4   4   0 36.4786 3.62588   3
  -4   4   0 34.0084 4.63909   4
   6  -4   0 0.83082 2.65697   3
   6  -4   0 5.23647 3.16688   2
  -6  -4   0 4.49505 2.48467   2
  -6  -4   0 4.32090 3.09547   4
  -6  -4   0 4.05160 2.23163   3
   6  -4   0 5.68087 3.21385   4
  -6   4   0 1.87802 2.76627   3
  -6   4   0 5.68969 3.73949   4
  -6   4   0 3.21462 3.01584   2
   8  -4   0 225.733 10.4191   4
  -8  -4   0 208.935 9.52561   2
  -8  -4   0 224.576 10.3633   4
   8  -4   0 199.450 9.32518   3
  -8  -4   0 219.115 7.98586   3
   8  -4   0 202.333 10.4512   2
  -8   4   0 221.486 12.1283   4
  -8   4   0 226.220 9.80358   3
   8   4   0 210.263 9.66595   2
   8   4   0 200.584 11.2747   4
  -8   4   0 220.393 10.8205   2
  10  -4   0 191.411 11.2651   2
 -10  -4   0 200.341 10.3814   2
 -10  -4   0 200.592 7.75507   3
 -10  -4   0 199.856 7.05059   3
  10  -4   0 196.675 9.50370   3
 -10  -4   0 196.636 10.7559   4
  10  -4   0 200.744 10.3608   4
  10   4   0 201.913 10.5249   2
 -10   4   0 206.359 10.0609   3
 -10   4   0 212.060 12.7217   4
  10   4   0 194.042 12.1267   4
 -10   4   0 201.812 11.8270   2
 -12  -4   0 44.5467 4.72521   3
  12  -4   0 53.0874 7.43707   2
  12  -4   0 35.8355 5.32554   4
 -12  -4   0 56.9006 7.12347   4
 -12  -4   0 50.5079 6.57291   2
  12  -4   0 43.7671 5.14086   3
 -12  -4   0 52.9613 3.54979   3
 -12   4   0 36.1223 7.29372   4
 -12   4   0 49.3938 5.79090   3
  12   4   0 43.1296 7.61930   4
 -12   4   0 45.8937 7.64169   2
  12   4   0 42.0137 6.26500   2
 -14  -4   0 39.8767 3.60714   3
 -14  -4   0 40.8914 4.02846   3
  14  -4   0 45.8044 6.45943   4
 -14  -4   0 31.0709 6.50994   2
  14  -4   0 39.2183 5.17206   3
 -14   4   0 42.4042 5.96575   3
  14   4   0 37.3889 8.22236   4
 -14   4   0 42.9464 9.10206   4
  14   4   0 38.6328 7.04926   2
 -14   4   0 43.5973 8.22913   2
  16  -4   0 8.87889 5.16249   4
  16  -4   0 25.9697 9.02154   2
 -16  -4   0 7.47712 6.07324   4
 -16  -4   0 9.84843 2.58185   3
  16  -4   0 14.6517 4.60487   3
 -16  -4   0 9.21243 7.13964   2
  16   4   0 12.8515 7.56444   2
 -16   4   0 13.3043 8.99816   4
  16   4   0 19.4305 8.23920   4
 -16   4   0 20.2035 5.32634   3
 -16   4   0 10.4494 7.12373   2
  18  -4   0 7.47516 8.82393   2
 -18  -4   0 3.21650 7.31410   4
  18  -4   0 5.23826 4.55944   3
 -18  -4   0 5.27513 2.90635   3
  18  -4   0 4.84197 5.49523   4
 -18  -4   0 9.33698 7.48253   2
 -18   4   0 -3.1926 8.86914   4
 -18   4   0 15.6136 5.75578   3
  18   4   0 3.97535 7.93980   2
  18   4   0 -6.9701 8.01997   4
 -18   4   0 13.4402 9.04668   2
  20  -4   0 10.8948 10.6568   2
 -20  -4   0 -1.9614 3.17152   3
  20  -4   0 0.77989 4.78574   3
 -20  -4   0 -2.7436 8.26902   2
  20  -4   0 5.29074 6.32619   4
 -20  -4   0 18.4038 8.28258   4
 -20  -4   0 4.73187 3.78668   3
  20   4   0 7.74193 9.61573   2
  20   4   0 -8.6022 8.77617   4
 -20   4   0 1.81471 5.66021   3
 -20   4   0 12.6410 9.11623   2
 -20   4   0 -6.9237 9.79722   4
 -22  -4   0 -8.0970 9.40530   4
  22  -4   0 -2.1530 12.0750   2
 -22  -4   0 2.62759 10.5144   2
 -22  -4   0 -4.1954 4.14423   3
  22  -4   0 1.78948 7.49970   4
 -22  -4   0 -4.8858 3.56805   3
  22   4   0 12.2760 11.9490   2
 -22   4   0 14.4945 13.3551   2
 -22   4   0 0.13220 6.50010   3
 -22   4   0 -16.299 12.8752   4
 -24  -4   0 6.31405 4.14226   3
  24  -4   0 11.8393 6.36327   3
 -24  -4   0 -19.554 11.0963   2
  24  -4   0 -7.2372 8.59076   4
  24  -4   0 -10.759 13.9392   2
 -24  -4   0 -9.2501 11.5261   4
 -24  -4   0 -0.2556 4.44696   3
 -24   4   0 -8.9397 16.4764   4
 -24   4   0 10.1757 13.5624   2
 -24   4   0 -3.6382 7.19134   3
  24   4   0 12.4674 14.2963   2
  24   4   0 -2.4075 13.3364   4
 -26  -4   0 39.8383 15.8814   2
  26  -4   0 72.0698 8.63316   3
  26  -4   0 71.6808 13.7825   4
 -26   4   0 82.6619 11.0317   3
  26   4   0 84.3063 17.6857   4
 -26   4   0 45.8511 16.3428   2
 -28  -4   0 12.2813 16.5839   2
  28  -4   0 0.42190 12.4724   4
  28  -4   0 6.70591 7.84201   3
 -28   4   0 10.0020 16.5954   2
 -28   4   0 -0.6047 10.0367   3
  28   4   0 3.32179 16.9479   4
   1  -5   0 1.22494 3.16832   4
  -1  -5   0 2.53799 3.57408   4
   1  -5   0 2.32014 2.58722   3
   1  -5   0 3.21317 2.30356   2
  -1  -5   0 2.06200 2.57743   3
  -1   5   0 4.45423 2.52086   3
  -1   5   0 1.29477 3.81811   4
   1   5   0 4.37194 2.63943   3
   1   5   0 -2.7342 3.41702   4
   1   5   0 2.04659 1.83990   2
   3  -5   0 10.4540 3.98426   4
  -3  -5   0 11.0539 2.97211   3
  -3  -5   0 11.9954 4.50355   4
   3  -5   0 11.1597 2.92935   2
   3  -5   0 11.0524 3.35445   3
  -3  -5   0 8.84720 2.31670   2
  -3   5   0 13.0319 3.31969   3
  -3   5   0 15.9906 3.31739   2
   3   5   0 12.5814 2.67824   3
  -3   5   0 11.2849 4.15257   4
  -5  -5   0 171.021 7.16392   2
   5  -5   0 151.573 8.11751   3
  -5  -5   0 165.627 7.59333   3
   5  -5   0 163.883 9.43162   4
   5  -5   0 165.536 8.36693   2
  -5   5   0 163.923 8.59665   3
   5   5   0 161.959 7.25779   3
  -5   5   0 156.914 10.5057   4
  -5   5   0 163.834 8.57226   2
  -7  -5   0 166.933 8.07617   2
   7  -5   0 175.001 9.10313   3
   7  -5   0 166.617 9.57212   2
   7  -5   0 177.597 10.1105   4
  -7  -5   0 166.360 7.80861   3
  -7  -5   0 196.269 10.1501   4
  -7   5   0 169.502 9.17344   3
  -7   5   0 161.177 11.5544   4
  -7   5   0 172.336 9.73320   2
   9  -5   0 427.503 17.0448   2
   9  -5   0 453.427 15.8925   3
  -9  -5   0 425.898 16.6091   4
  -9  -5   0 428.724 14.0733   3
   9  -5   0 442.610 16.8090   4
  -9  -5   0 438.739 15.7774   2
  -9   5   0 435.063 16.1301   3
   9   5   0 431.817 15.7498   2
  -9   5   0 435.203 18.8942   4
  -9   5   0 489.179 17.7820   2
 -11  -5   0 18.5694 4.98565   2
 -11  -5   0 12.4689 4.51082   4
 -11  -5   0 18.4857 3.40976   3
  11  -5   0 15.4667 4.15930   3
  11  -5   0 12.5664 5.61699   2
 -11  -5   0 18.7558 2.63383   3
  11  -5   0 18.1600 4.53935   4
  11   5   0 10.0908 4.62937   2
 -11   5   0 27.1270 6.42653   2
 -11   5   0 18.2969 6.61680   4
 -11   5   0 18.9208 4.85970   3
  11   5   0 15.7258 6.25074   4
 -13  -5   0 116.522 5.30282   3
  13  -5   0 104.089 11.6466   2
 -13  -5   0 100.934 10.6476   4
  13  -5   0 110.212 8.86063   3
 -13  -5   0 108.513 9.68288   2
  13  -5   0 105.386 9.37618   4
 -13  -5   0 109.745 6.80674   3
  13   5   0 79.4158 10.0501   4
 -13   5   0 92.0199 9.84559   2
  13   5   0 113.958 10.6201   2
 -13   5   0 114.669 9.45688   3
 -15  -5   0 34.1609 4.34853   3
 -15  -5   0 22.6410 6.85660   2
 -15  -5   0 32.8798 3.86695   3
  15  -5   0 35.5712 5.80029   3
  15  -5   0 39.2129 6.54298   4
  15  -5   0 32.5325 8.74934   2
 -15  -5   0 44.5337 7.98187   4
  15   5   0 38.6999 8.84266   4
  15   5   0 19.1257 8.05275   2
 -15   5   0 33.8058 8.76153   2
 -15   5   0 33.6481 9.75545   4
 -15   5   0 38.5025 6.63395   3
 -17  -5   0 21.0174 7.41519   4
  17  -5   0 29.1830 6.66906   4
  17  -5   0 18.0072 5.54791   3
  17  -5   0 41.7525 10.5478   2
 -17  -5   0 14.5382 7.80750   2
 -17  -5   0 25.1263 4.40843   3
 -17  -5   0 25.9346 3.11586   3
 -17   5   0 34.8680 11.2265   4
 -17   5   0 31.6771 9.36611   2
 -17   5   0 30.1796 6.53123   3
  17   5   0 26.9892 8.82291   2
  17   5   0 21.0766 9.47378   4
  19  -5   0 14.5833 10.2915   2
 -19  -5   0 16.0881 8.01536   4
 -19  -5   0 12.6704 4.23054   3
 -19  -5   0 6.52118 8.19915   2
 -19  -5   0 10.3717 3.10693   3
  19  -5   0 15.1631 6.83441   4
  19   5   0 9.48713 9.24331   2
 -19   5   0 17.7829 9.30672   2
 -19   5   0 11.4746 6.54034   3
  19   5   0 13.6987 10.6320   4
 -19   5   0 2.73787 11.1435   4
 -21  -5   0 19.3033 9.96750   2
 -21  -5   0 14.7882 3.54772   3
  21  -5   0 17.3510 6.19836   3
  21  -5   0 15.4255 9.06464   4
 -21  -5   0 12.1057 4.52831   3
  21  -5   0 17.2093 12.4397   2
 -21  -5   0 18.5022 9.00787   4
 -21   5   0 11.9373 7.30421   3
  21   5   0 3.81505 10.1427   2
 -21   5   0 9.59290 12.6900   4
  21   5   0 16.3965 12.1587   4
 -21   5   0 18.1619 11.5651   2
 -23  -5   0 11.0368 4.84096   3
  23  -5   0 5.13710 8.85773   4
  23  -5   0 6.35213 14.2744   2
 -23  -5   0 -6.8900 13.0904   2
  23  -5   0 15.9913 6.67112   3
 -23  -5   0 13.0684 12.0305   4
 -23  -5   0 12.7302 3.78790   3
 -23   5   0 28.7239 13.2141   2
 -23   5   0 4.23746 16.9710   4
  23   5   0 3.50686 13.8298   4
  23   5   0 5.82911 12.8055   2
 -23   5   0 8.77317 8.20665   3
 -25  -5   0 27.4608 14.2207   2
  25  -5   0 30.2528 11.4002   4
  25  -5   0 29.2087 7.74961   3
 -25   5   0 40.8959 10.0595   3
 -25   5   0 18.5902 15.4731   2
  25   5   0 44.0424 16.8126   2
  25   5   0 27.2156 16.8005   4
  27  -5   0 -2.6117 7.71613   3
 -27  -5   0 26.6653 15.9327   2
  27  -5   0 18.5945 12.0061   4
  27   5   0 5.20342 18.4826   4
 -27   5   0 -2.1763 15.7686   2
 -27   5   0 -2.4517 9.73234   3
 -29  -5   0 7.01589 18.1136   2
  29  -5   0 -15.601 14.0487   4
 -29   5   0 10.5062 10.8414   3
  29   5   0 18.7442 19.7974   4
 -29   5   0 13.9677 20.8922   2
   0  -6   0 68.8598 8.17431   4
   0  -6   0 68.1751 6.24675   3
   0  -6   0 62.9278 5.10739   2
   0   6   0 64.4295 7.57987   4
   0   6   0 64.5814 6.06813   3
   0   6   0 65.9104 5.04074   2
   2  -6   0 15.8941 3.91829   3
  -2  -6   0 17.3252 4.69991   4
  -2  -6   0 17.8831 3.93017   3
   2  -6   0 17.2357 3.27003   2
   2  -6   0 16.2435 4.57258   4
  -2  -6   0 17.9687 3.05531   2
   2   6   0 17.1596 3.31170   3
  -2   6   0 13.9164 3.83713   3
   2   6   0 18.9381 2.57663   2
  -2   6   0 14.3165 3.55518   2
   2   6   0 9.07908 4.89260   4
  -2   6   0 14.4333 4.88854   4
  -4  -6   0 295.132 10.0952   2
   4  -6   0 286.588 13.3920   4
   4  -6   0 279.612 11.1218   2
   4  -6   0 267.018 11.5437   3
  -4  -6   0 289.480 11.3016   3
  -4  -6   0 263.000 14.1204   4
  -4   6   0 280.520 11.5695   2
  -4   6   0 292.567 14.7903   4
  -4   6   0 263.880 11.8651   3
   4   6   0 289.257 11.0087   3
   6  -6   0 584.968 19.6457   2
  -6  -6   0 625.841 21.3335   4
   6  -6   0 608.643 21.5482   4
  -6  -6   0 622.086 18.9929   3
   6  -6   0 591.195 20.0222   3
  -6  -6   0 599.557 18.2844   2
   6   6   0 602.435 18.5070   3
  -6   6   0 600.442 20.2850   3
  -6   6   0 602.601 20.3058   2
  -6   6   0 616.935 23.0908   4
  -8  -6   0 1427.47 39.0882   2
  -8  -6   0 1402.44 41.2010   4
   8  -6   0 1377.05 40.0629   3
   8  -6   0 1450.28 41.8144   4
   8  -6   0 1441.97 40.7154   2
  -8  -6   0 1429.98 38.5344   3
  -8   6   0 1389.15 41.0593   2
  -8   6   0 1443.33 43.9286   4
  -8   6   0 1400.77 40.5191   3
  10  -6   0 247.475 13.3327   2
  10  -6   0 250.848 13.0486   4
 -10  -6   0 251.363 10.4014   3
 -10  -6   0 231.161 13.0090   4
 -10  -6   0 241.494 11.6221   2
  10  -6   0 242.091 12.1268   3
 -10   6   0 264.581 12.5856   3
 -10   6   0 253.832 16.1274   4
 -10   6   0 240.854 13.3370   2
 -12  -6   0 479.324 14.7003   3
 -12  -6   0 494.866 18.6276   2
 -12  -6   0 471.819 15.7710   3
  12  -6   0 463.418 18.8299   4
  12  -6   0 478.275 20.1943   2
  12  -6   0 493.631 18.1284   3
 -12  -6   0 479.993 19.7690   4
 -12   6   0 480.772 20.3081   2
 -12   6   0 489.974 18.8265   3
 -14  -6   0 170.481 8.92341   3
 -14  -6   0 148.793 12.0422   2
  14  -6   0 172.366 11.9766   4
  14  -6   0 172.257 11.6780   3
 -14  -6   0 174.908 7.11896   3
  14  -6   0 166.471 14.6613   2
 -14  -6   0 165.330 13.1770   4
 -14   6   0 165.710 16.3923   4
  14   6   0 165.587 15.9155   4
 -14   6   0 151.357 12.0904   3
  14   6   0 163.794 13.3704   2
 -14   6   0 163.500 14.5897   2
 -16  -6   0 44.6041 8.67837   4
 -16  -6   0 24.8730 7.17957   2
  16  -6   0 34.2311 9.41880   2
 -16  -6   0 36.0311 4.17749   3
  16  -6   0 31.2208 6.72024   4
 -16  -6   0 35.7645 4.78877   3
  16  -6   0 32.2331 6.85948   3
 -16   6   0 37.6310 12.2554   4
  16   6   0 20.6673 10.3037   4
  16   6   0 26.8067 7.98463   2
 -16   6   0 37.2726 9.57733   2
 -16   6   0 37.1182 7.26494   3
 -18  -6   0 331.927 12.7560   3
  18  -6   0 323.851 15.7152   3
  18  -6   0 314.282 21.5487   2
 -18  -6   0 326.910 19.0756   4
  18  -6   0 329.070 17.4902   4
 -18  -6   0 334.756 10.6375   3
 -18  -6   0 303.448 19.2507   2
  18   6   0 272.368 22.8294   4
 -18   6   0 343.276 17.3993   3
 -18   6   0 316.238 25.5448   4
  18   6   0 329.740 19.8654   2
 -18   6   0 340.312 21.1736   2
 -20  -6   0 29.3035 9.81843   2
  20  -6   0 37.1087 8.90045   4
 -20  -6   0 37.1608 3.96291   3
 -20  -6   0 42.5729 10.4828   4
  20  -6   0 49.3724 12.9232   2
 -20  -6   0 35.1162 5.49061   3
  20  -6   0 35.2377 7.24955   3
 -20   6   0 36.1079 8.40003   3
  20   6   0 34.4172 11.2901   2
 -20   6   0 38.4823 14.0764   4
 -20   6   0 42.2577 11.9194   2
  20   6   0 26.5666 13.4660   4
  22  -6   0 120.674 15.3300   4
 -22  -6   0 141.343 16.2340   4
 -22  -6   0 155.310 7.57823   3
  22  -6   0 164.588 13.3269   3
 -22  -6   0 159.274 9.60155   3
  22  -6   0 145.439 18.5384   2
 -22  -6   0 166.886 17.2187   2
  22   6   0 175.898 17.7891   2
 -22   6   0 121.029 23.5695   4
 -22   6   0 161.438 18.6697   2
  22   6   0 120.285 17.5093   4
 -22   6   0 130.817 12.7904   3
 -24  -6   0 202.441 22.4174   4
  24  -6   0 243.224 15.8975   3
 -24  -6   0 222.102 23.1877   2
  24  -6   0 234.044 19.9014   4
  24  -6   0 240.064 28.7187   2
  24   6   0 173.066 22.2484   4
 -24   6   0 227.627 25.8844   2
  24   6   0 208.745 21.4009   2
 -24   6   0 243.345 18.2173   3
 -26  -6   0 111.793 18.4401   2
  26  -6   0 83.3642 10.6376   3
  26  -6   0 77.7621 13.6946   4
 -26   6   0 90.8089 12.9680   3
 -26   6   0 67.5550 18.9947   2
  26   6   0 90.7364 21.5908   4
 -28  -6   0 5.72794 17.4083   2
  28  -6   0 12.1835 9.78310   3
  28  -6   0 20.8687 12.6846   4
  28   6   0 -7.0918 20.6227   4
 -28   6   0 8.90363 18.9502   2
 -28   6   0 5.98596 10.9883   3
   1  -7   0 239.081 13.5347   4
  -1  -7   0 249.382 9.84120   2
   1  -7   0 249.338 9.82539   2
   1  -7   0 266.385 11.8166   3
  -1  -7   0 252.459 13.7488   4
  -1  -7   0 228.165 10.9426   3
   1   7   0 232.904 14.2694   4
  -1   7   0 249.109 9.85415   2
   1   7   0 239.085 11.0035   3
  -1   7   0 246.455 11.2864   3
  -1   7   0 219.208 14.1039   4
   3  -7   0 1575.87 42.3877   2
   3  -7   0 1628.50 46.7242   4
  -3  -7   0 1582.50 47.4499   4
  -3  -7   0 1572.72 43.3584   3
  -3  -7   0 1600.46 41.7604   2
   3  -7   0 1581.87 44.0961   3
  -3   7   0 1527.49 42.9446   2
  -3   7   0 1548.78 44.1254   3
  -3   7   0 1559.94 47.3489   4
   3   7   0 1546.57 43.1752   3
   5  -7   0 3451.94 88.3311   2
  -5  -7   0 3433.12 88.2793   3
   5  -7   0 3458.90 89.4533   3
  -5  -7   0 3419.83 86.9586   2
  -5  -7   0 3422.59 86.5609   2
  -5  -7   0 3373.12 93.0729   4
   5  -7   0 3312.97 91.3358   4
  -5   7   0 3416.80 89.6797   3
  -5   7   0 3469.17 92.9941   4
  -5   7   0 3441.85 89.0149   2
   5   7   0 3388.25 88.0006   3
   7  -7   0 1500.93 42.4189   2
  -7  -7   0 1513.31 41.4261   3
   7  -7   0 1507.91 42.8974   3
  -7  -7   0 1549.55 44.4118   4
   7  -7   0 1428.78 44.2997   4
  -7  -7   0 1529.40 40.8169   2
   7   7   0 1544.99 41.0733   3
  -7   7   0 1449.38 43.0114   3
  -7   7   0 1519.85 43.2327   2
  -7   7   0 1480.45 46.5428   4
   9  -7   0 16.9196 5.38196   3
  -9  -7   0 18.3665 5.75952   4
   9  -7   0 30.0547 6.28415   4
   9  -7   0 18.7334 5.31025   2
  -9  -7   0 19.8261 4.33657   2
  -9  -7   0 29.3418 4.74896   3
  -9   7   0 15.4728 5.40433   2
  -9   7   0 25.3030 8.21787   4
  -9   7   0 27.9304 5.52346   3
 -11  -7   0 18.6951 6.74346   4
  11  -7   0 29.8784 5.94028   4
  11  -7   0 16.4729 6.09616   2
 -11  -7   0 24.9727 4.50858   3
 -11  -7   0 34.5155 5.60194   2
  11  -7   0 19.8356 5.75249   3
 -11   7   0 21.8252 6.39704   2
 -11   7   0 38.4464 11.4329   4
 -11   7   0 27.8556 6.19623   3
 -13  -7   0 619.791 19.7405   3
  13  -7   0 598.587 22.6202   3
  13  -7   0 592.668 23.0788   4
 -13  -7   0 595.384 22.1475   2
 -13  -7   0 617.168 18.3189   3
 -13  -7   0 613.064 24.1008   4
 -13   7   0 611.011 22.9523   3
 -13   7   0 613.527 24.6549   2
 -13   7   0 639.456 28.5227   4
 -15  -7   0 385.081 19.4788   4
 -15  -7   0 381.279 12.6534   3
 -15  -7   0 394.084 18.5080   2
  15  -7   0 379.675 17.5677   3
  15  -7   0 383.599 18.3527   4
  15  -7   0 426.091 20.9988   2
 -15  -7   0 390.147 14.7028   3
 -15   7   0 399.525 18.7595   3
 -15   7   0 389.572 20.8000   2
 -15   7   0 397.946 24.6267   4
 -17  -7   0 438.019 20.7618   2
  17  -7   0 404.965 19.6727   4
 -17  -7   0 414.631 15.3641   3
  17  -7   0 403.138 23.7167   2
 -17  -7   0 451.821 21.5731   4
 -17  -7   0 421.270 13.0218   3
  17  -7   0 428.639 18.7507   3
 -17   7   0 412.519 19.5102   3
 -17   7   0 385.987 27.0938   4
 -17   7   0 425.991 23.2775   2
 -19  -7   0 416.705 12.8861   3
  19  -7   0 412.997 20.3298   4
 -19  -7   0 429.134 15.4614   3
 -19  -7   0 421.471 22.1407   2
 -19  -7   0 419.561 22.4961   4
  19  -7   0 389.344 24.9292   2
  19  -7   0 436.497 19.3505   3
 -19   7   0 449.905 25.3333   2
 -19   7   0 402.405 20.4655   3
  19   7   0 339.353 27.1863   4
 -19   7   0 390.963 30.3553   4
  21  -7   0 298.228 25.2403   2
  21  -7   0 280.796 16.8191   3
 -21  -7   0 248.030 20.2027   2
  21  -7   0 294.287 18.8576   4
 -21  -7   0 285.021 12.5406   3
 -21  -7   0 290.196 10.1726   3
 -21  -7   0 307.402 21.9520   4
  21   7   0 216.447 26.3325   4
 -21   7   0 268.383 18.3742   3
 -21   7   0 257.892 27.4940   2
 -21   7   0 320.025 31.9777   4
 -23  -7   0 180.762 8.12886   3
 -23  -7   0 196.211 21.9127   2
  23  -7   0 201.705 15.5102   3
  23  -7   0 155.747 20.8991   2
 -23  -7   0 142.771 17.0163   4
  23  -7   0 189.020 18.2065   4
 -23  -7   0 185.344 10.1622   3
 -23   7   0 153.537 26.0077   4
  23   7   0 143.201 22.5105   4
 -23   7   0 193.600 17.6343   3
 -23   7   0 156.305 19.8439   2
  25  -7   0 210.066 17.2868   3
 -25  -7   0 184.793 19.8230   2
  25  -7   0 186.070 20.6540   4
  25   7   0 160.739 23.9001   4
 -25   7   0 217.944 23.2070   2
 -25   7   0 168.462 18.8047   3
  27  -7   0 200.602 18.6286   3
  27  -7   0 168.092 18.7949   4
 -27  -7   0 171.110 21.4763   2
  27   7   0 178.204 27.1804   4
 -27   7   0 167.011 24.0691   2
 -27   7   0 194.837 20.9646   3
   0  -8   0 16.4669 5.80628   4
   0  -8   0 8.91945 3.60168   2
   0  -8   0 10.7216 4.52490   3
   0   8   0 11.7566 3.10731   2
   0   8   0 -0.7084 5.86354   4
   0   8   0 8.82752 4.18015   3
  -2  -8   0 175.944 8.74057   2
   2  -8   0 188.956 12.8928   4
  -2  -8   0 177.449 13.2586   4
  -2  -8   0 177.502 10.2250   3
   2  -8   0 173.352 8.99727   2
   2  -8   0 163.662 10.4994   3
   2   8   0 157.668 9.63377   3
   2   8   0 182.938 7.49056   2
  -2   8   0 188.014 9.20679   2
   2   8   0 191.658 14.1022   4
  -2   8   0 177.014 10.4758   3
  -2   8   0 165.812 13.3728   4
   4  -8   0 135.875 11.7919   4
   4  -8   0 164.496 9.28339   2
   4  -8   0 154.914 9.88743   3
  -4  -8   0 159.950 13.4353   4
  -4  -8   0 158.202 9.88914   3
  -4  -8   0 169.438 8.52056   2
  -4   8   0 157.896 10.5728   3
   4   8   0 173.425 9.53548   3
  -4   8   0 175.656 9.91816   2
  -4   8   0 172.948 14.1847   4
  -6  -8   0 483.776 22.5431   4
  -6  -8   0 505.320 16.1613   2
  -6  -8   0 503.164 18.0789   3
   6  -8   0 503.947 18.1561   2
  -6  -8   0 503.864 16.7368   2
   6  -8   0 505.821 19.1230   3
   6  -8   0 494.802 20.8420   4
  -6   8   0 530.502 23.1935   4
   6   8   0 500.955 17.5461   3
  -6   8   0 511.944 19.5269   3
  -6   8   0 520.687 19.0752   2
  -8  -8   0 865.433 33.4245   4
  -8  -8   0 898.584 26.7513   2
  -8  -8   0 883.500 26.3633   2
  -8  -8   0 930.423 30.6112   4
   8  -8   0 905.267 30.8304   4
   8  -8   0 913.755 29.0144   3
  -8  -8   0 890.301 27.2513   3
   8  -8   0 891.250 28.4800   2
  -8   8   0 890.189 29.2321   3
   8   8   0 894.348 26.6364   3
  -8   8   0 854.912 32.9065   4
  -8   8   0 871.734 29.1099   2
 -10  -8   0 145.257 9.31475   2
  10  -8   0 142.357 11.7863   2
 -10  -8   0 141.055 9.44235   3
  10  -8   0 128.611 11.4854   4
  10  -8   0 133.395 11.3653   3
 -10   8   0 129.602 11.8269   2
 -10   8   0 146.131 11.4218   3
 -10   8   0 125.390 15.1191   4
  12  -8   0 42.9219 8.51642   2
  12  -8   0 44.4552 8.33542   4
  12  -8   0 35.8998 6.95434   3
 -12  -8   0 35.1291 6.12455   2
 -12  -8   0 43.0171 5.92207   3
 -12  -8   0 39.7222 8.34068   4
 -12   8   0 44.6015 7.93934   3
 -12   8   0 43.6168 11.1246   4
 -12   8   0 40.9116 8.25125   2
  14  -8   0 413.078 19.8898   4
  14  -8   0 449.079 19.5600   3
 -14  -8   0 414.772 14.3622   3
 -14  -8   0 405.393 18.3885   2
 -14  -8   0 425.516 20.8574   4
 -14  -8   0 439.427 16.4544   3
  14  -8   0 451.327 21.8821   2
 -14   8   0 476.279 27.0523   4
 -14   8   0 432.033 21.9697   2
 -14   8   0 427.277 19.8304   3
 -16  -8   0 688.981 28.0233   4
  16  -8   0 708.711 29.4859   2
 -16  -8   0 695.926 20.3033   3
  16  -8   0 699.075 25.9707   3
 -16  -8   0 688.442 22.5358   3
 -16  -8   0 678.203 26.2619   2
  16  -8   0 691.695 26.9192   4
 -16   8   0 696.818 35.0406   4
 -16   8   0 678.266 29.3260   2
 -16   8   0 700.490 27.0775   3
 -18  -8   0 46.8131 6.54396   3
 -18  -8   0 44.7224 9.67567   2
  18  -8   0 38.7725 8.59682   3
 -18  -8   0 42.8606 5.25621   3
 -18  -8   0 50.1803 10.4832   4
  18  -8   0 50.7243 9.52997   4
  18  -8   0 59.3405 12.3148   2
 -18   8   0 45.3678 11.8201   2
 -18   8   0 39.0938 9.41461   3
 -18   8   0 34.9639 14.8847   4
 -20  -8   0 6.28932 8.53889   2
 -20  -8   0 13.7883 5.66132   3
 -20  -8   0 3.40916 3.07525   3
 -20  -8   0 0.89917 9.92557   4
  20  -8   0 -0.7623 7.90239   4
  20  -8   0 -11.575 11.4974   2
  20  -8   0 -11.636 6.95276   3
 -20   8   0 11.7782 8.84016   3
 -20   8   0 3.71880 10.6377   2
 -20   8   0 -27.911 15.4333   4
  22  -8   0 215.970 17.0944   3
 -22  -8   0 200.962 22.0206   4
  22  -8   0 178.780 20.0641   2
  22  -8   0 163.943 17.3706   4
 -22  -8   0 206.446 20.9555   2
 -22  -8   0 184.993 11.4146   3
 -22  -8   0 197.836 8.38935   3
 -22   8   0 131.348 24.5314   4
 -22   8   0 211.056 25.1576   2
 -22   8   0 174.622 18.5693   3
  24  -8   0 32.7150 11.5996   4
  24  -8   0 26.3478 10.1206   3
 -24  -8   0 55.3798 14.2789   2
 -24  -8   0 26.4442 5.14671   3
 -24  -8   0 27.0626 5.68328   3
 -24   8   0 -7.2487 14.6924   2
 -24   8   0 32.1069 11.0934   3
  26  -8   0 58.9605 13.8733   4
  26  -8   0 42.1638 11.6892   3
 -26  -8   0 70.3788 17.0791   2
 -26   8   0 88.4210 15.4087   3
 -26   8   0 46.7062 18.9780   2
  -1  -9   0 797.977 26.2523   3
  -1  -9   0 820.750 30.2944   4
   1  -9   0 816.280 29.7576   4
   1  -9   0 795.396 23.9554   2
  -1  -9   0 793.840 23.8712   2
   1  -9   0 800.295 26.5620   3
  -1   9   0 826.846 26.6984   3
   1   9   0 782.943 26.1775   3
   1   9   0 813.229 30.3992   4
   1   9   0 790.694 22.8787   2
  -1   9   0 804.308 23.8934   2
  -1   9   0 777.312 30.4766   4
   3  -9   0 56.6407 8.96665   4
  -3  -9   0 47.9643 6.48924   3
   3  -9   0 71.5180 7.12634   2
  -3  -9   0 41.7621 8.48805   4
   3  -9   0 63.3141 7.91536   3
  -3  -9   0 58.9327 5.89863   2
  -3   9   0 64.0467 10.3265   4
  -3   9   0 61.8052 7.56662   3
  -3   9   0 66.9842 6.56823   2
   3   9   0 65.6730 7.78314   3
  -5  -9   0 7.67040 2.97482   2
  -5  -9   0 9.77260 7.33841   4
   5  -9   0 8.69735 4.45320   2
  -5  -9   0 4.24590 3.83081   2
  -5  -9   0 4.71220 4.60425   3
   5  -9   0 11.2081 6.13271   4
   5  -9   0 7.69388 5.69360   3
  -5   9   0 11.4270 4.79137   3
  -5   9   0 5.25756 4.60548   2
  -5   9   0 10.2706 7.96409   4
   5   9   0 11.1898 4.35377   3
   7  -9   0 2.53026 5.58148   4
   7  -9   0 6.27235 4.58550   2
  -7  -9   0 -0.3251 6.60049   4
  -7  -9   0 3.19321 3.35637   2
  -7  -9   0 6.51550 3.95469   2
  -7  -9   0 4.92704 4.54282   3
   7   9   0 8.87503 4.04710   3
  -7   9   0 15.5031 5.31265   3
  -7   9   0 7.18964 5.34950   2
  -9  -9   0 566.317 19.8959   2
  -9  -9   0 571.004 27.1828   4
  -9  -9   0 599.983 24.3226   4
   9  -9   0 577.402 21.8500   2
   9  -9   0 595.307 22.6208   3
   9  -9   0 584.649 24.0448   4
  -9  -9   0 576.870 20.5535   3
  -9  -9   0 568.768 19.4409   2
  -9   9   0 602.707 22.9548   3
  -9   9   0 571.469 27.3283   4
  -9   9   0 579.470 22.6238   2
  11  -9   0 529.762 22.9276   4
  11  -9   0 550.275 21.9755   3
 -11  -9   0 503.738 19.2981   2
 -11  -9   0 535.617 19.5382   3
 -11  -9   0 531.256 23.1384   4
  11  -9   0 543.714 22.2171   2
 -11   9   0 523.508 22.6945   2
 -11   9   0 556.264 22.6061   3
 -11   9   0 557.821 28.2406   4
 -13  -9   0 237.794 16.6096   4
 -13  -9   0 245.473 12.9499   3
  13  -9   0 233.566 16.5132   2
  13  -9   0 250.380 15.5572   3
 -13  -9   0 211.603 13.2736   2
  13  -9   0 217.928 15.5941   4
 -13   9   0 205.222 22.1490   4
 -13   9   0 245.167 17.1393   2
 -13   9   0 240.557 15.6933   3
 -15  -9   0 45.7420 5.19406   3
 -15  -9   0 45.0968 10.3990   4
 -15  -9   0 53.7155 8.23784   2
  15  -9   0 36.6120 8.30811   3
 -15  -9   0 52.4202 7.05859   3
  15  -9   0 44.1964 10.6408   2
  15  -9   0 38.0006 8.14058   4
 -15   9   0 54.5334 9.45571   3
 -15   9   0 36.7974 13.2942   4
 -15   9   0 63.8273 11.1986   2
 -17  -9   0 5.97056 5.77008   3
 -17  -9   0 2.37531 7.19918   2
  17  -9   0 8.42864 10.6855   2
  17  -9   0 0.79286 7.37966   3
 -17  -9   0 3.89725 3.40199   3
  17  -9   0 1.79018 7.37200   4
 -17  -9   0 20.7806 9.48876   4
 -17   9   0 2.31986 7.84426   3
 -17   9   0 7.01815 9.43217   2
 -17   9   0 15.6047 14.8383   4
 -19  -9   0 226.415 9.28705   3
  19  -9   0 198.672 22.2559   2
 -19  -9   0 211.462 13.0150   3
 -19  -9   0 223.640 20.3244   4
  19  -9   0 228.413 17.3057   3
  19  -9   0 206.562 16.8887   4
 -19  -9   0 212.711 18.1815   2
 -19   9   0 252.270 27.7895   4
 -19   9   0 246.551 18.4143   3
 -19   9   0 217.252 22.0099   2
 -21  -9   0 14.8017 10.2574   2
 -21  -9   0 12.5193 6.62969   3
 -21  -9   0 13.4971 3.61754   3
  21  -9   0 10.5020 9.40928   4
 -21  -9   0 18.3951 12.0570   4
  21  -9   0 7.18469 13.9845   2
  21  -9   0 28.7859 9.36712   3
 -21   9   0 10.6428 22.1695   4
 -21   9   0 13.4947 10.0439   3
 -21   9   0 17.3312 13.3407   2
 -23  -9   0 12.9968 12.0840   2
 -23  -9   0 5.96235 3.65874   3
  23  -9   0 2.49705 19.0249   2
 -23  -9   0 3.50556 6.06940   3
  23  -9   0 4.92223 9.75972   3
  23  -9   0 -16.522 9.35789   4
 -23   9   0 6.96872 10.4004   3
 -23   9   0 20.8492 14.6264   2
  25  -9   0 14.5749 11.2478   3
  25  -9   0 7.73569 10.4261   4
 -25  -9   0 14.3776 14.4780   2
 -25   9   0 5.57174 11.2696   3
 -25   9   0 8.00090 15.8440   2
  27  -9   0 0.61150 13.0186   4
 -27  -9   0 30.7818 16.9481   2
  27  -9   0 7.17662 12.6432   3
 -27   9   0 11.7248 13.0401   3
 -27   9   0 -9.7317 18.9283   2
   0 -10   0 4397.40 110.538   2
   0 -10   0 4298.73 118.216   4
   0 -10   0 4339.64 113.852   3
   0  10   0 4372.12 118.989   4
   0  10   0 4331.52 110.057   2
   0  10   0 4342.62 113.968   3
  -2 -10   0 1036.37 37.7967   4
   2 -10   0 1025.27 34.2845   3
  -2 -10   0 1063.96 30.6220   2
   2 -10   0 1067.11 37.4744   4
   2 -10   0 1077.60 30.7343   2
  -2 -10   0 1052.94 33.4122   3
  -2  10   0 1053.03 31.0408   2
   2  10   0 1073.30 33.2529   3
  -2  10   0 1025.09 39.3369   4
  -2  10   0 1082.03 34.0608   3
   2  10   0 1065.52 38.4220   4
  -4 -10   0 676.372 29.0542   4
   4 -10   0 680.876 27.7030   4
  -4 -10   0 702.476 21.9086   2
  -4 -10   0 713.920 24.3680   3
   4 -10   0 689.952 24.6834   3
   4 -10   0 686.830 22.3571   2
  -4  10   0 614.496 36.2142   4
   4  10   0 703.820 23.9274   3
  -4  10   0 642.693 23.1305   2
  -4  10   0 685.234 25.0075   3
  -6 -10   0 734.877 25.3082   3
   6 -10   0 683.276 24.0914   2
  -6 -10   0 732.458 23.2087   2
   6 -10   0 725.989 28.9545   4
  -6 -10   0 753.549 22.1425   2
  -6 -10   0 764.411 31.3222   4
   6 -10   0 760.374 26.7358   3
  -6  10   0 707.471 26.4740   3
  -6  10   0 729.534 31.6924   4
  -6  10   0 749.531 25.6015   2
   6  10   0 718.189 24.5556   3
   8 -10   0 548.054 24.4470   4
   8 -10   0 582.736 21.7638   2
  -8 -10   0 583.360 28.1411   4
  -8 -10   0 553.025 19.7153   2
  -8 -10   0 567.691 18.8847   2
   8 -10   0 598.674 23.1123   3
  -8 -10   0 568.478 21.2622   3
  -8  10   0 546.348 22.5101   2
  -8  10   0 556.348 28.3205   4
  -8  10   0 557.689 23.0855   3
   8  10   0 562.603 20.2577   3
  10 -10   0 832.987 29.1159   2
  10 -10   0 863.482 30.0392   3
 -10 -10   0 867.906 31.7482   4
 -10 -10   0 806.575 26.2341   2
 -10 -10   0 808.075 36.0384   4
 -10 -10   0 846.554 26.9942   2
  10 -10   0 849.655 31.6827   4
 -10 -10   0 838.990 27.5414   3
 -10  10   0 846.452 36.7322   4
 -10  10   0 848.017 30.4552   3
 -10  10   0 822.036 30.3293   2
  12 -10   0 391.305 19.9946   2
  12 -10   0 389.562 20.3077   4
 -12 -10   0 382.493 21.1743   4
 -12 -10   0 397.707 17.2452   3
 -12 -10   0 383.453 17.3720   2
  12 -10   0 371.735 19.2065   3
 -12 -10   0 394.285 17.0769   2
 -12  10   0 380.455 26.7289   4
 -12  10   0 388.931 19.9283   3
 -12  10   0 419.816 21.0636   2
  14 -10   0 487.577 23.1890   4
  14 -10   0 504.408 23.8891   2
  14 -10   0 494.074 22.4700   3
 -14 -10   0 468.956 20.1377   2
 -14 -10   0 499.031 19.6277   3
 -14 -10   0 475.168 24.0937   4
 -14  10   0 503.659 31.1473   4
 -14  10   0 459.973 22.6625   3
 -14  10   0 503.992 24.6227   2
  16 -10   0 289.596 20.8486   2
  16 -10   0 281.017 18.7887   4
 -16 -10   0 307.521 21.0840   4
 -16 -10   0 266.436 16.9605   2
  16 -10   0 310.708 19.1960   3
 -16 -10   0 275.040 15.0718   3
 -16 -10   0 284.459 12.1528   3
 -16  10   0 303.105 29.1279   4
 -16  10   0 277.718 19.3612   3
 -16  10   0 289.899 21.1565   2
  18 -10   0 511.239 24.9288   4
 -18 -10   0 536.017 20.5297   3
 -18 -10   0 519.620 17.1142   3
 -18 -10   0 538.290 27.4502   4
 -18 -10   0 522.243 24.4402   2
  18 -10   0 518.025 28.7497   2
  18 -10   0 555.750 24.6512   3
 -18  10   0 444.833 37.7199   4
 -18  10   0 508.203 25.6673   3
 -18  10   0 531.272 28.9726   2
 -20 -10   0 843.505 33.9559   2
 -20 -10   0 827.759 24.1213   3
  20 -10   0 829.008 39.2530   2
 -20 -10   0 885.346 27.9578   3
  20 -10   0 850.388 32.2236   3
  20 -10   0 855.759 33.8351   4
 -20 -10   0 806.075 35.9977   4
 -20  10   0 836.963 33.9372   3
 -20  10   0 828.307 51.5254   4
 -20  10   0 883.337 39.2051   2
  22 -10   0 492.930 24.7345   3
 -22 -10   0 423.536 18.2821   3
  22 -10   0 453.348 25.5424   4
 -22 -10   0 441.552 14.4648   3
  22 -10   0 414.318 33.9723   2
 -22 -10   0 445.686 26.8437   2
 -22  10   0 441.360 32.0590   2
 -22  10   0 468.190 27.1277   3
 -24 -10   0 360.624 12.1895   3
 -24 -10   0 355.624 27.4122   2
 -24 -10   0 351.806 15.2933   3
  24 -10   0 311.749 24.1236   4
  24 -10   0 353.887 24.8034   3
 -24  10   0 362.789 25.5479   3
 -24  10   0 364.215 33.2818   2
  26 -10   0 104.914 16.2204   4
 -26 -10   0 119.229 19.6733   2
  26 -10   0 73.4625 14.6285   3
 -26  10   0 33.6977 19.6247   2
 -26  10   0 117.318 16.7840   3
   1 -11   0 1357.40 41.7757   3
   1 -11   0 1339.13 38.0536   2
   1 -11   0 1372.70 46.1039   4
  -1 -11   0 1324.20 41.6027   3
  -1 -11   0 1379.37 46.5800   4
  -1 -11   0 1385.49 38.0782   2
   1  11   0 1421.57 47.6674   4
   1  11   0 1354.78 41.5511   3
  -1  11   0 1306.76 46.8473   4
   1  11   0 1331.39 36.7957   2
  -1  11   0 1352.77 37.8700   2
  -1  11   0 1305.28 41.5448   3
   3 -11   0 481.215 20.7538   3
   3 -11   0 493.592 23.9691   4
   3 -11   0 457.701 17.2539   2
  -3 -11   0 442.782 17.1007   2
  -3 -11   0 473.232 24.8132   4
  -3  11   0 478.652 26.0139   4
  -3  11   0 459.006 20.3453   3
  -3  11   0 469.952 17.8968   2
   3  11   0 457.094 19.3972   3
   5 -11   0 679.831 26.0831   3
  -5 -11   0 691.940 25.1254   3
  -5 -11   0 681.420 20.7164   2
  -5 -11   0 680.925 30.8882   4
   5 -11   0 641.274 28.4982   4
  -5 -11   0 671.710 22.4882   2
   5 -11   0 676.685 23.0962   2
   5  11   0 679.727 24.2783   3
  -5  11   0 680.755 24.5180   2
  -5  11   0 697.220 26.3339   3
  -5  11   0 716.004 32.1623   4
  -7 -11   0 490.951 20.4077   3
   7 -11   0 497.211 23.8811   4
  -7 -11   0 442.875 17.8343   2
  -7 -11   0 486.663 16.6001   2
   7 -11   0 476.355 21.5457   3
  -7 -11   0 469.986 26.8073   4
   7 -11   0 462.860 19.1307   2
  -7  11   0 477.161 21.6467   3
  -7  11   0 481.923 20.6087   2
   7  11   0 494.089 19.3286   3
  -7  11   0 462.608 27.4821   4
   9 -11   0 1668.98 52.8492   4
  -9 -11   0 1657.12 56.8793   4
  -9 -11   0 1672.34 48.4096   3
  -9 -11   0 1728.94 52.7941   4
   9 -11   0 1654.28 50.2860   3
  -9 -11   0 1607.74 46.7441   2
  -9 -11   0 1618.62 45.7668   2
   9 -11   0 1651.74 48.7198   2
   9  11   0 1627.01 47.3251   3
  -9  11   0 1654.60 50.9359   3
  -9  11   0 1681.89 57.5088   4
  -9  11   0 1640.64 50.3838   2
 -11 -11   0 1454.14 42.9937   2
  11 -11   0 1449.99 47.9870   4
 -11 -11   0 1464.05 53.5355   4
  11 -11   0 1476.84 46.0656   3
 -11 -11   0 1474.27 48.1534   4
 -11 -11   0 1435.90 42.3364   2
 -11 -11   0 1487.14 43.8240   3
 -11  11   0 1434.25 46.8412   2
 -11  11   0 1458.59 46.7712   3
 -11  11   0 1529.61 54.2742   4
  13 -11   0 873.503 31.8065   3
 -13 -11   0 798.950 29.1492   2
 -13 -11   0 836.541 28.9473   3
  13 -11   0 893.411 33.0956   4
 -13 -11   0 813.968 33.4880   4
  13 -11   0 881.458 31.8815   2
 -13 -11   0 806.300 39.0874   4
 -13 -11   0 826.868 28.4625   2
 -13  11   0 855.420 32.3387   3
 -13  11   0 834.030 40.6090   4
 -13  11   0 880.376 33.7931   2
 -15 -11   0 355.891 18.1325   2
 -15 -11   0 329.728 14.4066   3
 -15 -11   0 322.250 22.3952   2
  15 -11   0 356.913 21.2074   4
  15 -11   0 347.453 22.3163   2
 -15 -11   0 349.069 22.6975   4
  15 -11   0 385.573 21.3045   3
 -15 -11   0 369.354 18.0494   3
 -15  11   0 353.629 32.1172   4
 -15  11   0 358.095 21.1075   3
 -15  11   0 361.427 22.9927   2
  17 -11   0 308.909 20.7933   3
  17 -11   0 297.424 23.4257   2
 -17 -11   0 299.749 18.4525   2
 -17 -11   0 279.628 12.6970   3
 -17 -11   0 264.390 22.4709   4
  17 -11   0 279.948 19.9077   4
 -17 -11   0 293.911 16.9739   3
 -17  11   0 294.049 23.1816   2
 -17  11   0 242.695 20.4001   3
 -17  11   0 296.058 34.7678   4
 -19 -11   0 451.400 28.0155   4
 -19 -11   0 452.620 15.9883   3
 -19 -11   0 484.220 24.5059   2
  19 -11   0 450.803 25.1406   4
  19 -11   0 445.129 29.5317   2
  19 -11   0 443.840 24.9869   3
 -19 -11   0 449.217 20.1692   3
 -19  11   0 433.993 44.1313   4
 -19  11   0 394.785 37.1651   3
  21 -11   0 472.222 33.2255   2
 -21 -11   0 449.759 15.7933   3
  21 -11   0 514.331 26.9208   4
 -21 -11   0 483.475 20.5741   3
  21 -11   0 462.732 26.8317   3
 -21 -11   0 509.592 27.2869   2
 -21  11   0 520.497 28.3089   3
 -21  11   0 471.580 32.1463   2
 -23 -11   0 275.304 25.9773   2
 -23 -11   0 297.558 11.7501   3
  23 -11   0 309.989 25.0736   3
 -23 -11   0 307.123 16.5897   3
  23 -11   0 285.181 23.7898   4
 -23  11   0 354.193 32.4361   2
 -23  11   0 399.136 25.5840   3
  25 -11   0 38.7300 13.6948   4
 -25 -11   0 72.5976 17.7989   2
 -25  11   0 75.3332 16.3187   3
 -25  11   0 119.808 22.3842   2
   0 -12   0 943.008 37.7495   4
   0 -12   0 977.078 29.2849   2
   0 -12   0 1016.55 33.8390   3
   0  12   0 961.503 28.4367   2
   0  12   0 998.055 39.9102   4
   0  12   0 980.453 33.3819   3
  -2 -12   0 612.041 30.4907   4
   2 -12   0 674.102 26.1322   3
  -2 -12   0 685.073 22.1899   2
   2 -12   0 699.781 22.3603   2
  -2 -12   0 651.283 25.8093   3
   2 -12   0 682.119 30.1580   4
   2  12   0 644.379 25.2223   3
  -2  12   0 669.080 22.1756   2
  -2  12   0 670.987 32.6805   4
  -2  12   0 661.145 25.9999   3
   2  12   0 684.880 31.9857   4
   4 -12   0 787.017 25.7134   2
   4 -12   0 776.836 32.6870   4
   4 -12   0 777.243 29.0804   3
  -4 -12   0 779.427 28.7716   3
  -4 -12   0 773.947 34.0144   4
  -4 -12   0 798.242 25.3242   2
  -4  12   0 770.735 26.3816   2
  -4  12   0 795.799 35.9055   4
  -4  12   0 763.744 28.7290   3
   4  12   0 758.095 27.6878   3
   6 -12   0 344.517 19.2843   3
   6 -12   0 330.318 16.0269   2
  -6 -12   0 352.272 18.6092   3
  -6 -12   0 340.116 13.1826   2
   6 -12   0 374.926 21.8688   4
  -6 -12   0 345.855 23.7982   4
  -6 -12   0 341.726 15.6758   2
  -6  12   0 335.613 18.7168   3
   6  12   0 367.063 17.0970   3
  -6  12   0 320.619 17.3644   2
  -6  12   0 346.621 25.9764   4
  -8 -12   0 479.600 19.2530   2
  -8 -12   0 502.033 21.4867   3
   8 -12   0 452.510 24.3381   4
   8 -12   0 493.081 20.7461   2
  -8 -12   0 474.341 17.1649   2
  -8 -12   0 449.230 27.5585   4
   8 -12   0 505.383 23.0304   3
   8  12   0 483.504 19.9081   3
  -8  12   0 483.351 22.8907   3
  -8  12   0 476.070 22.0963   2
  -8  12   0 466.279 29.6698   4
 -10 -12   0 568.700 31.3970   4
 -10 -12   0 593.143 28.2187   4
  10 -12   0 577.864 24.2560   2
 -10 -12   0 579.091 20.5922   2
 -10 -12   0 580.353 22.0717   2
 -10 -12   0 553.895 26.3332   3
  10 -12   0 604.315 27.8072   4
  10 -12   0 584.116 25.9458   3
 -10  12   0 558.661 25.4344   3
 -10  12   0 619.081 25.9727   2
 -10  12   0 542.580 33.0375   4
  12 -12   0 279.554 20.5147   4
  12 -12   0 301.468 19.7934   3
 -12 -12   0 271.378 16.7299   2
 -12 -12   0 290.312 26.2739   4
 -12 -12   0 310.861 15.3809   2
  12 -12   0 261.437 19.0408   2
 -12 -12   0 308.583 22.0888   4
 -12  12   0 301.931 20.5274   2
 -12  12   0 318.391 19.7490   3
 -12  12   0 294.587 28.6874   4
 -14 -12   0 87.8821 9.57824   2
 -14 -12   0 78.4051 13.2785   4
  14 -12   0 61.0323 12.0433   2
 -14 -12   0 87.4930 10.5116   3
 -14 -12   0 67.0208 16.3908   4
  14 -12   0 99.2459 13.1079   3
 -14 -12   0 82.7227 10.9138   2
 -14  12   0 73.0899 12.0815   3
 -14  12   0 86.2015 19.4493   4
 -14  12   0 104.786 14.6896   2
 -16 -12   0 200.467 12.1006   3
  16 -12   0 193.344 18.7456   4
  16 -12   0 201.279 21.3290   2
 -16 -12   0 212.382 16.0630   2
 -16 -12   0 187.718 21.8220   4
 -16 -12   0 210.434 18.5421   2
  16 -12   0 237.240 20.8283   3
 -16 -12   0 200.110 16.3935   3
 -16 -12   0 212.564 25.1514   4
 -16  12   0 152.525 23.9398   4
 -16  12   0 249.698 21.8546   2
  18 -12   0 513.242 26.6764   4
 -18 -12   0 450.051 25.5642   2
 -18 -12   0 481.010 21.9967   3
  18 -12   0 480.335 29.7986   2
  18 -12   0 451.701 26.5659   3
 -18 -12   0 432.749 28.9896   4
 -18 -12   0 449.775 24.1642   2
 -18 -12   0 485.834 17.8228   3
 -18  12   0 432.469 43.8634   4
 -18  12   0 531.618 29.4825   2
 -18  12   0 465.069 27.1790   3
 -20 -12   0 543.933 27.2955   2
  20 -12   0 485.797 34.3854   2
  20 -12   0 549.363 28.5974   3
 -20 -12   0 513.622 17.8683   3
 -20 -12   0 503.923 22.6126   3
  20 -12   0 473.230 27.6395   4
 -20  12   0 525.644 32.8894   2
 -20  12   0 483.017 28.4524   3
  22 -12   0 480.013 28.2248   4
  22 -12   0 517.951 34.5477   3
 -22 -12   0 475.430 16.6537   3
 -22 -12   0 510.743 22.3135   3
 -22  12   0 576.998 31.3659   3
 -22  12   0 479.582 35.6437   2
  24 -12   0 282.990 25.3304   4
 -24 -12   0 323.978 28.7429   2
 -24 -12   0 269.302 11.2366   3
 -24  12   0 318.608 28.9183   3
 -24  12   0 243.910 27.6636   2
  -1 -13   0 130.094 10.3054   2
  -1 -13   0 165.954 15.0152   3
  -1 -13   0 150.981 18.7010   4
   1 -13   0 138.597 14.5661   3
   1 -13   0 125.397 10.4005   2
   1 -13   0 154.057 18.1288   4
   1  13   0 145.330 13.4937   3
  -1  13   0 169.673 19.0190   4
  -1  13   0 150.274 9.67481   2
  -1  13   0 129.572 13.8436   3
   1  13   0 176.832 22.0519   4
   1  13   0 143.767 8.57863   2
  -3 -13   0 68.4262 13.0926   4
   3 -13   0 89.9963 10.3548   2
  -3 -13   0 89.3133 10.0219   2
   3 -13   0 69.1231 11.9596   4
  -3 -13   0 82.3898 10.9520   3
   3 -13   0 119.094 13.0090   3
  -3  13   0 95.1955 9.80133   2
  -3  13   0 86.1333 11.5132   3
   3  13   0 83.9065 9.95141   3
  -3  13   0 95.1512 16.9245   4
   5 -13   0 241.582 20.4290   4
   5 -13   0 247.773 18.1955   3
   5 -13   0 260.633 14.4661   2
  -5 -13   0 245.286 13.9715   2
  -5 -13   0 260.181 17.5906   3
  -5 -13   0 267.969 11.2717   2
  -5 -13   0 252.076 22.0833   4
   5  13   0 268.491 15.9994   3
  -5  13   0 247.550 17.5383   3
  -5  13   0 245.342 25.0827   4
  -5  13   0 282.738 15.4338   2
   7 -13   0 261.436 20.1894   4
   7 -13   0 238.540 15.6404   2
  -7 -13   0 252.543 14.9157   2
  -7 -13   0 269.304 11.9255   2
   7 -13   0 228.972 18.1133   3
  -7 -13   0 221.917 22.5466   4
  -7 -13   0 261.438 17.1139   3
  -7  13   0 253.971 16.6065   2
   7  13   0 252.795 15.5485   3
  -7  13   0 238.936 25.9452   4
  -7  13   0 269.432 17.7859   3
   9 -13   0 105.243 11.2066   2
  -9 -13   0 109.796 11.8272   3
  -9 -13   0 94.2915 17.1690   4
  -9 -13   0 97.8815 14.3535   4
  -9 -13   0 104.876 9.45452   2
   9 -13   0 119.774 13.5631   3
   9 -13   0 108.998 14.0737   4
  -9 -13   0 104.468 12.5418   2
  -9  13   0 110.814 17.9451   4
  -9  13   0 115.341 13.3470   3
  -9  13   0 112.749 12.7412   2
   9  13   0 84.9720 9.84608   3
 -11 -13   0 107.160 15.7170   4
 -11 -13   0 121.321 11.0581   2
 -11 -13   0 124.548 19.4597   4
 -11 -13   0 111.528 12.2523   3
  11 -13   0 113.493 12.8198   2
 -11 -13   0 118.851 11.4401   2
  11 -13   0 111.252 13.7130   3
  11 -13   0 151.684 18.2543   4
 -11  13   0 101.054 12.7609   3
 -11  13   0 95.0695 18.5567   4
 -11  13   0 139.399 14.8253   2
 -13 -13   0 115.737 12.0364   2
  13 -13   0 113.501 14.9527   4
  13 -13   0 94.6793 13.6367   3
  13 -13   0 113.085 13.7627   2
 -13 -13   0 80.7589 15.2452   4
 -13 -13   0 91.8062 11.6869   3
 -13 -13   0 124.536 12.2768   2
 -13  13   0 88.3192 13.6277   2
 -13  13   0 119.999 21.3618   4
 -15 -13   0 1.52934 7.28732   2
  15 -13   0 19.3598 11.8014   3
 -15 -13   0 -10.990 15.0105   4
 -15 -13   0 23.7134 9.83785   3
 -15 -13   0 10.3967 13.1014   4
  15 -13   0 -9.2393 10.6250   2
 -15 -13   0 20.4658 9.67768   2
  15 -13   0 1.84498 9.40409   4
 -15  13   0 25.4823 11.7533   2
 -15  13   0 11.3392 10.4420   3
 -15  13   0 6.81508 19.0752   4
 -17 -13   0 126.851 18.1721   4
 -17 -13   0 125.617 13.2319   3
 -17 -13   0 131.045 15.1294   2
 -17 -13   0 142.713 16.6838   2
  17 -13   0 124.091 16.4768   3
  17 -13   0 161.993 18.6188   2
  17 -13   0 125.688 15.7314   4
 -17 -13   0 145.586 11.4064   3
 -17 -13   0 132.303 23.0739   4
 -17  13   0 118.326 16.0119   3
 -17  13   0 106.488 42.8876   4
 -17  13   0 133.908 17.8245   2
 -19 -13   0 138.841 16.0879   2
 -19 -13   0 118.771 10.8006   3
  19 -13   0 83.8241 15.7170   3
 -19 -13   0 110.031 24.5512   4
  19 -13   0 127.453 19.0855   2
  19 -13   0 84.5810 14.3186   4
 -19 -13   0 131.263 14.9837   2
 -19  13   0 91.2328 17.4491   2
 -19  13   0 77.7060 15.1899   3
 -21 -13   0 47.6844 10.7990   3
 -21 -13   0 28.3622 16.0820   2
  21 -13   0 27.6308 12.6911   4
 -21 -13   0 51.7065 13.1812   2
  21 -13   0 16.5307 22.6054   2
 -21 -13   0 31.4683 6.00903   3
 -21  13   0 28.9757 15.5109   3
 -21  13   0 20.9967 17.3543   2
 -23 -13   0 38.9346 15.3798   2
 -23 -13   0 35.4869 19.2713   2
  23 -13   0 28.7405 13.2145   4
 -23 -13   0 40.7515 5.67208   3
 -23  13   0 5.75165 15.3259   3
 -23  13   0 61.5519 20.5180   2
   0 -14   0 4.93593 5.14550   2
   0 -14   0 22.3424 9.34581   3
   0 -14   0 0.36525 9.54204   4
   0  14   0 8.78099 7.14672   3
   0  14   0 6.91178 4.40427   2
   0  14   0 -8.9000 12.2273   4
   2 -14   0 25.2277 11.3170   4
  -2 -14   0 15.6381 5.50581   2
   2 -14   0 16.0955 9.14478   3
   2 -14   0 10.7894 5.97363   2
  -2 -14   0 18.4880 8.48865   3
  -2 -14   0 21.4053 10.9784   4
  -2  14   0 13.7058 5.06491   2
  -2  14   0 19.1506 14.3619   4
   2  14   0 27.3541 8.35644   3
   2  14   0 36.7840 14.6055   4
  -2  14   0 10.2176 7.65021   3
  -4 -14   0 76.3587 8.08781   2
   4 -14   0 66.5133 8.27583   2
   4 -14   0 72.8183 12.9309   4
  -4 -14   0 62.8572 15.2675   4
  -4 -14   0 59.4786 10.7271   3
   4 -14   0 55.6567 10.9285   3
  -4  14   0 79.2125 11.7455   3
  -4  14   0 72.9909 8.34242   2
   4  14   0 65.8827 9.48236   3
  -4  14   0 57.9051 16.1624   4
  -6 -14   0 14.6627 9.10548   3
  -6 -14   0 34.0020 12.9933   4
   6 -14   0 19.1272 10.5246   4
   6 -14   0 20.9056 7.48182   2
  -6 -14   0 13.1218 6.85289   2
  -6 -14   0 14.6316 4.77645   2
   6 -14   0 21.1727 10.5147   3
   6  14   0 23.5592 7.70140   3
  -6  14   0 22.7511 7.67828   2
  -6  14   0 36.1318 15.3531   4
  -6  14   0 22.7771 8.35415   3
  -8 -14   0 1.46523 11.9013   4
   8 -14   0 -9.2901 8.97760   4
  -8 -14   0 -3.5233 8.45909   3
   8 -14   0 4.47900 7.24276   2
   8 -14   0 14.2522 9.74859   3
  -8 -14   0 1.55024 4.41308   2
  -8 -14   0 1.29975 7.26035   2
   8  14   0 3.08967 6.72442   3
  -8  14   0 1.85052 8.09381   3
  -8  14   0 -3.5925 7.51065   2
  -8  14   0 -12.152 14.6576   4
 -10 -14   0 29.8851 13.4959   4
 -10 -14   0 17.6372 15.2730   4
  10 -14   0 18.4054 9.94720   3
  10 -14   0 19.1314 8.93256   2
 -10 -14   0 19.8291 8.29934   2
 -10 -14   0 9.69214 5.71633   2
 -10 -14   0 19.2562 9.93216   3
  10 -14   0 28.6652 13.6594   4
 -10  14   0 13.3676 9.91502   2
 -10  14   0 15.5707 9.54944   3
 -10  14   0 -21.293 15.7935   4
  12 -14   0 29.1143 10.7187   2
 -12 -14   0 45.5530 10.8447   3
 -12 -14   0 40.4947 7.43664   2
 -12 -14   0 51.8746 15.2892   4
  12 -14   0 46.0993 12.8037   3
 -12 -14   0 40.9119 10.3194   2
  12 -14   0 43.2320 12.0477   4
 -12 -14   0 26.9217 14.8242   4
 -12  14   0 35.7901 11.9388   2
 -12  14   0 -3.2235 19.2325   4
 -12  14   0 33.7397 10.6777   3
 -14 -14   0 33.9551 14.4857   4
 -14 -14   0 34.2018 8.31460   2
  14 -14   0 29.8273 11.7086   4
 -14 -14   0 60.1499 16.6037   4
  14 -14   0 33.7211 11.4537   2
 -14 -14   0 31.8510 11.1111   3
 -14 -14   0 61.2104 11.3901   2
  14 -14   0 42.1350 13.8674   3
 -14  14   0 34.3451 11.7133   3
 -14  14   0 36.6388 12.5340   2
 -14  14   0 25.2360 22.3068   4
 -16 -14   0 30.5919 19.6303   4
 -16 -14   0 19.7898 17.0234   4
 -16 -14   0 8.34133 10.5118   3
 -16 -14   0 9.75888 8.39234   2
  16 -14   0 8.80041 12.9579   2
 -16 -14   0 5.41685 11.0539   2
  16 -14   0 24.4080 11.2527   4
  16 -14   0 13.5621 13.9276   3
 -16  14   0 10.1006 11.9266   3
 -16  14   0 3.55259 12.5733   2
 -18 -14   0 16.9026 12.7727   2
 -18 -14   0 22.7100 11.2388   3
  18 -14   0 8.03039 16.0295   2
 -18 -14   0 17.1135 20.0972   4
 -18 -14   0 12.0560 10.0684   2
 -18 -14   0 17.5759 6.91381   3
  18 -14   0 21.6143 12.3687   4
 -18  14   0 18.8894 13.3541   3
 -18  14   0 25.6131 16.1910   2
 -20 -14   0 6.64061 6.31604   3
 -20 -14   0 -5.1845 14.8620   2
 -20 -14   0 -8.4243 11.4691   2
  20 -14   0 -5.8550 11.5692   4
  20 -14   0 15.5404 18.0471   2
 -20 -14   0 8.40483 11.5328   3
 -20 -14   0 53.8289 25.4831   4
 -20  14   0 13.1206 17.1237   2
 -20  14   0 24.5061 14.2652   3
 -22 -14   0 3.33147 18.6332   2
 -22 -14   0 -25.054 25.4519   4
 -22 -14   0 -7.6504 5.69233   3
  22 -14   0 -8.1490 13.1039   4
 -22 -14   0 12.3547 17.0842   2
 -22  14   0 14.0219 19.4204   2
 -22  14   0 -4.3291 15.2198   3
   1 -15   0 0.49272 5.52224   2
  -1 -15   0 -5.1725 9.04270   3
  -1 -15   0 1.63045 11.8794   4
   1 -15   0 -4.5360 8.71718   3
   1 -15   0 7.51077 10.5279   4
  -1 -15   0 3.06469 5.35219   2
   1  15   0 3.86502 13.9684   4
  -1  15   0 -0.3870 4.45904   2
   1  15   0 -2.7338 7.03951   3
  -1  15   0 -3.0015 8.15582   3
  -1  15   0 2.92560 15.0823   4
   3 -15   0 5.00523 10.7452   4
  -3 -15   0 14.3913 5.96668   2
   3 -15   0 6.10019 6.37048   2
  -3 -15   0 12.0483 9.72951   3
   3 -15   0 0.63156 9.63361   3
  -3 -15   0 -0.7153 11.7019   4
  -3  15   0 10.2287 8.99986   3
  -3  15   0 2.44584 14.7672   4
   3  15   0 6.62976 7.90854   3
  -3  15   0 6.56042 5.57643   2
  -5 -15   0 45.3164 14.5117   4
  -5 -15   0 75.5332 8.68631   2
   5 -15   0 54.2156 11.5148   3
  -5 -15   0 62.1119 11.5728   3
  -5 -15   0 73.4455 7.98411   2
   5 -15   0 76.3737 9.34668   2
   5 -15   0 65.2702 16.3159   4
  -5  15   0 56.5395 18.5535   4
  -5  15   0 73.0865 9.37330   2
   5  15   0 73.9105 10.7254   3
   7 -15   0 228.141 22.2760   4
  -7 -15   0 229.734 19.7255   3
  -7 -15   0 247.020 11.9686   2
   7 -15   0 198.177 16.1358   2
  -7 -15   0 229.136 15.7388   2
   7 -15   0 216.563 21.1701   3
   7  15   0 252.233 17.3540   3
  -7  15   0 278.305 28.7060   4
  -7  15   0 263.516 17.6904   2
  -7  15   0 218.515 19.6393   3
  -9 -15   0 41.7686 15.2810   4
  -9 -15   0 56.0845 11.7059   3
   9 -15   0 69.9893 14.4299   3
  -9 -15   0 78.0027 10.9760   2
  -9 -15   0 69.3934 7.75211   2
   9 -15   0 70.1007 13.0731   2
   9 -15   0 56.8831 13.5847   4
  -9  15   0 46.6567 10.7126   2
  -9  15   0 63.2525 12.4009   3
  -9  15   0 77.0382 21.7656   4
   9  15   0 57.3769 9.85826   3
 -11 -15   0 29.3724 14.7880   4
  11 -15   0 34.2880 12.5510   3
  11 -15   0 7.81199 11.7183   4
 -11 -15   0 19.6208 6.68510   2
 -11 -15   0 19.0700 9.56562   2
 -11 -15   0 34.8411 15.2753   4
 -11 -15   0 28.1635 11.1202   3
  11 -15   0 10.9871 10.0999   2
 -11  15   0 24.3297 11.3169   2
 -11  15   0 44.5572 21.6259   4
 -11  15   0 23.6262 10.7651   3
 -13 -15   0 8.01208 10.5009   2
  13 -15   0 1.88887 11.0549   2
  13 -15   0 -11.118 11.5482   4
 -13 -15   0 23.5950 17.7520   4
  13 -15   0 11.2735 13.2231   3
 -13 -15   0 13.7406 10.6675   3
 -13 -15   0 1.09191 6.94207   2
 -13 -15   0 -17.090 14.2703   4
 -13  15   0 -1.9305 11.0355   2
 -13  15   0 -17.678 24.7073   4
 -13  15   0 -2.8779 10.5922   3
  15 -15   0 13.2841 11.7296   4
 -15 -15   0 51.0942 20.7590   4
 -15 -15   0 33.8661 11.6635   3
  15 -15   0 -3.5776 12.5322   2
 -15 -15   0 14.8517 8.30934   2
 -15 -15   0 -4.2015 12.0830   2
 -15  15   0 27.2346 13.6845   3
 -15  15   0 28.0561 13.2543   2
 -17 -15   0 55.9202 12.7668   3
 -17 -15   0 46.1757 11.3668   2
 -17 -15   0 67.5139 9.25659   3
 -17 -15   0 76.9858 23.9964   4
  17 -15   0 52.6777 14.8235   4
  17 -15   0 56.9719 17.6598   2
 -17 -15   0 78.6226 14.9858   2
 -17  15   0 43.7579 19.1963   2
 -17  15   0 72.4805 15.6922   3
 -19 -15   0 25.6612 11.7432   2
  19 -15   0 8.55886 12.4902   4
 -19 -15   0 -15.447 15.0020   2
 -19 -15   0 34.1241 24.2795   4
  19 -15   0 1.18427 18.7184   2
 -19 -15   0 11.2625 12.2890   3
 -19 -15   0 -1.1850 7.45507   3
 -19  15   0 14.8955 16.7392   2
 -19  15   0 -8.0662 14.7533   3
   0 -16   0 68.9559 7.93929   2
   0 -16   0 53.9853 15.8976   4
   0 -16   0 59.7187 12.8109   3
   0  16   0 60.0347 19.6046   4
   0  16   0 54.9316 13.1573   3
  -2 -16   0 65.1290 12.8852   3
   2 -16   0 83.6492 9.00076   2
   2 -16   0 62.6307 13.7541   3
   2 -16   0 92.7373 17.2095   4
  -2 -16   0 89.4516 10.5570   2
  -2 -16   0 100.622 16.7441   4
  -2  16   0 65.3332 11.8030   3
  -2  16   0 72.2125 21.0694   4
  -2  16   0 83.4419 8.00037   2
   2  16   0 87.5258 15.0500   3
  -4 -16   0 187.287 12.8612   2
   4 -16   0 211.583 22.0708   4
  -4 -16   0 215.141 26.2495   4
  -4 -16   0 198.338 20.0065   3
  -4 -16   0 225.639 10.7289   2
   4 -16   0 212.290 15.2432   2
   4 -16   0 167.248 20.6035   3
  -4  16   0 221.366 26.2356   4
  -4  16   0 217.544 13.6769   2
   4  16   0 180.059 17.7410   3
  -4  16   0 179.247 19.0602   3
   6 -16   0 328.177 24.9312   3
  -6 -16   0 357.240 14.1740   2
   6 -16   0 346.404 18.7405   2
  -6 -16   0 322.842 17.0139   2
   6 -16   0 305.419 26.9053   4
  -6 -16   0 327.887 22.9687   3
  -6 -16   0 338.664 31.2034   4
  -6  16   0 368.880 37.8373   4
  -6  16   0 357.019 23.6659   3
  -6  16   0 358.152 18.7410   2
   6  16   0 344.400 20.7865   3
   8 -16   0 233.057 18.8351   2
  -8 -16   0 253.542 13.0050   2
   8 -16   0 258.882 24.7429   3
  -8 -16   0 246.713 21.8496   3
  -8 -16   0 257.337 29.0545   4
  -8 -16   0 225.690 17.4899   2
   8 -16   0 215.608 24.4794   4
  -8  16   0 220.689 28.5419   4
  -8  16   0 276.618 19.6462   2
  -8  16   0 257.507 21.5847   3
   8  16   0 248.787 18.7483   3
  10 -16   0 34.2583 13.7751   4
 -10 -16   0 67.8718 19.1134   4
 -10 -16   0 57.5833 12.8020   3
  10 -16   0 37.6032 19.2679   3
  10 -16   0 70.1417 12.3903   2
 -10 -16   0 57.6224 11.3700   2
 -10 -16   0 55.9723 8.03784   2
 -10 -16   0 72.2756 18.7748   4
 -10  16   0 54.5142 13.2896   3
 -10  16   0 62.7776 12.8142   2
 -10  16   0 40.3381 22.2913   4
 -12 -16   0 205.887 22.0145   3
  12 -16   0 247.993 25.5801   4
 -12 -16   0 255.613 15.2729   2
 -12 -16   0 281.416 34.3289   4
 -12 -16   0 188.879 21.1750   2
  12 -16   0 226.522 22.0658   2
 -12  16   0 237.157 23.7142   3
 -12  16   0 203.435 23.5540   2
  14 -16   0 73.9275 16.2192   4
 -14 -16   0 86.6924 10.7997   2
 -14 -16   0 86.5076 21.9226   4
 -14 -16   0 87.4852 14.8842   2
 -14 -16   0 100.980 15.2346   3
  14 -16   0 102.842 16.4972   2
 -14  16   0 77.8999 16.0451   2
 -14  16   0 57.3219 15.1502   3
  16 -16   0 129.987 17.9613   4
  16 -16   0 145.914 20.4159   2
 -16 -16   0 182.721 30.3085   4
 -16 -16   0 193.009 19.9730   2
 -16 -16   0 208.808 23.8156   3
 -16 -16   0 183.477 18.5722   2
 -16  16   0 161.268 19.5277   3
 -16  16   0 154.642 24.0644   2
  18 -16   0 213.410 25.2641   2
 -18 -16   0 213.402 19.6365   3
 -18 -16   0 217.556 16.4581   3
 -18 -16   0 203.444 32.0012   4
 -18 -16   0 218.463 22.1623   2
 -18 -16   0 243.274 22.2542   2
  18 -16   0 181.403 21.9948   4
 -18  16   0 214.994 24.3736   2
 -18  16   0 229.072 28.1866   3
   1 -17   0 497.517 29.2188   3
  -1 -17   0 490.824 19.0298   2
  -1 -17   0 475.368 29.0529   3
   1 -17   0 496.792 33.6597   4
  -1 -17   0 511.237 35.0315   4
   1 -17   0 464.043 19.4628   2
   1  17   0 465.014 26.5150   3
  -1  17   0 434.413 41.1971   4
  -1  17   0 511.791 27.0664   3
   3 -17   0 764.607 26.8854   2
  -3 -17   0 739.596 24.4570   2
  -3 -17   0 764.136 23.0583   2
  -3 -17   0 800.239 42.3170   4
   3 -17   0 738.302 35.8067   3
   3 -17   0 767.530 39.7554   4
  -3 -17   0 688.776 34.1460   3
  -3  17   0 742.023 33.5574   3
  -3  17   0 734.788 48.6895   4
   3  17   0 786.489 32.5750   3
  -3  17   0 765.648 25.6691   2
   5 -17   0 629.671 34.4730   3
  -5 -17   0 742.841 41.7580   4
  -5 -17   0 713.616 34.0809   3
   5 -17   0 744.895 38.7212   4
  -5 -17   0 688.449 23.9825   2
   5 -17   0 702.267 26.6318   2
  -5 -17   0 715.155 22.0640   2
  -5  17   0 714.431 33.4152   3
  -5  17   0 699.273 26.2025   2
  -5  17   0 654.071 48.1521   4
   5  17   0 705.475 30.8022   3
  -7 -17   0 501.338 21.3024   2
  -7 -17   0 477.958 28.9911   3
   7 -17   0 506.813 34.1880   4
   7 -17   0 538.940 23.8979   2
  -7 -17   0 504.129 18.0406   2
  -7 -17   0 519.683 38.8247   4
   7  17   0 467.687 25.7514   3
  -7  17   0 457.118 23.4480   2
  -7  17   0 525.259 29.9522   3
  -9 -17   0 233.592 28.0715   4
  -9 -17   0 236.854 23.9335   3
   9 -17   0 237.197 27.0917   4
  -9 -17   0 183.919 12.7671   2
   9 -17   0 180.249 19.8772   2
  -9 -17   0 183.857 17.9088   2
   9  17   0 183.360 21.4291   3
  -9  17   0 181.132 17.2736   2
  -9  17   0 191.713 23.1534   3
  11 -17   0 130.208 15.9734   2
 -11 -17   0 169.817 18.3646   3
 -11 -17   0 127.227 22.3289   4
  11 -17   0 153.355 20.8772   4
 -11 -17   0 103.962 12.6288   2
 -11 -17   0 131.201 15.0707   2
 -11  17   0 128.098 16.9116   2
 -11  17   0 143.648 17.9998   3
 -13 -17   0 245.204 29.4207   4
  13 -17   0 267.953 28.7638   4
  13 -17   0 270.527 26.0558   2
 -13 -17   0 220.416 25.4448   3
 -13 -17   0 267.023 17.1757   2
 -13 -17   0 239.811 24.9168   2
 -13  17   0 264.255 26.4508   3
 -13  17   0 282.890 27.4839   2
 -15 -17   0 329.449 20.9018   2
  15 -17   0 406.821 31.8526   2
 -15 -17   0 429.340 42.7685   4
 -15 -17   0 247.977 28.2743   3
  15 -17   0 357.660 30.0896   4
 -15  17   0 291.698 29.1675   3
 -15  17   0 331.503 31.4743   2
  17 -17   0 462.311 32.9563   4
   0 -18   0 166.852 13.3150   2
   0 -18   0 160.217 22.9713   4
   0  18   0 153.944 17.9563   3
   2 -18   0 312.447 17.3520   2
  -2 -18   0 303.499 31.9776   4
  -2 -18   0 317.820 28.2015   3
  -2 -18   0 326.799 13.3493   2
   2 -18   0 390.012 32.6486   4
  -2 -18   0 331.511 15.4142   2
  -2  18   0 312.685 15.0402   2
   2  18   0 346.127 24.4746   3
  -2  18   0 376.938 25.6800   3
  -4 -18   0 594.593 41.3087   4
  -4 -18   0 589.492 18.8873   2
  -4 -18   0 608.175 20.5670   2
   4 -18   0 591.947 37.7907   4
   4 -18   0 584.267 23.9640   2
  -4 -18   0 566.306 33.9393   3
  -4  18   0 608.372 31.6617   3
   4  18   0 572.222 29.7089   3
  -4  18   0 584.523 22.4824   2
   6 -18   0 707.355 39.8276   4
  -6 -18   0 709.836 36.2980   3
  -6 -18   0 678.971 23.6391   2
  -6 -18   0 692.559 44.6852   4
  -6 -18   0 713.977 21.9365   2
   6 -18   0 688.383 27.6128   2
  -6  18   0 698.387 27.0997   2
   6  18   0 676.067 31.8207   3
  -6  18   0 719.069 34.8081   3
  -8 -18   0 670.035 35.8250   3
   8 -18   0 686.651 29.8439   2
  -8 -18   0 719.071 45.1181   4
  -8 -18   0 659.947 25.2100   2
  -8 -18   0 706.831 22.5778   2
   8 -18   0 649.870 39.1119   4
  -8  18   0 694.787 29.8135   2
   8  18   0 731.567 31.9774   3
  -8  18   0 684.423 35.0904   3
 -10 -18   0 332.460 15.9256   2
  10 -18   0 352.178 24.3534   2
  10 -18   0 326.551 31.3763   4
 -10 -18   0 333.626 30.3543   3
 -10 -18   0 304.880 20.8842   2
 -10 -18   0 385.158 40.3007   4
 -10  18   0 286.266 27.1854   3
 -10  18   0 327.407 25.5167   2
 -12 -18   0 478.622 33.8307   3
 -12 -18   0 481.468 43.8299   4
 -12 -18   0 464.066 20.2022   2
 -12 -18   0 401.166 26.2755   2
  12 -18   0 511.043 36.2603   4
  12 -18   0 420.565 29.8653   2
 -12  18   0 413.976 30.1164   2
 -12  18   0 472.804 32.2728   3
 -14 -18   0 555.162 35.9742   3
  14 -18   0 547.887 35.9864   4
  14 -18   0 518.684 35.6113   2
 -14 -18   0 531.575 49.0260   4
 -14 -18   0 577.842 24.5368   2
 -14  18   0 492.831 34.8597   2
 -14  18   0 583.311 35.3782   3
  -1 -19   0 123.051 9.48738   2
  -1 -19   0 108.067 11.8457   2
  -1 -19   0 172.861 25.8880   4
   1 -19   0 128.419 13.5806   2
   1 -19   0 89.5397 20.9002   4
  -1  19   0 103.757 16.0089   3
   1  19   0 144.282 18.2919   3
   3 -19   0 282.171 17.6534   2
   3 -19   0 275.122 33.9911   4
  -3 -19   0 280.265 35.6402   4
  -3  19   0 285.832 14.8938   2
   3  19   0 318.022 24.8131   3
  -3  19   0 278.806 25.5012   3
   5 -19   0 235.388 27.2619   4
  -5 -19   0 288.086 35.9714   4
   5 -19   0 216.138 18.8289   2
   5  19   0 245.256 23.8583   3
  -5  19   0 251.961 16.1354   2
  -5  19   0 263.831 25.7680   3
   7 -19   0 238.774 30.2826   4
  -7 -19   0 238.939 30.2078   4
   7 -19   0 193.506 19.7723   2
  -7  19   0 213.986 24.7731   3
   7  19   0 208.442 23.0279   3
  -7  19   0 187.920 17.9053   2
  -9 -19   0 -14.241 19.9324   4
   9 -19   0 -8.3807 15.6441   4
  -9 -19   0 18.5205 6.15267   2
   9 -19   0 31.5723 13.0367   2
   9  19   0 6.54661 11.4801   3
  -9  19   0 1.10114 13.3855   3
  -9  19   0 8.06882 11.2564   2
  11 -19   0 39.5202 14.6817   2
 -11 -19   0 26.5911 24.1398   3
  11 -19   0 56.1392 18.1453   4
 -11 -19   0 43.3738 24.3761   4
 -11  19   0 46.7524 16.0931   3
 -11  19   0 55.4829 15.4635   2
   0 -20   0 -11.606 18.3498   4
   0  20   0 2.02868 12.5087   3
  -2 -20   0 -7.2839 19.8145   4
   2 -20   0 38.6787 20.4090   4
   2  20   0 -22.129 12.3103   3
  -2  20   0 -23.021 12.9245   3
  -4 -20   0 12.5140 20.7624   4
   4 -20   0 -7.9085 18.5703   4
  -4  20   0 12.1934 8.81122   2
  -4  20   0 -17.414 13.7181   3
   4  20   0 -15.438 12.2202   3
   6 -20   0 56.4761 20.3748   4
  -6 -20   0 47.8204 22.0698   4
  -6  20   0 21.8311 16.1168   3
  -6  20   0 42.7854 10.5812   2
   6  20   0 -4.0815 14.1324   3
  30   0  -1 50.3062 17.4373   4
 -30   0   1 8.97472 8.20874   3
 -30   0   1 1.06466 18.5974   2
  28   0  -1 31.1896 14.9565   4
 -28   0   1 -5.9035 7.26400   3
  28   0  -1 3.87323 6.58195   3
 -28   0   1 -16.497 15.0425   2
 -26   0   1 6.63117 16.2519   4
  26   0  -1 -7.8106 10.8171   4
  26   0  -1 -5.1590 6.00628   3
 -26   0   1 9.30103 13.2721   2
 -24   0   1 10.9873 5.62451   3
  24   0  -1 -1.2101 13.0541   2
 -24   0   1 4.16038 10.9541   2
 -24   0   1 2.57936 12.9098   4
  24   0  -1 -9.1250 9.83828   4
  24   0  -1 -0.5033 5.39375   3
  22   0  -1 10.0979 8.55033   4
  22   0  -1 -7.6603 10.0669   2
  22   0  -1 3.03572 4.49102   3
 -22   0   1 -0.4689 9.79606   2
 -22   0   1 9.70504 5.13477   3
 -22   0   1 13.7262 9.56581   4
 -20   0   1 10.5779 7.99483   2
 -20   0   1 10.5803 4.61215   3
  20   0  -1 -5.0374 8.58214   2
 -20   0   1 11.7206 8.97995   4
  20   0  -1 8.05622 7.00161   4
  20   0  -1 4.04921 3.89866   3
  18   0  -1 2.94578 3.29595   3
 -18   0   1 -1.1048 3.70780   3
 -18   0   1 -0.7916 6.95521   2
 -18   0   1 -9.3147 6.45580   4
  18   0  -1 0.36830 6.49067   4
  18   0  -1 1.83313 7.58402   2
  16   0  -1 4.36114 5.45647   4
  16   0  -1 3.02851 2.73675   3
 -16   0   1 5.24377 3.27432   3
  16   0  -1 0.28051 6.49295   2
 -16   0   1 7.92285 5.97326   2
 -16   0   1 1.12730 5.27215   4
  14   0  -1 3.39606 2.34455   3
 -14   0   1 0.65750 5.03924   2
 -14   0   1 -2.3153 2.51554   3
  14   0  -1 3.56766 4.21046   4
  14   0  -1 -4.2888 5.06761   2
 -14   0   1 -3.8920 4.55460   4
  12   0  -1 17.5449 4.55514   4
 -12   0   1 9.93743 2.60481   3
  12   0  -1 19.8704 5.42977   2
 -12   0   1 16.3182 4.90946   2
 -12   0   1 23.2814 4.92371   4
 -10   0   1 -0.4786 3.11076   4
  10   0  -1 0.25140 1.63571   3
  10   0  -1 1.51361 3.01062   4
  10   0  -1 -1.8624 3.47732   2
 -10   0   1 -0.8401 1.81324   3
 -10   0   1 0.80450 3.41234   2
   8   0  -1 1.81475 1.38585   3
   8   0  -1 -1.4002 2.53579   2
  -8   0   1 0.05488 2.65910   2
  -8   0   1 0.71748 1.39062   3
   8   0  -1 -1.4144 2.31995   4
  -8   0   1 -1.9245 2.25937   4
   6   0  -1 -0.9600 1.02897   3
   6   0  -1 0.26828 1.78256   4
   6   0  -1 -0.6088 2.11242   2
  -6   0   1 2.24751 1.98471   4
  -6   0   1 0.02342 1.98641   2
  -6   0   1 -1.0967 1.10215   3
  -4   0   1 1.99884 0.80980   3
   4   0  -1 2.53905 0.83248   3
   4   0  -1 1.71623 1.50846   2
  -4   0   1 1.55724 1.52194   2
   4   0  -1 5.35052 1.54093   4
  -4   0   1 3.63762 1.33779   4
   4   0   1 7.65015 1.86097   4
  -4   0  -1 3.60305 1.98504   2
  -4   0  -1 6.37032 1.83256   4
  -4   0  -1 2.47531 0.95362   3
   4   0   1 5.41785 1.97443   2
   4   0   1 3.00749 0.81194   3
  -6   0  -1 -0.7880 2.41997   2
   6   0   1 1.69087 2.18109   4
   6   0   1 -0.3251 0.96443   3
   6   0   1 -2.1623 2.32246   2
  -6   0  -1 -0.2818 1.20558   3
  -6   0  -1 1.50736 2.06882   4
   8   0   1 -0.9995 3.17724   2
  -8   0  -1 -0.2820 2.52989   4
  -8   0  -1 1.24062 3.10179   2
   8   0   1 -0.3798 2.64620   4
  -8   0  -1 0.05842 1.55220   3
   8   0   1 0.44197 1.26469   3
  10   0   1 0.38140 1.64054   3
  10   0   1 -1.7422 3.26797   4
  10   0   1 1.11483 4.00713   2
 -10   0  -1 -5.0139 3.76296   2
 -10   0  -1 0.94562 3.20313   4
 -10   0  -1 0.09117 1.96991   3
 -12   0  -1 26.5575 5.51134   4
  12   0   1 16.1826 5.54840   2
  12   0   1 19.4785 4.68751   4
 -12   0  -1 18.7796 5.65608   2
 -12   0  -1 13.4761 2.76888   3
  14   0   1 -3.3255 4.72405   4
 -14   0  -1 3.60121 5.32032   2
  14   0   1 -11.620 5.16589   2
  14   0   1 4.23853 2.19698   3
 -14   0  -1 -2.3716 4.93436   4
 -14   0  -1 1.79803 2.79488   3
  16   0   1 -6.3993 7.19404   2
  16   0   1 0.75822 2.54266   3
 -16   0  -1 -1.4986 3.06535   3
  16   0   1 -3.5431 6.01996   4
 -16   0  -1 1.23808 5.94607   4
 -16   0  -1 2.15396 6.88778   2
  18   0   1 4.50769 3.11745   3
  18   0   1 2.43113 6.55416   4
 -18   0  -1 3.49125 3.81547   3
  18   0   1 0.55580 8.48360   2
 -18   0  -1 -0.9132 7.87017   4
 -18   0  -1 -13.859 7.19473   2
  20   0   1 12.7165 7.98313   4
  20   0   1 11.6983 3.99069   3
 -20   0  -1 11.0255 4.34289   3
 -20   0  -1 9.24244 8.57112   4
 -20   0  -1 4.74620 8.94100   2
  20   0   1 13.2991 10.3035   2
  22   0   1 24.8364 12.7025   2
 -22   0  -1 -9.8303 10.1248   4
  22   0   1 -0.1231 4.11101   3
 -22   0  -1 1.14679 4.65062   3
 -22   0  -1 22.4763 12.3564   2
 -24   0  -1 -7.6180 12.7315   2
 -24   0  -1 8.95765 14.1615   4
  24   0   1 4.01220 10.3493   4
  24   0   1 3.00674 15.2597   2
 -24   0  -1 4.41378 5.17174   3
  24   0   1 2.93374 4.88335   3
 -26   0  -1 -8.0262 5.61439   3
  26   0   1 -9.7397 11.5355   4
 -26   0  -1 -12.520 14.0340   2
  26   0   1 -3.7172 5.07801   3
  28   0   1 5.93194 5.55302   3
  28   0   1 -0.0390 14.5866   4
 -28   0  -1 -3.8118 6.39901   3
 -28   0  -1 1.99448 16.5662   2
  29  -1  -1 25.7192 14.7543   4
  29  -1  -1 29.5426 8.05207   3
 -29  -1   1 35.2565 7.98520   3
 -29  -1   1 25.2461 18.1064   2
 -29   1   1 0.04282 16.7824   2
 -29   1   1 13.0928 8.63403   3
  29   1  -1 51.4720 17.4735   4
 -27  -1   1 47.8865 16.6368   2
 -27  -1   1 14.0030 6.61255   3
  27  -1  -1 16.5102 6.91161   3
  27  -1  -1 20.0657 13.4658   4
  27   1  -1 27.7019 14.7832   4
 -27   1   1 22.7412 7.61420   3
 -27   1   1 9.21354 15.7705   2
  27   1  -1 25.9961 6.25083   3
 -25  -1   1 75.7405 16.5009   4
  25  -1  -1 58.1871 18.0375   2
 -25  -1   1 92.4848 10.1799   3
  25  -1  -1 88.2168 10.5529   3
 -25  -1   1 65.2653 14.9549   2
  25  -1  -1 66.3101 13.6213   4
  25   1  -1 63.3929 13.8245   4
 -25   1   1 63.7025 16.4481   4
  25   1  -1 65.6758 17.0874   2
 -25   1   1 104.935 17.0653   2
  25   1  -1 90.0075 9.90874   3
 -25   1   1 88.5468 9.12547   3
  23  -1  -1 57.1563 14.2408   2
  23  -1  -1 52.4182 6.43818   3
 -23  -1   1 65.5687 6.85781   3
 -23  -1   1 55.4607 13.0165   4
 -23   1   1 60.4889 13.5085   4
  23   1  -1 58.4930 14.5684   2
 -23   1   1 62.6599 7.78416   3
 -23   1   1 52.2086 14.1492   2
  23   1  -1 51.8303 6.58247   3
  21  -1  -1 10.7777 7.87958   4
 -21  -1   1 7.68251 9.48578   4
  21  -1  -1 -12.008 9.52850   2
 -21  -1   1 1.93666 4.31992   3
 -21  -1   1 -2.7905 8.73255   2
  21  -1  -1 1.09505 4.16967   3
 -21   1   1 9.49827 5.33696   3
  21   1  -1 -12.915 9.54537   2
 -21   1   1 0.40231 9.41301   2
  21   1  -1 5.85783 8.55252   4
  21   1  -1 8.07622 4.67255   3
 -21   1   1 28.6683 10.4768   4
  19  -1  -1 118.290 7.69178   3
 -19  -1   1 99.4914 11.5662   4
  19  -1  -1 118.339 13.7397   2
 -19  -1   1 104.751 13.0001   2
 -19  -1   1 106.281 7.94586   3
  19  -1  -1 109.797 12.6809   4
 -19   1   1 95.0129 12.3491   4
  19   1  -1 105.606 12.4206   4
  19   1  -1 98.0164 7.80490   3
  19   1  -1 87.1578 12.1463   2
 -19   1   1 91.9216 11.9760   2
 -19   1   1 91.7351 9.06117   3
  17  -1  -1 257.895 10.1089   3
 -17  -1   1 251.511 10.2613   3
 -17  -1   1 253.896 15.9825   2
 -17  -1   1 229.423 15.2761   4
  17  -1  -1 257.009 14.8116   4
  17  -1  -1 231.338 16.2236   2
  17   1  -1 230.728 15.5077   4
 -17   1   1 254.434 16.8384   4
 -17   1   1 252.447 16.3692   2
  17   1  -1 268.001 16.7972   2
  17   1  -1 243.494 10.1724   3
 -17   1   1 231.991 11.3260   3
 -15  -1   1 29.3143 6.19647   4
  15  -1  -1 26.0642 3.61392   3
  15  -1  -1 30.1837 6.20468   4
 -15  -1   1 23.9896 3.53115   3
 -15  -1   1 17.5610 5.72925   2
 -15   1   1 32.2640 7.43252   4
 -15   1   1 38.6913 7.57846   2
 -15   1   1 31.5295 4.48391   3
  15   1  -1 37.8493 7.63361   4
  15   1  -1 36.4590 7.85121   2
  15   1  -1 24.3908 3.58115   3
  13  -1  -1 408.318 15.9231   4
 -13  -1   1 398.831 12.4281   3
  13  -1  -1 398.663 12.6944   3
  13  -1  -1 381.709 16.9782   2
 -13  -1   1 413.348 16.2865   4
 -13  -1   1 410.632 17.1357   2
  13   1  -1 408.095 17.0811   4
 -13   1   1 410.363 17.4962   2
 -13   1   1 417.037 17.1107   4
  13   1  -1 377.743 16.7620   2
 -13   1   1 408.805 13.6745   3
  13   1  -1 372.213 12.5722   3
 -11  -1   1 392.673 15.8239   2
 -11  -1   1 403.674 15.2678   4
  11  -1  -1 417.761 16.1625   2
  11  -1  -1 406.060 12.5105   3
  11  -1  -1 421.403 15.0558   4
 -11  -1   1 408.236 12.0923   3
  11   1  -1 381.453 12.2535   3
 -11   1   1 413.401 16.3816   2
 -11   1   1 414.513 13.2544   3
  11   1  -1 403.774 16.1260   4
  11   1  -1 407.928 16.1532   2
 -11   1   1 420.215 16.0108   4
  -9  -1   1 184.981 6.30667   3
   9  -1  -1 176.935 9.52559   2
   9  -1  -1 205.792 8.88274   4
   9  -1  -1 187.713 6.94938   3
  -9  -1   1 183.313 9.36989   2
  -9  -1   1 209.552 9.20944   4
  -9   1   1 186.406 9.59813   2
   9   1  -1 197.608 6.81538   3
  -9   1   1 179.870 7.33870   3
   9   1  -1 196.619 9.68846   4
  -9   1   1 199.995 9.58848   4
   9   1  -1 184.349 9.51342   2
   7  -1  -1 733.623 21.4132   2
  -7  -1   1 714.194 20.7621   4
  -7  -1   1 725.774 18.6094   3
   7  -1  -1 705.237 19.1954   3
  -7  -1   1 722.390 21.2484   2
   7  -1  -1 702.939 20.4622   4
  -7   1   1 719.115 19.4942   3
  -7   1   1 747.670 21.2280   4
   7   1  -1 662.191 18.8618   3
  -7   1   1 713.586 21.3459   2
   7   1  -1 717.215 21.1727   2
   7   1  -1 672.279 21.0740   4
  -5  -1   1 299.517 8.14474   3
  -5  -1   1 289.436 9.78174   2
   5  -1  -1 297.311 9.45450   4
   5  -1  -1 285.754 8.60069   3
   5  -1  -1 281.280 9.91857   2
  -5  -1   1 297.546 9.66387   4
   5   1  -1 274.977 8.35429   3
  -5   1   1 295.368 9.82081   4
  -5   1   1 279.186 8.80687   3
   5   1  -1 293.616 9.97348   4
  -5   1   1 290.331 9.90996   2
   5   1  -1 286.067 9.75928   2
  -3  -1   1 32.7708 2.45018   4
   3  -1  -1 34.8780 2.51526   4
   3  -1  -1 36.4656 2.59043   2
   3  -1  -1 36.3254 2.15734   3
  -3  -1   1 35.7057 1.91086   3
  -3  -1   1 36.7322 2.53510   2
  -3   1   1 33.2377 2.52544   2
  -3   1   1 37.3376 2.74696   4
  -3   1   1 36.3587 2.26824   3
   3   1  -1 34.7775 2.63341   4
   3   1  -1 39.5767 2.58114   2
   3   1  -1 39.5261 2.00547   3
   3  -1   1 11.4634 1.47653   3
   3  -1   1 11.7682 1.81798   4
  -3  -1  -1 11.0775 1.90391   4
  -3  -1  -1 8.90497 1.71397   2
   3  -1   1 10.8228 1.96891   2
  -3   1  -1 10.3847 2.17076   2
  -3   1  -1 10.9581 1.93207   4
   3   1   1 11.9947 1.94945   2
   3   1   1 15.1034 2.51646   4
  -3   1  -1 10.4369 1.46894   3
   5  -1   1 1180.83 29.7992   3
  -5  -1  -1 1119.94 31.1677   4
  -5  -1  -1 1166.46 31.2449   2
   5  -1   1 1177.42 30.8630   4
  -5  -1  -1 1129.89 28.6437   3
   5  -1   1 1171.10 31.6338   2
   5   1   1 1055.09 28.7616   3
   5   1   1 1172.22 31.2221   2
  -5   1  -1 1173.76 31.6880   2
   5   1   1 1139.24 31.6320   4
  -5   1  -1 1159.72 29.9112   3
  -5   1  -1 1215.35 31.4259   4
   7  -1   1 1731.05 46.0982   2
  -7  -1  -1 1707.13 45.8181   2
   7  -1   1 1712.17 43.4018   3
  -7  -1  -1 1702.60 42.4603   3
  -7  -1  -1 1735.85 45.6299   4
   7  -1   1 1781.13 45.2542   4
   7   1   1 1761.84 45.8631   2
  -7   1  -1 1753.79 46.3273   2
  -7   1  -1 1675.41 45.6925   4
   7   1   1 1520.61 42.4402   3
   7   1   1 1659.95 46.0292   4
   9  -1   1 276.283 10.9874   4
   9  -1   1 264.551 8.53323   3
  -9  -1  -1 249.841 7.74861   3
   9  -1   1 259.110 11.8546   2
  -9  -1  -1 254.686 11.0657   4
  -9  -1  -1 252.452 11.5623   2
   9   1   1 238.503 7.60632   3
  -9   1  -1 262.445 11.6308   4
  -9   1  -1 239.744 11.6908   2
   9   1   1 253.256 11.6029   4
  -9   1  -1 255.078 9.01595   3
   9   1   1 256.460 11.6169   2
 -11  -1  -1 360.822 15.1420   2
  11  -1   1 377.807 14.3373   4
 -11  -1  -1 340.482 14.4131   4
  11  -1   1 338.168 15.2740   2
  11  -1   1 349.536 11.0586   3
  11   1   1 367.552 15.1857   2
 -11   1  -1 346.651 11.7734   3
  11   1   1 345.678 15.0662   4
  11   1   1 329.938 10.3240   3
 -11   1  -1 338.412 15.3923   2
 -11   1  -1 349.289 15.0032   4
  13  -1   1 441.950 18.7502   2
 -13  -1  -1 428.721 17.5765   4
  13  -1   1 419.265 13.1035   3
 -13  -1  -1 428.618 18.2445   2
  13  -1   1 444.262 17.2391   4
 -13  -1  -1 423.133 12.9137   3
  13   1   1 421.913 18.1544   2
  13   1   1 423.662 18.1440   4
 -13   1  -1 429.334 14.1611   3
  13   1   1 391.291 12.6019   3
 -13   1  -1 443.997 18.7421   2
 -13   1  -1 434.193 18.2935   4
  15  -1   1 2.08802 6.35351   2
  15  -1   1 6.79021 2.83295   3
 -15  -1  -1 1.74482 2.71562   3
 -15  -1  -1 2.42945 5.46754   4
  15  -1   1 13.3803 5.68376   4
 -15  -1  -1 1.63650 5.40464   2
  15   1   1 4.90501 6.37112   2
 -15   1  -1 3.53051 6.25697   2
 -15   1  -1 -1.4035 3.08356   3
  15   1   1 5.87691 6.20531   4
  15   1   1 4.23407 2.68166   3
 -15   1  -1 0.75463 5.43545   4
 -17  -1  -1 13.8902 3.51298   3
 -17  -1  -1 13.2937 7.34003   4
 -17  -1  -1 18.9443 7.76488   2
  17  -1   1 15.2328 3.50977   3
  17  -1   1 20.9542 8.64207   2
  17  -1   1 14.1352 6.32080   4
 -17   1  -1 7.04718 4.30159   3
  17   1   1 16.6701 7.57892   4
 -17   1  -1 16.8849 7.97692   4
  17   1   1 10.8061 3.32440   3
  17   1   1 7.08107 7.78121   2
 -17   1  -1 10.6949 7.45441   2
 -19  -1  -1 76.4091 12.2493   2
  19  -1   1 68.2921 6.73299   3
 -19  -1  -1 91.2278 6.99310   3
  19  -1   1 88.1175 10.8397   4
 -19  -1  -1 76.9717 10.5165   4
  19  -1   1 69.7592 11.5790   2
  19   1   1 83.3236 6.81109   3
  19   1   1 68.7766 10.5756   4
 -19   1  -1 79.2205 11.6465   4
  19   1   1 64.3060 11.0682   2
 -19   1  -1 71.1280 8.16462   3
 -19   1  -1 67.6628 11.6271   2
  21  -1   1 46.1675 12.8352   2
 -21  -1  -1 32.1357 10.5392   2
  21  -1   1 29.6576 4.97411   3
 -21  -1  -1 48.3400 5.36911   3
  21  -1   1 32.3182 10.1344   4
 -21  -1  -1 38.2433 11.2882   4
 -21   1  -1 41.6449 6.10920   3
  21   1   1 42.1866 4.92457   3
 -21   1  -1 29.6298 10.5677   2
  21   1   1 33.5247 10.7055   4
 -21   1  -1 35.7635 11.3827   4
  21   1   1 58.3981 12.8881   2
 -23  -1  -1 4.72661 4.65282   3
 -23  -1  -1 9.07626 11.8782   2
  23  -1   1 -24.695 13.1120   2
 -23  -1  -1 15.1774 11.6291   4
  23  -1   1 3.48356 9.45313   4
  23  -1   1 0.54143 4.59213   3
  23   1   1 4.13122 4.12086   3
 -23   1  -1 7.84748 10.8897   2
  23   1   1 18.0288 11.7800   4
 -23   1  -1 0.78191 5.82832   3
  23   1   1 8.09348 13.2968   2
 -23   1  -1 -12.998 11.7635   4
 -25  -1  -1 57.1706 15.2723   2
 -25  -1  -1 95.8791 9.00070   3
  25  -1   1 71.5338 22.6939   2
 -25  -1  -1 31.7983 14.8993   4
  25  -1   1 87.7167 9.79022   3
  25  -1   1 82.3496 15.4139   4
 -25   1  -1 41.4658 18.9729   4
  25   1   1 98.0008 16.4423   4
  25   1   1 66.7183 18.6353   2
 -25   1  -1 91.5020 11.1753   3
 -25   1  -1 86.3782 17.0142   2
  27  -1   1 103.033 17.1867   4
 -27  -1  -1 129.807 20.1040   2
 -27  -1  -1 105.119 9.37546   3
  27  -1   1 89.7612 11.1349   3
 -27   1  -1 97.3771 11.9778   3
 -27   1  -1 67.2830 17.7174   2
  27   1   1 100.525 18.1042   4
  29  -1   1 105.749 19.3936   4
 -29  -1  -1 123.856 21.4670   2
 -29   1  -1 109.847 21.4900   2
  29   1   1 103.901 19.7152   4
 -29   1  -1 94.8683 9.71309   3
 -30  -2   1 154.235 23.5602   2
  30  -2  -1 119.919 20.1384   4
 -30   2   1 112.095 12.6331   3
 -30   2   1 141.389 24.7571   2
  30   2  -1 89.5334 20.2345   4
 -28  -2   1 41.5766 17.6009   2
  28  -2  -1 27.5265 12.7835   4
 -28  -2   1 16.9023 6.63832   3
  28  -2  -1 2.71756 7.76927   3
  28   2  -1 6.23773 15.0838   4
 -28   2   1 6.37595 15.5461   2
 -28   2   1 34.7098 8.91555   3
 -26  -2   1 72.8118 7.40899   3
  26  -2  -1 67.3993 9.02324   3
 -26  -2   1 46.5350 15.4978   2
  26  -2  -1 43.3905 13.4905   4
 -26  -2   1 57.4040 21.3569   4
  26   2  -1 67.1071 20.4068   2
 -26   2   1 58.7641 9.25065   3
  26   2  -1 59.8058 15.9573   4
 -26   2   1 96.7934 18.7246   2
  24  -2  -1 75.6392 16.1721   2
  24  -2  -1 83.0905 13.4894   4
  24  -2  -1 92.3469 9.94790   3
 -24  -2   1 52.7020 12.8221   4
 -24  -2   1 94.3698 9.23785   3
 -24  -2   1 78.1186 14.4204   2
 -24   2   1 81.9405 9.20060   3
  24   2  -1 80.6059 13.8464   4
  24   2  -1 94.7276 17.7903   2
 -24   2   1 61.5467 13.6906   2
 -24   2   1 96.1501 18.4317   4
 -22  -2   1 98.6384 12.8988   4
 -22  -2   1 113.454 8.73460   3
  22  -2  -1 85.9610 8.78543   3
  22  -2  -1 120.474 16.2002   2
  22  -2  -1 92.7711 11.9550   4
 -22  -2   1 112.469 14.5404   2
 -22   2   1 98.5788 13.9576   2
  22   2  -1 87.6174 8.20417   3
 -22   2   1 100.259 10.8983   3
  22   2  -1 83.4905 13.9866   2
  22   2  -1 116.986 15.3550   4
 -22   2   1 95.1840 15.3801   4
 -20  -2   1 69.9665 10.7909   4
  20  -2  -1 67.9996 7.44014   3
 -20  -2   1 59.3811 5.61629   3
  20  -2  -1 59.2511 11.9166   2
 -20  -2   1 62.9494 10.9662   2
  20  -2  -1 64.4737 9.81169   4
 -20   2   1 71.9335 13.4307   4
 -20   2   1 61.9309 7.29506   3
 -20   2   1 59.9391 11.6120   2
  20   2  -1 78.7808 12.5802   4
  20   2  -1 66.1679 7.36820   3
  20   2  -1 48.8213 11.3685   2
  18  -2  -1 308.064 19.3686   2
 -18  -2   1 287.949 17.1084   4
 -18  -2   1 297.540 17.9974   2
 -18  -2   1 305.420 11.1720   3
  18  -2  -1 277.472 15.9189   4
  18  -2  -1 290.800 11.7817   3
 -18   2   1 288.246 13.4475   3
  18   2  -1 314.670 18.5900   2
 -18   2   1 290.038 18.8917   4
 -18   2   1 296.382 18.6385   2
  18   2  -1 310.509 11.6461   3
  18   2  -1 280.370 18.3246   4
 -16  -2   1 16.9187 6.92831   2
 -16  -2   1 11.0455 6.09812   4
  16  -2  -1 8.99016 5.14667   4
 -16  -2   1 8.74244 2.90562   3
  16  -2  -1 13.5072 3.52291   3
  16  -2  -1 12.6724 7.10252   2
  16   2  -1 6.20553 6.26187   2
 -16   2   1 -2.3510 5.86750   2
 -16   2   1 7.53860 6.31777   4
  16   2  -1 11.5551 3.36703   3
 -16   2   1 8.68872 4.22083   3
  16   2  -1 5.55297 6.54741   4
  14  -2  -1 9.49861 3.08869   3
 -14  -2   1 5.15145 4.53252   4
  14  -2  -1 5.82386 5.95667   2
 -14  -2   1 6.55801 4.75679   2
  14  -2  -1 14.4355 4.75073   4
 -14  -2   1 10.5410 2.45282   3
 -14   2   1 10.6409 5.55960   4
 -14   2   1 7.41177 3.66234   3
 -14   2   1 18.4383 6.25529   2
  14   2  -1 10.7347 5.38817   2
  14   2  -1 11.6372 3.09385   3
  14   2  -1 14.7120 5.74646   4
 -12  -2   1 720.737 24.2746   2
  12  -2  -1 729.852 23.0680   4
 -12  -2   1 700.697 23.4095   4
  12  -2  -1 730.318 24.6555   2
  12  -2  -1 742.088 20.9724   3
 -12  -2   1 738.714 19.6428   3
 -12   2   1 745.364 25.0377   4
 -12   2   1 739.312 25.0268   2
  12   2  -1 712.971 20.4326   3
 -12   2   1 709.819 21.7203   3
  12   2  -1 689.226 24.8883   4
  12   2  -1 726.714 24.2200   2
 -10  -2   1 112.507 4.53526   3
  10  -2  -1 109.942 5.94905   3
 -10  -2   1 111.160 8.18661   2
  10  -2  -1 108.735 8.52802   2
 -10  -2   1 112.294 7.79367   4
  10  -2  -1 113.567 7.20140   4
  10   2  -1 102.973 8.38189   4
 -10   2   1 115.845 8.62320   2
  10   2  -1 123.505 5.62661   3
 -10   2   1 114.190 8.79370   4
  10   2  -1 106.275 8.20298   2
 -10   2   1 103.733 6.32839   3
  -8  -2   1 1623.52 43.4615   2
  -8  -2   1 1551.03 43.0964   4
   8  -2  -1 1561.49 42.8177   4
   8  -2  -1 1592.11 41.6760   3
   8  -2  -1 1629.05 43.8213   2
  -8   2   1 1649.64 42.1917   3
   8   2  -1 1496.95 43.8148   4
   8   2  -1 1613.49 41.0293   3
   8   2  -1 1622.74 43.3754   2
  -8   2   1 1619.03 43.9340   2
  -8   2   1 1657.51 44.0731   4
   6  -2  -1 218.402 9.08055   2
   6  -2  -1 233.898 8.14241   3
  -6  -2   1 233.080 7.27419   3
   6  -2  -1 249.474 9.01143   4
  -6  -2   1 224.752 8.94846   4
  -6  -2   1 235.918 8.92132   2
  -6   2   1 236.948 9.34410   2
  -6   2   1 237.316 8.32603   3
   6   2  -1 228.027 9.41821   4
  -6   2   1 243.086 9.64229   4
   6   2  -1 231.497 8.95541   2
   4  -2  -1 382.034 11.1721   3
   4  -2  -1 386.667 11.5318   2
  -4  -2   1 362.439 11.5987   4
  -4  -2   1 370.250 11.5894   2
   4  -2  -1 376.902 11.9013   4
  -4   2   1 369.895 11.4782   3
  -4   2   1 334.697 12.4579   2
   4   2  -1 374.302 12.1931   4
  -4   2   1 379.165 12.2529   4
   2  -2  -1 468.614 12.6674   2
  -2  -2   1 468.038 12.8940   2
   2  -2  -1 486.777 14.1751   4
  -2  -2   1 467.052 12.9406   3
   2  -2  -1 468.734 13.1601   3
  -2   2   1 461.944 13.2013   3
  -2   2   1 460.954 12.7102   2
   2   2  -1 466.818 12.8943   3
  -2   2   1 470.684 14.1814   4
   0  -2  -1 1766.64 45.1062   3
   0  -2   1 1808.72 46.0057   4
   0  -2  -1 1801.18 46.4276   4
   0  -2   1 1769.83 45.3932   3
   0  -2   1 1804.99 45.4732   2
   0   2   1 1807.25 46.3939   4
   0   2  -1 1797.23 46.0636   4
   0   2  -1 1783.08 45.3880   2
   0   2   1 1787.71 45.1618   3
   0   2  -1 1790.85 45.3818   3
  -2  -2  -1 757.384 19.4342   2
   2  -2   1 724.592 20.5645   4
   2  -2   1 741.378 20.1483   3
  -2  -2  -1 738.262 19.3344   3
   2  -2   1 773.355 20.5959   2
   2   2   1 756.923 19.4092   2
  -2   2  -1 735.615 20.7994   4
  -2   2  -1 753.395 20.6301   2
  -2   2  -1 744.124 20.1612   3
   2   2   1 741.368 19.3587   3
   4  -2   1 41.8193 3.81593   4
  -4  -2  -1 30.1163 3.74073   2
   4  -2   1 35.8378 3.30324   3
  -4  -2  -1 38.5577 4.17703   4
  -4  -2  -1 36.0037 2.19233   3
   4  -2   1 41.6659 4.29022   2
   4   2   1 34.7574 3.47362   2
  -4   2  -1 37.5831 4.33557   2
  -4   2  -1 43.2227 4.50867   4
   4   2   1 26.3359 3.39812   4
  -6  -2  -1 184.114 8.39857   4
  -6  -2  -1 190.996 5.49888   3
   6  -2   1 197.222 9.01177   2
   6  -2   1 195.248 7.35211   3
  -6  -2  -1 187.223 8.03470   2
   6  -2   1 187.935 7.81210   4
   6   2   1 177.401 8.90490   4
  -6   2  -1 195.525 7.40808   3
  -6   2  -1 192.953 9.00876   2
  -6   2  -1 196.465 8.88008   4
   6   2   1 184.907 8.04362   2
   8  -2   1 8.85998 2.86789   4
  -8  -2  -1 4.31863 3.04865   2
  -8  -2  -1 9.56514 3.45128   4
   8  -2   1 4.37735 3.41516   2
  -8  -2  -1 5.74590 1.14889   3
   8  -2   1 4.37223 2.20613   3
   8   2   1 2.43669 3.31080   4
  -8   2  -1 4.42441 3.50157   4
  -8   2  -1 6.23958 3.35111   2
   8   2   1 4.92693 3.21600   2
  -8   2  -1 3.41114 2.25438   3
  10  -2   1 53.3367 5.91701   4
 -10  -2  -1 57.2515 3.15755   3
  10  -2   1 57.5567 6.73591   2
  10  -2   1 56.4689 4.88846   3
 -10  -2  -1 60.6778 7.02128   2
 -10  -2  -1 61.8718 6.91791   4
 -10   2  -1 54.4115 5.40790   3
 -10   2  -1 49.6729 6.49328   4
  10   2   1 51.0923 5.98608   2
  10   2   1 58.3601 7.08995   4
 -10   2  -1 64.8689 7.73900   2
  12  -2   1 838.995 23.6367   3
  12  -2   1 831.950 26.2024   4
 -12  -2  -1 864.589 27.6444   2
 -12  -2  -1 846.557 26.9506   4
  12  -2   1 843.688 28.0395   2
 -12  -2  -1 776.270 22.2429   3
  12   2   1 797.780 28.2574   4
  12   2   1 883.956 22.3239   3
 -12   2  -1 840.330 28.2775   2
 -12   2  -1 844.227 24.5117   3
  12   2   1 845.099 27.4594   2
 -12   2  -1 831.484 28.1279   4
 -14  -2  -1 59.8724 4.36396   3
  14  -2   1 65.4179 5.75936   3
 -14  -2  -1 62.8174 9.51629   4
 -14  -2  -1 63.4542 8.20339   2
  14  -2   1 56.7178 7.07096   4
  14   2   1 87.1195 9.89932   4
 -14   2  -1 56.3274 6.45490   3
  14   2   1 66.1028 8.62296   2
  14   2   1 62.1052 4.60798   3
 -14   2  -1 41.1967 11.9361   4
 -14   2  -1 62.0980 8.65162   2
 -16  -2  -1 129.047 13.1226   2
  16  -2   1 120.760 10.9598   4
 -16  -2  -1 118.722 12.1129   4
  16  -2   1 131.246 13.9861   2
  16  -2   1 135.220 7.57232   3
 -16  -2  -1 130.423 6.59059   3
  16   2   1 135.577 13.4792   4
 -16   2  -1 143.790 9.04723   3
  16   2   1 124.288 13.7365   2
 -16   2  -1 127.786 14.0638   4
 -16   2  -1 125.680 13.7906   2
  16   2   1 136.236 6.44311   3
 -18  -2  -1 561.680 25.1514   2
  18  -2   1 567.920 23.3175   4
  18  -2   1 612.569 26.8539   2
 -18  -2  -1 563.818 24.1599   4
  18  -2   1 572.281 18.0673   3
 -18  -2  -1 550.013 16.9914   3
  18   2   1 564.531 25.9504   4
 -18   2  -1 602.915 27.2747   4
 -18   2  -1 566.708 25.9859   2
  18   2   1 587.503 16.8195   3
 -18   2  -1 550.120 19.6210   3
  18   2   1 574.172 25.9938   2
 -20  -2  -1 413.402 13.8078   3
  20  -2   1 422.854 21.0245   4
 -20  -2  -1 401.272 22.8495   2
  20  -2   1 352.998 23.7799   2
 -20  -2  -1 434.366 22.4514   4
  20  -2   1 403.115 14.6405   3
  20   2   1 420.961 23.9203   2
 -20   2  -1 426.016 25.5867   4
  20   2   1 436.737 24.1593   4
 -20   2  -1 413.877 16.5669   3
 -20   2  -1 411.346 23.9036   2
 -22  -2  -1 40.5700 12.0163   2
  22  -2   1 82.2754 15.7338   2
 -22  -2  -1 66.2480 12.7036   4
 -22  -2  -1 57.6151 6.88270   3
  22  -2   1 68.1531 17.9055   4
  22  -2   1 63.4013 6.31002   3
 -22   2  -1 54.2674 14.0601   4
 -22   2  -1 48.7695 7.42981   3
 -22   2  -1 42.9330 17.3707   2
  22   2   1 83.9871 15.2165   2
  24  -2   1 0.77584 5.03947   3
  24  -2   1 -0.4010 15.2230   2
 -24  -2  -1 14.0821 11.7520   2
 -24  -2  -1 -5.5339 12.6138   4
 -24  -2  -1 6.41350 4.25562   3
  24  -2   1 -8.7030 9.16469   4
 -24   2  -1 -3.7352 6.15987   3
  24   2   1 -31.898 13.5611   2
 -24   2  -1 -3.5931 12.0223   2
  24   2   1 5.53180 11.8898   4
 -24   2  -1 -7.3659 15.0101   4
  26  -2   1 23.7086 6.22317   3
 -26  -2  -1 6.67868 15.4766   2
  26  -2   1 14.0051 12.3105   4
 -26  -2  -1 19.0938 5.24224   3
 -26   2  -1 11.9552 7.27508   3
  26   2   1 13.4664 13.9362   4
 -26   2  -1 30.3061 15.8914   2
  28  -2   1 14.0658 6.99902   3
 -28  -2  -1 20.8090 17.9995   2
  28  -2   1 0.81360 12.8614   4
 -28   2  -1 33.6664 18.4251   2
  28   2   1 31.6844 17.0063   4
 -28   2  -1 4.88014 7.99841   3
 -29  -3   1 5.15785 7.96651   3
  29  -3  -1 17.3541 13.5444   4
 -29  -3   1 16.0283 5.59673   3
 -29  -3   1 29.2634 16.4694   2
  29  -3  -1 8.28672 8.49873   3
  29   3  -1 7.33763 16.4041   4
 -29   3   1 32.7148 10.2698   3
 -29   3   1 9.35697 19.7039   2
 -27  -3   1 9.82609 5.54177   3
 -27  -3   1 0.59657 15.1952   2
  27  -3  -1 11.5531 7.12787   3
  27  -3  -1 3.97327 11.6676   4
  27   3  -1 11.5986 15.2374   4
 -27   3   1 -12.103 16.6194   2
 -27   3   1 18.4945 8.84651   3
  25  -3  -1 21.8874 17.6040   2
 -25  -3   1 28.3968 5.74879   3
  25  -3  -1 28.5125 10.9146   4
 -25  -3   1 30.5384 13.5990   2
 -25  -3   1 15.4892 12.4493   4
  25  -3  -1 24.9777 6.64851   3
 -25   3   1 36.4980 8.75122   3
 -25   3   1 20.2000 18.1295   4
 -25   3   1 18.5983 13.3572   2
  25   3  -1 18.3175 13.6295   4
  25   3  -1 9.73105 14.9755   2
 -23  -3   1 10.4268 18.3835   2
  23  -3  -1 2.69609 5.33849   3
  23  -3  -1 16.2567 13.5772   2
 -23  -3   1 1.76493 4.35469   3
  23  -3  -1 -0.3029 8.23865   4
 -23  -3   1 1.89126 9.90282   4
  23   3  -1 -0.9571 12.3570   2
 -23   3   1 -7.7711 12.7839   4
 -23   3   1 -11.350 10.0484   2
  23   3  -1 4.94154 12.0135   4
 -23   3   1 3.31898 6.56207   3
  21  -3  -1 -2.2660 9.76512   2
 -21  -3   1 9.33949 9.51486   2
 -21  -3   1 12.0785 4.09460   3
  21  -3  -1 6.75157 7.37301   4
  21  -3  -1 17.8975 5.21119   3
 -21  -3   1 8.89729 9.00541   4
 -21   3   1 3.24848 8.94342   2
 -21   3   1 9.27075 6.18692   3
 -21   3   1 26.8810 12.2249   4
  21   3  -1 7.84797 9.12595   4
  21   3  -1 23.8769 10.7386   2
 -19  -3   1 -3.8074 7.22370   4
  19  -3  -1 2.73133 4.17734   3
 -19  -3   1 0.07295 3.13440   3
 -19  -3   1 3.80011 7.92627   2
  19  -3  -1 -7.3086 5.61759   4
  19  -3  -1 6.55278 8.50337   2
  19   3  -1 -3.6464 7.63889   4
 -19   3   1 -5.1368 4.77151   3
 -19   3   1 -8.2729 9.37104   4
  19   3  -1 -4.0036 8.26516   2
 -19   3   1 -6.0566 7.29308   2
 -17  -3   1 26.6468 7.26789   2
 -17  -3   1 12.2142 6.49185   4
  17  -3  -1 14.7586 4.14190   3
  17  -3  -1 12.4235 5.70904   4
  17  -3  -1 13.8201 7.58789   2
 -17  -3   1 14.2700 3.19303   3
 -17   3   1 19.8961 7.87599   2
 -17   3   1 17.3705 8.76216   4
 -17   3   1 17.7202 5.18700   3
  17   3  -1 17.2772 8.65013   4
  17   3  -1 9.63248 7.95182   2
 -15  -3   1 194.598 7.33699   3
  15  -3  -1 190.991 9.30284   3
  15  -3  -1 171.073 10.9138   4
 -15  -3   1 179.930 12.9686   2
  15  -3  -1 187.808 13.6711   2
 -15   3   1 185.810 13.8346   2
  15   3  -1 191.444 13.6202   2
  15   3  -1 166.189 13.7730   4
 -15   3   1 196.621 14.4131   4
 -15   3   1 189.527 10.5495   3
 -13  -3   1 314.525 9.61434   3
 -13  -3   1 291.679 14.2494   2
  13  -3  -1 305.931 11.6716   3
 -13  -3   1 287.252 13.9181   4
  13  -3  -1 309.535 13.5001   4
  13  -3  -1 303.267 15.3638   2
 -13   3   1 323.956 16.2045   4
  13   3  -1 308.680 14.7000   2
 -13   3   1 310.738 12.6653   3
  13   3  -1 288.632 15.6747   4
 -13   3   1 315.220 15.3930   2
 -11  -3   1 41.0448 5.71177   4
 -11  -3   1 49.8476 3.44895   3
 -11  -3   1 48.7118 6.07261   2
  11  -3  -1 42.9264 5.23299   3
  11  -3  -1 39.1372 6.11653   2
  11  -3  -1 54.3281 6.40296   4
 -11   3   1 41.7772 4.81939   3
 -11   3   1 41.5163 6.45126   4
  11   3  -1 43.2002 5.91011   2
 -11   3   1 47.3835 6.45173   2
  11   3  -1 37.1914 5.91361   4
   9  -3  -1 120.791 6.49091   3
  -9  -3   1 120.888 7.83475   4
   9  -3  -1 115.997 7.36058   4
   9  -3  -1 128.011 8.34067   2
  -9  -3   1 118.952 7.68474   2
  -9  -3   1 120.081 4.98404   3
  -9   3   1 109.658 6.76824   3
   9   3  -1 113.684 7.66761   2
   9   3  -1 113.647 8.38851   4
  -9   3   1 119.502 8.92140   4
  -9   3   1 126.006 8.49586   2
  -7  -3   1 95.1868 6.44907   4
   7  -3  -1 95.8084 6.58086   2
  -7  -3   1 100.767 4.60242   3
  -7  -3   1 96.3843 6.02723   2
   7  -3  -1 86.4729 6.17661   4
   7  -3  -1 102.344 5.74382   3
  -7   3   1 100.038 6.01057   3
  -7   3   1 98.4570 6.80010   2
  -7   3   1 93.9586 7.56552   4
   7   3  -1 97.4388 6.28981   2
   7   3  -1 95.3544 7.17929   4
   5  -3  -1 1411.42 38.1650   4
   5  -3  -1 1385.75 37.0454   3
   5  -3  -1 1411.91 37.3184   2
  -5  -3   1 1448.02 37.0609   2
  -5  -3   1 1396.17 36.2823   3
  -5  -3   1 1389.99 37.6896   4
  -5   3   1 1386.07 38.6595   4
  -5   3   1 1366.57 37.4015   2
  -5   3   1 1418.67 37.3356   3
   3  -3  -1 2.91398 2.56903   4
  -3  -3   1 4.56076 1.82900   3
   3  -3  -1 1.90298 1.66211   2
   3  -3  -1 5.82963 2.12837   3
  -3  -3   1 6.10632 1.74917   2
  -3   3   1 3.42157 1.91211   3
  -3   3   1 4.25899 1.87411   2
  -3   3   1 2.45062 2.71016   4
   1  -3  -1 950.762 24.3287   2
   1  -3  -1 974.475 27.1792   4
  -1  -3   1 981.399 25.3204   2
   1  -3  -1 931.566 25.5093   3
  -1  -3   1 979.725 25.6988   3
  -1   3   1 965.340 27.2235   4
  -1   3   1 919.579 25.8714   3
   1   3  -1 974.462 26.9427   4
  -1   3   1 978.759 24.5331   2
   1   3  -1 885.112 26.4685   3
   1   3  -1 955.481 25.1142   2
  -1  -3  -1 649.958 17.6588   3
  -1  -3  -1 634.636 16.4301   2
   1  -3   1 629.829 19.4093   4
   1  -3   1 651.626 18.1612   2
   1  -3   1 637.605 18.1695   3
  -1  -3  -1 653.308 19.7881   4
   1   3   1 608.056 17.6850   3
   1   3   1 672.876 19.8168   4
  -1   3  -1 644.849 18.2154   3
  -1   3  -1 617.570 19.2305   4
  -1   3  -1 647.755 18.2288   2
   3  -3   1 277.978 10.0865   4
  -3  -3  -1 267.449 8.28373   2
  -3  -3  -1 263.783 8.34389   3
   3  -3   1 264.299 9.62904   2
   3  -3   1 260.610 9.30665   3
  -3   3  -1 257.953 10.4343   4
  -3   3  -1 256.464 9.29642   3
  -3   3  -1 269.304 9.83732   2
   3   3   1 260.736 8.30763   3
   3   3   1 269.731 8.23446   2
  -5  -3  -1 290.077 11.1107   4
   5  -3   1 288.777 11.2056   2
   5  -3   1 306.357 10.9105   4
  -5  -3  -1 303.830 10.1397   2
  -5  -3  -1 292.654 8.90047   3
   5  -3   1 282.603 10.2675   3
  -5   3  -1 289.408 10.3459   3
   5   3   1 307.236 11.9045   4
  -5   3  -1 293.114 11.2544   2
   5   3   1 300.695 10.1420   2
  -5   3  -1 282.592 11.6375   4
  -7  -3  -1 2.23476 1.52884   3
   7  -3   1 6.99524 3.23324   2
   7  -3   1 2.20386 2.35730   3
  -7  -3  -1 2.50381 1.34575   3
   7  -3   1 6.10864 2.63967   4
  -7  -3  -1 3.01666 2.83366   4
  -7  -3  -1 1.05753 2.46481   2
  -7   3  -1 2.00784 2.47394   3
  -7   3  -1 0.35337 3.24049   2
   7   3   1 2.90653 2.82612   2
   7   3   1 4.30257 3.17282   4
  -7   3  -1 3.68370 3.49320   4
   9  -3   1 365.163 13.6754   4
  -9  -3  -1 353.639 14.2828   4
   9  -3   1 365.436 12.6928   3
   9  -3   1 348.491 14.8150   2
  -9  -3  -1 377.394 10.6838   3
  -9  -3  -1 370.217 10.1010   3
  -9  -3  -1 370.654 14.0374   2
   9   3   1 339.841 15.3932   4
  -9   3  -1 383.969 13.1004   3
   9   3   1 353.831 14.0117   2
  -9   3  -1 380.561 15.6408   4
  -9   3  -1 367.227 15.2012   2
 -11  -3  -1 427.426 16.7460   4
 -11  -3  -1 454.296 12.0274   3
  11  -3   1 421.727 17.7949   2
 -11  -3  -1 442.812 16.9634   2
  11  -3   1 448.535 14.7222   3
  11  -3   1 431.093 16.0273   4
 -11   3  -1 472.121 18.7930   4
 -11   3  -1 445.940 18.3554   2
  11   3   1 420.394 18.5335   4
  11   3   1 419.589 16.8809   2
 -11   3  -1 437.425 15.2544   3
 -13  -3  -1 42.2951 6.81765   2
  13  -3   1 35.2150 4.36195   3
 -13  -3  -1 27.2943 5.97146   4
  13  -3   1 22.6922 6.37548   2
  13  -3   1 48.7173 6.30542   4
 -13   3  -1 27.1538 6.70956   4
 -13   3  -1 33.0022 6.80780   2
  13   3   1 37.8091 6.73578   2
 -13   3  -1 35.5922 4.98924   3
  13   3   1 37.0450 7.49586   4
 -15  -3  -1 200.305 7.51245   3
 -15  -3  -1 206.943 13.7711   2
 -15  -3  -1 199.408 13.5482   4
  15  -3   1 229.521 15.9302   2
  15  -3   1 207.328 9.77570   3
  15  -3   1 198.707 12.0587   4
 -15   3  -1 220.453 15.3892   2
 -15   3  -1 188.844 15.8703   4
  15   3   1 191.306 15.3316   4
 -15   3  -1 192.486 10.6731   3
 -17  -3  -1 5.24702 6.60302   2
 -17  -3  -1 4.04109 2.69740   3
  17  -3   1 -1.8700 8.10717   2
  17  -3   1 -1.1243 5.91652   4
 -17  -3  -1 9.21841 6.20687   4
  17  -3   1 12.3956 3.95953   3
 -17   3  -1 -1.6703 4.33194   3
  17   3   1 25.9626 8.70451   2
  17   3   1 -2.3097 7.33033   4
 -17   3  -1 9.69513 8.09055   2
 -17   3  -1 1.91481 8.29781   4
  19  -3   1 23.4197 4.82528   3
  19  -3   1 10.9157 10.4393   2
 -19  -3  -1 15.1756 8.42826   4
 -19  -3  -1 13.4288 3.44290   3
  19  -3   1 16.9746 7.38409   4
 -19  -3  -1 26.5833 8.51670   2
  19   3   1 22.6926 9.97632   4
 -19   3  -1 23.5528 5.77026   3
 -19   3  -1 10.1192 10.1562   4
 -19   3  -1 9.45280 8.72969   2
  19   3   1 12.8882 9.34850   2
  21  -3   1 23.3612 12.1460   2
  21  -3   1 8.67273 4.72534   3
  21  -3   1 -5.8947 6.75485   4
 -21  -3  -1 3.96580 8.91155   4
 -21  -3  -1 12.6389 3.54879   3
 -21  -3  -1 11.7467 9.66387   2
  21   3   1 -0.8248 10.2725   4
 -21   3  -1 25.3368 13.0595   4
 -21   3  -1 15.0440 6.00276   3
 -21   3  -1 21.1935 10.3844   2
  21   3   1 -2.2408 10.6806   2
  23  -3   1 39.9182 10.1778   4
 -23  -3  -1 33.4218 4.28985   3
 -23  -3  -1 34.2029 5.29235   3
 -23  -3  -1 0.68601 11.1061   2
 -23  -3  -1 36.9959 12.5047   4
  23  -3   1 39.4594 6.00127   3
  23  -3   1 25.6321 15.1531   2
 -23   3  -1 19.3717 12.6923   2
  23   3   1 17.6184 12.6648   4
 -23   3  -1 6.86737 14.8441   4
 -23   3  -1 26.2867 7.26384   3
  23   3   1 29.3153 14.9895   2
  25  -3   1 42.2311 12.6126   4
 -25  -3  -1 28.8353 14.1314   2
  25  -3   1 32.9978 6.73292   3
 -25   3  -1 47.7537 15.4820   2
 -25   3  -1 38.4922 8.39372   3
  25   3   1 40.7537 17.8675   2
  25   3   1 19.5027 13.5651   4
  27  -3   1 37.5206 14.2436   4
 -27  -3  -1 38.9917 16.9649   2
 -27   3  -1 58.8774 18.9529   2
  27   3   1 15.5899 16.5753   4
 -27   3  -1 16.3969 8.19568   3
  29  -3   1 52.6026 14.5306   4
 -29  -3  -1 61.4259 19.2961   2
 -29   3  -1 37.4720 10.2523   3
  29   3   1 57.9975 20.3423   4
 -29   3  -1 70.9138 21.2038   2
 -28  -4   1 32.9236 5.43705   3
  28  -4  -1 25.9014 8.58980   3
  28  -4  -1 26.4195 12.5064   4
 -28  -4   1 40.4240 6.58322   3
 -28  -4   1 6.58532 15.9188   2
  28   4  -1 16.7089 17.8749   4
 -28   4   1 72.1450 11.5381   3
 -28   4   1 17.3878 16.4116   2
 -26  -4   1 135.228 10.5557   3
  26  -4  -1 161.915 13.4324   3
  26  -4  -1 146.812 16.6572   4
 -26  -4   1 159.860 20.3473   2
 -26  -4   1 149.429 9.91209   3
  26   4  -1 151.777 25.4666   2
 -26   4   1 119.496 18.6814   2
  26   4  -1 141.189 19.8856   4
 -26   4   1 174.206 16.8016   3
  24  -4  -1 356.091 21.8182   4
 -24  -4   1 341.133 25.8153   2
 -24  -4   1 358.097 13.6819   3
 -24  -4   1 332.136 24.6483   4
  24  -4  -1 378.512 16.6165   3
  24  -4  -1 317.333 28.3350   2
 -24   4   1 353.971 32.7774   4
  24   4  -1 376.045 27.9353   2
  24   4  -1 398.010 28.3823   4
 -24   4   1 382.021 19.3127   3
 -24   4   1 389.702 27.7010   2
 -22  -4   1 124.193 8.27722   3
  22  -4  -1 124.568 19.0940   4
  22  -4  -1 166.388 17.9153   2
 -22  -4   1 131.842 14.9896   2
  22  -4  -1 138.864 11.0202   3
 -22  -4   1 137.394 15.0172   4
 -22   4   1 111.694 17.8422   4
  22   4  -1 120.698 16.5259   4
  22   4  -1 159.039 17.5287   2
 -22   4   1 109.867 12.8793   3
 -22   4   1 159.557 21.2801   2
 -20  -4   1 219.591 17.5614   2
 -20  -4   1 247.622 9.94119   3
 -20  -4   1 218.132 17.0106   4
  20  -4  -1 254.357 12.5933   3
  20  -4  -1 216.275 20.2530   2
  20  -4  -1 249.846 16.0063   4
  20   4  -1 281.827 20.1348   2
 -20   4   1 230.210 14.2718   3
 -20   4   1 248.568 20.0036   2
 -20   4   1 236.567 22.1473   4
  20   4  -1 214.531 20.0650   4
 -18  -4   1 274.585 17.0192   4
  18  -4  -1 342.821 20.2554   2
 -18  -4   1 295.003 10.5031   3
  18  -4  -1 304.978 15.9789   4
  18  -4  -1 306.685 13.3211   3
 -18  -4   1 299.941 18.3663   2
 -18   4   1 322.127 15.2103   3
  18   4  -1 309.623 18.9595   2
 -18   4   1 286.122 21.4801   4
 -18   4   1 286.095 19.3738   2
  18   4  -1 266.284 20.1791   4
 -16  -4   1 1365.10 36.1635   3
  16  -4  -1 1426.66 44.2209   2
 -16  -4   1 1343.36 42.8921   2
 -16  -4   1 1354.37 42.0483   4
  16  -4  -1 1347.26 41.2772   4
  16  -4  -1 1440.63 39.0559   3
 -16   4   1 1412.00 40.5355   3
  16   4  -1 1306.77 45.2435   4
 -16   4   1 1405.62 44.4980   2
  16   4  -1 1411.75 43.2173   2
 -16   4   1 1439.66 46.3092   4
  14  -4  -1 938.324 32.0636   2
 -14  -4   1 966.087 31.0704   2
  14  -4  -1 964.545 30.0409   4
 -14  -4   1 914.866 30.3431   4
 -14  -4   1 936.613 25.2440   3
  14  -4  -1 941.167 27.9599   3
 -14   4   1 989.528 29.3713   3
  14   4  -1 1004.21 31.2138   2
  14   4  -1 857.484 32.6325   4
 -14   4   1 972.977 32.2393   2
 -12  -4   1 799.485 26.2467   2
 -12  -4   1 795.637 26.1261   4
  12  -4  -1 786.404 25.6296   4
 -12  -4   1 806.345 21.8257   3
  12  -4  -1 795.637 27.1352   2
  12  -4  -1 808.575 24.3095   3
  12   4  -1 786.439 28.2003   4
  12   4  -1 822.089 26.3656   2
 -12   4   1 827.397 25.3274   3
 -12   4   1 817.071 27.3572   2
 -12   4   1 836.209 28.7680   4
 -10  -4   1 630.110 21.3950   4
  10  -4  -1 617.337 20.9603   4
  10  -4  -1 662.635 22.0023   2
 -10  -4   1 661.752 18.1709   3
 -10  -4   1 656.020 18.7362   3
 -10  -4   1 674.500 21.3498   2
  10  -4  -1 644.071 20.0290   3
 -10   4   1 620.490 23.0722   4
  10   4  -1 638.538 21.1113   2
 -10   4   1 645.874 22.1419   2
  10   4  -1 620.976 22.9084   4
 -10   4   1 672.184 20.8447   3
   8  -4  -1 17.8338 3.48490   3
   8  -4  -1 15.7323 3.77381   4
  -8  -4   1 21.0224 3.57024   2
  -8  -4   1 22.7396 2.60192   3
   8  -4  -1 18.1488 4.06275   2
  -8  -4   1 26.3635 4.42941   4
  -8  -4   1 23.1133 3.06627   3
   8   4  -1 15.2581 4.21850   4
  -8   4   1 25.0684 4.39115   2
  -8   4   1 26.4214 5.59858   4
  -8   4   1 21.7721 3.95118   3
   6  -4  -1 863.408 24.7433   3
  -6  -4   1 882.141 24.4255   2
   6  -4  -1 848.875 25.9622   4
  -6  -4   1 873.107 25.5831   4
   6  -4  -1 865.761 24.9686   2
  -6  -4   1 860.068 23.7960   3
  -6   4   1 851.033 24.9787   3
  -6   4   1 853.828 25.1683   2
  -6   4   1 856.111 26.9326   4
  -4  -4   1 1570.56 40.4500   2
   4  -4  -1 1558.87 41.2530   3
  -4  -4   1 1562.77 40.6618   3
   4  -4  -1 1534.90 42.7092   4
   4  -4  -1 1549.44 40.6641   2
  -4   4   1 1511.54 41.3459   3
  -4   4   1 1524.71 43.2203   4
   4   4  -1 1559.45 40.4945   3
  -4   4   1 1569.45 40.8764   2
   2  -4  -1 569.220 17.0680   3
   2  -4  -1 578.562 15.8838   2
  -2  -4   1 580.463 18.9047   4
   2  -4  -1 575.264 18.8492   4
  -2  -4   1 563.176 16.3512   2
  -2  -4   1 563.036 16.9439   3
  -2   4   1 589.326 17.3049   3
  -2   4   1 568.097 19.1019   4
   2   4  -1 571.234 18.7495   4
   2   4  -1 580.169 16.8970   3
  -2   4   1 573.715 16.0885   2
   2   4  -1 562.767 16.0728   2
   0  -4  -1 471.592 14.5445   3
   0  -4   1 479.754 14.8890   3
   0  -4  -1 481.253 12.9914   2
   0  -4   1 475.722 14.4761   2
   0  -4   1 469.777 16.1671   4
   0   4  -1 491.627 14.4549   2
   0   4   1 473.721 16.6407   4
   0   4  -1 489.000 14.8698   3
   0   4  -1 487.608 16.5299   4
   0   4   1 455.300 14.4930   3
   0   4   1 475.612 12.8296   2
  -2  -4  -1 26.4651 4.48366   4
  -2  -4  -1 24.1096 2.89020   3
  -2  -4  -1 27.5660 2.43675   2
  -2  -4  -1 26.1134 2.45595   2
   2  -4   1 24.4914 3.31569   2
   2  -4   1 21.6083 3.79750   4
   2  -4   1 25.5417 3.35268   3
  -2   4  -1 38.6771 5.01510   4
  -2   4  -1 30.9169 3.58800   2
  -2   4  -1 23.9966 3.38585   3
   2   4   1 32.4768 3.62221   3
  -4  -4  -1 2198.77 55.9430   3
   4  -4   1 2218.27 57.2657   3
   4  -4   1 2234.18 57.5028   2
   4  -4   1 2189.76 58.1759   4
  -4   4  -1 2210.26 57.7323   2
  -4   4  -1 2214.89 59.0515   4
  -4   4  -1 2215.03 57.3108   3
   4   4   1 2063.86 56.0266   3
  -6  -4  -1 4923.97 122.141   3
  -6  -4  -1 4787.26 124.679   4
  -6  -4  -1 4979.03 123.317   2
   6  -4   1 5065.71 124.823   2
   6  -4   1 4763.00 124.555   4
   6  -4   1 4983.00 123.904   3
  -6   4  -1 4878.02 125.933   4
  -6   4  -1 4890.59 123.993   3
  -6   4  -1 4945.44 125.043   2
   6   4   1 4884.87 123.166   2
   8  -4   1 1974.28 53.6203   4
  -8  -4  -1 1904.94 53.7633   4
  -8  -4  -1 1978.43 52.9334   2
   8  -4   1 2012.71 52.7896   3
   8  -4   1 2000.49 54.4150   2
  -8  -4  -1 2026.31 50.7243   3
   8   4   1 1921.04 55.4658   4
  -8   4  -1 2038.96 53.1275   3
  -8   4  -1 2011.41 55.6813   4
   8   4   1 2001.23 52.9480   2
  -8   4  -1 1989.44 54.7152   2
 -10  -4  -1 611.892 20.6371   2
 -10  -4  -1 625.964 17.3824   3
 -10  -4  -1 609.526 21.2222   4
  10  -4   1 614.579 20.5994   4
  10  -4   1 615.498 22.0472   2
  10  -4   1 620.509 19.6455   3
  10   4   1 606.091 20.7091   2
 -10   4  -1 644.385 20.2218   3
  10   4   1 623.035 23.3615   4
 -10   4  -1 627.237 23.2833   4
 -10   4  -1 603.883 22.1955   2
  12  -4   1 456.678 15.7826   3
 -12  -4  -1 444.132 17.8620   4
  12  -4   1 465.439 19.1649   2
  12  -4   1 436.684 16.8288   4
 -12  -4  -1 414.114 17.3952   2
 -12  -4  -1 447.470 13.2754   3
  12   4   1 461.695 18.0167   2
 -12   4  -1 445.786 16.3252   3
  12   4   1 400.717 19.4733   4
 -12   4  -1 456.173 19.4598   2
 -12   4  -1 461.983 20.4998   4
  14  -4   1 1405.10 38.9993   3
 -14  -4  -1 1392.78 36.3296   3
 -14  -4  -1 1379.62 41.7606   4
 -14  -4  -1 1386.30 35.7779   3
 -14  -4  -1 1360.98 42.1458   2
  14  -4   1 1383.37 43.3064   2
  14  -4   1 1342.67 40.7557   4
 -14   4  -1 1420.89 40.0484   3
  14   4   1 1287.38 44.5230   4
 -14   4  -1 1526.42 45.9541   4
 -14   4  -1 1404.39 44.1751   2
  14   4   1 1462.22 42.5605   2
 -16  -4  -1 71.4044 9.09176   4
 -16  -4  -1 61.7088 4.36568   3
 -16  -4  -1 63.6347 5.45342   3
  16  -4   1 61.3263 10.0981   2
  16  -4   1 52.2927 7.24265   4
  16  -4   1 71.9043 7.69699   3
 -16  -4  -1 58.3598 9.01258   2
 -16   4  -1 72.1358 7.42061   3
 -16   4  -1 52.5165 10.2108   4
 -16   4  -1 73.1142 10.4331   2
  16   4   1 58.0223 9.23510   2
  16   4   1 59.2039 10.5819   4
  18  -4   1 90.8824 8.76674   3
  18  -4   1 60.5610 8.26122   4
 -18  -4  -1 85.0391 10.9140   4
  18  -4   1 88.6337 12.6246   2
 -18  -4  -1 90.8379 11.7169   2
 -18  -4  -1 74.6097 5.12495   3
 -18  -4  -1 75.7909 5.96337   3
 -18   4  -1 94.7045 12.8984   2
  18   4   1 83.1148 12.0859   2
  18   4   1 100.590 14.0308   4
 -18   4  -1 75.5783 8.13823   3
 -18   4  -1 81.1954 13.9470   4
  20  -4   1 164.550 14.3976   4
 -20  -4  -1 176.869 16.4002   4
 -20  -4  -1 141.847 14.4891   2
 -20  -4  -1 152.091 7.59860   3
  20  -4   1 161.863 10.9526   3
 -20  -4  -1 147.141 8.37933   3
  20  -4   1 168.367 20.0259   2
 -20   4  -1 172.085 19.4578   2
 -20   4  -1 137.594 12.1171   3
  20   4   1 172.926 16.8069   2
 -20   4  -1 128.144 16.9851   4
  20   4   1 161.710 18.4240   4
 -22  -4  -1 52.2163 12.4054   2
  22  -4   1 41.2912 7.09127   3
  22  -4   1 50.4438 10.3998   4
 -22  -4  -1 37.9114 4.25932   3
 -22  -4  -1 39.7327 12.3418   4
  22  -4   1 59.2747 15.1769   2
 -22   4  -1 38.8741 12.8894   2
  22   4   1 43.8320 12.5341   4
 -22   4  -1 6.42142 15.4308   4
  22   4   1 54.0627 12.9972   2
 -22   4  -1 52.1279 8.42570   3
  24  -4   1 433.266 17.6209   3
  24  -4   1 381.273 32.6875   2
  24  -4   1 436.792 24.3971   4
 -24  -4  -1 377.245 27.3163   4
 -24  -4  -1 388.299 27.8259   2
  24   4   1 493.790 31.0602   2
 -24   4  -1 356.312 34.5557   4
  24   4   1 444.980 31.2533   4
 -24   4  -1 422.895 20.4147   3
 -24   4  -1 468.023 30.8739   2
  26  -4   1 509.299 19.9970   3
  26  -4   1 527.047 28.9005   4
 -26  -4  -1 453.111 32.4858   2
  26   4   1 470.367 34.7020   4
 -26   4  -1 441.548 33.0011   2
 -26   4  -1 508.415 22.6088   3
  28  -4   1 127.546 13.6044   3
 -28  -4  -1 85.9874 20.5142   2
  28  -4   1 83.8073 16.9108   4
  28   4   1 98.4221 22.0143   4
 -28   4  -1 86.9638 11.8215   3
 -28   4  -1 103.808 21.4037   2
  29  -5  -1 395.376 28.2334   4
  29  -5  -1 358.271 20.9853   3
 -29  -5   1 408.091 33.3548   2
 -29   5   1 386.582 24.4003   3
 -29   5   1 477.338 38.8037   2
  29   5  -1 423.771 38.8851   4
  27  -5  -1 616.659 23.4561   3
 -27  -5   1 561.621 18.6763   3
 -27  -5   1 549.787 17.7150   3
 -27  -5   1 549.064 34.3223   2
  27  -5  -1 615.584 31.0553   4
 -27   5   1 646.525 38.6468   2
 -27   5   1 604.400 26.7011   3
  27   5  -1 557.265 39.9397   4
 -25  -5   1 1058.29 30.0190   3
  25  -5  -1 1098.04 33.9561   3
 -25  -5   1 1065.53 43.3701   2
  25  -5  -1 1089.89 40.1800   4
 -25  -5   1 1053.54 42.5061   4
 -25  -5   1 1048.52 30.6412   3
  25   5  -1 1093.02 48.4679   4
 -25   5   1 1108.14 46.6129   2
 -25   5   1 1124.61 37.4541   3
  25   5  -1 1030.43 45.7254   2
  23  -5  -1 622.535 33.4720   2
 -23  -5   1 601.989 19.8523   3
 -23  -5   1 604.872 18.8671   3
 -23  -5   1 602.831 29.1741   4
  23  -5  -1 627.525 27.5468   4
  23  -5  -1 631.581 22.6715   3
 -23   5   1 660.058 33.4754   2
  23   5  -1 545.786 33.9474   4
 -23   5   1 623.966 38.7342   4
  23   5  -1 557.587 31.1588   2
 -23   5   1 650.593 25.7936   3
 -21  -5   1 694.700 19.8227   3
  21  -5  -1 692.556 23.5000   3
 -21  -5   1 645.142 28.1288   4
 -21  -5   1 644.764 20.6534   3
  21  -5  -1 678.625 26.9428   4
 -21  -5   1 652.975 29.1382   2
  21  -5  -1 659.801 31.7548   2
  21   5  -1 630.945 30.2444   2
  21   5  -1 659.364 33.4662   4
 -21   5   1 668.873 25.6166   3
 -21   5   1 650.381 35.2783   4
 -21   5   1 667.056 31.2828   2
 -19  -5   1 899.422 33.2010   2
  19  -5  -1 854.369 34.2846   2
  19  -5  -1 899.552 31.1220   4
 -19  -5   1 873.366 25.8635   3
 -19  -5   1 902.371 24.6937   3
 -19  -5   1 886.640 32.2750   4
 -19   5   1 952.428 30.5801   3
 -19   5   1 893.054 38.0743   4
  19   5  -1 940.756 33.9012   2
 -19   5   1 911.020 35.3623   2
  19   5  -1 792.550 35.9699   4
 -17  -5   1 1968.91 52.0259   3
  17  -5  -1 1951.66 56.6386   4
  17  -5  -1 2022.34 54.2725   3
 -17  -5   1 1997.40 50.7772   3
 -17  -5   1 1930.58 58.0116   2
 -17  -5   1 1931.96 57.1501   4
  17  -5  -1 2026.41 59.6173   2
  17   5  -1 2031.04 58.2788   2
 -17   5   1 2021.90 60.5342   2
 -17   5   1 2045.84 56.2285   3
  17   5  -1 1757.89 60.9110   4
 -17   5   1 2056.61 62.8843   4
 -15  -5   1 2371.46 68.9449   4
 -15  -5   1 2507.42 64.7188   3
  15  -5  -1 2568.53 66.8427   3
 -15  -5   1 2481.28 63.4539   3
  15  -5  -1 2626.50 71.2326   2
 -15  -5   1 2481.88 69.6602   2
  15  -5  -1 2550.11 68.8988   4
 -15   5   1 2550.14 68.3834   3
  15   5  -1 2523.82 69.8164   2
  15   5  -1 2335.35 72.6871   4
 -15   5   1 2510.95 71.6167   2
 -15   5   1 2551.99 73.7850   4
 -13  -5   1 325.836 10.6300   3
 -13  -5   1 319.352 11.7360   3
  13  -5  -1 336.008 13.6701   3
  13  -5  -1 339.660 16.7070   2
 -13  -5   1 328.332 15.5174   4
  13  -5  -1 343.022 15.0527   4
 -13  -5   1 335.686 15.4107   2
  13   5  -1 319.094 15.3364   2
 -13   5   1 315.056 18.9699   4
 -13   5   1 315.418 16.4769   2
  13   5  -1 324.651 17.8455   4
 -13   5   1 304.888 14.1717   3
  11  -5  -1 752.922 23.3419   3
 -11  -5   1 727.377 24.0997   2
 -11  -5   1 739.477 21.7085   3
 -11  -5   1 753.702 24.8908   4
  11  -5  -1 749.062 25.2349   2
 -11  -5   1 756.282 21.0308   3
  11  -5  -1 742.305 24.6356   4
 -11   5   1 763.793 27.5241   4
 -11   5   1 765.002 24.2576   3
  11   5  -1 743.135 26.9521   4
 -11   5   1 707.974 25.4601   2
   9  -5  -1 897.755 28.2126   4
   9  -5  -1 933.363 28.0239   2
   9  -5  -1 916.529 27.0111   3
  -9  -5   1 909.934 25.5452   3
  -9  -5   1 901.777 26.9770   2
  -9  -5   1 861.319 27.7723   4
  -9   5   1 896.646 27.4757   3
  -9   5   1 900.826 28.3036   2
  -9   5   1 925.593 30.4771   4
  -7  -5   1 2486.66 66.2646   4
   7  -5  -1 2489.99 65.2851   3
   7  -5  -1 2495.10 66.9129   4
  -7  -5   1 2494.42 64.1263   3
   7  -5  -1 2491.87 65.4003   2
  -7  -5   1 2518.89 64.6614   2
  -7   5   1 2393.28 67.9741   4
  -7   5   1 2495.74 65.7379   3
  -7   5   1 2512.52 65.8467   2
  -5  -5   1 6526.75 162.468   2
  -5  -5   1 6572.78 162.777   3
   5  -5  -1 6449.03 163.487   3
   5  -5  -1 6572.02 162.931   2
   5  -5  -1 6459.14 165.313   4
  -5   5   1 6643.46 166.384   4
  -5   5   1 6470.25 163.843   3
  -5   5   1 6544.30 163.222   2
   5   5  -1 6461.53 162.481   3
  -3  -5   1 7442.84 183.448   3
   3  -5  -1 7499.11 186.049   4
   3  -5  -1 7469.86 182.454   2
  -3  -5   1 7317.22 182.555   2
   3  -5  -1 7327.79 183.790   3
  -3  -5   1 7349.65 186.121   4
   3   5  -1 7200.28 183.185   3
  -3   5   1 7386.42 186.346   4
  -3   5   1 7262.67 183.961   3
  -1  -5   1 3301.57 81.6436   2
  -1  -5   1 3227.42 84.5038   4
   1  -5  -1 3278.70 84.8838   4
   1  -5  -1 3228.56 82.3374   3
   1  -5  -1 3145.94 80.4030   2
  -1  -5   1 3259.63 82.4396   3
  -1   5   1 3174.21 82.3652   3
  -1   5   1 3253.70 84.9724   4
   1   5  -1 3151.16 82.2602   3
  -1   5   1 3135.78 80.5840   2
   1   5  -1 3251.17 84.6484   4
  -1  -5  -1 2401.14 65.2334   4
   1  -5   1 2398.72 64.5712   4
   1  -5   1 2423.30 62.2001   2
  -1  -5  -1 2429.31 60.5607   2
   1  -5   1 2430.37 62.9331   3
  -1  -5  -1 2448.57 62.3625   3
  -1   5  -1 2410.06 62.3398   2
   1   5   1 2336.52 60.0946   2
  -1   5  -1 2453.69 65.0746   4
  -1   5  -1 2361.90 62.7837   3
   1   5   1 2398.29 65.1113   4
   1   5   1 2431.56 62.4342   3
   3  -5   1 1758.45 48.0489   4
  -3  -5  -1 1711.79 49.0936   4
  -3  -5  -1 1710.63 44.1994   2
  -3  -5  -1 1741.18 45.5574   3
   3  -5   1 1738.64 46.1811   2
   3  -5   1 1772.08 46.7031   3
  -3  -5  -1 1747.41 44.1453   2
  -3   5  -1 1740.79 46.5834   2
   3   5   1 1750.98 45.5699   3
  -3   5  -1 1695.27 46.4702   3
  -3   5  -1 1681.69 48.5492   4
  -5  -5  -1 4707.97 118.410   3
  -5  -5  -1 4722.52 120.994   4
  -5  -5  -1 4698.20 118.129   2
   5  -5   1 4718.32 119.906   3
   5  -5   1 4821.32 120.220   2
   5  -5   1 4707.57 121.151   4
  -5   5  -1 4726.35 120.452   2
  -5   5  -1 4770.91 122.374   4
  -5   5  -1 4698.60 120.041   3
   5   5   1 4674.30 118.292   3
   7  -5   1 2793.62 72.9469   2
  -7  -5  -1 2784.40 71.2668   2
   7  -5   1 2709.55 72.0523   3
  -7  -5  -1 2721.38 73.1008   4
  -7  -5  -1 2782.28 70.2633   3
   7  -5   1 2772.86 73.1778   4
  -7   5  -1 2730.53 74.8853   4
  -7   5  -1 2787.50 72.4240   3
  -7   5  -1 2739.53 73.4139   2
   7   5   1 2742.93 71.1017   2
  -9  -5  -1 1074.66 31.3688   2
  -9  -5  -1 1063.81 32.6237   4
   9  -5   1 1089.31 31.5364   3
  -9  -5  -1 1098.84 29.3279   3
   9  -5   1 1067.17 32.9984   2
   9  -5   1 1058.72 32.3660   4
  -9   5  -1 1054.00 33.2955   2
  -9   5  -1 1094.01 31.8847   3
   9   5   1 1068.31 31.3217   2
  -9   5  -1 1139.02 35.3320   4
 -11  -5  -1 135.441 5.69417   3
 -11  -5  -1 130.712 6.75573   3
 -11  -5  -1 116.085 9.10340   2
 -11  -5  -1 139.740 10.3656   4
  11  -5   1 128.095 11.0913   2
  11  -5   1 138.977 9.10128   3
  11  -5   1 138.995 9.64239   4
 -11   5  -1 137.160 9.24186   3
 -11   5  -1 132.433 13.1394   4
  11   5   1 124.558 9.66813   2
  11   5   1 131.411 12.0537   4
 -11   5  -1 119.246 10.7223   2
 -13  -5  -1 1960.32 54.5550   2
  13  -5   1 1896.94 53.9122   4
 -13  -5  -1 1840.88 55.2689   4
 -13  -5  -1 1930.02 48.6098   3
 -13  -5  -1 1947.12 49.7106   3
  13  -5   1 1768.52 59.1536   2
  13  -5   1 1977.19 52.7085   3
  13   5   1 1967.06 54.4765   2
 -13   5  -1 1972.20 53.5469   3
  13   5   1 1816.03 57.9760   4
 -13   5  -1 1964.04 56.8146   2
 -13   5  -1 2024.34 59.0830   4
  15  -5   1 2810.52 77.7953   2
 -15  -5  -1 2688.31 75.7781   4
  15  -5   1 2650.84 74.8837   4
 -15  -5  -1 2821.32 70.1135   3
  15  -5   1 2860.24 73.2967   3
 -15  -5  -1 2769.37 76.3668   2
 -15  -5  -1 2775.98 68.9995   3
  15   5   1 2545.43 79.7113   4
 -15   5  -1 2859.12 81.0738   4
 -15   5  -1 2766.41 74.3612   3
 -15   5  -1 2798.70 78.6347   2
  17  -5   1 941.749 35.3066   2
 -17  -5  -1 948.877 33.5413   2
  17  -5   1 976.678 29.2430   3
 -17  -5  -1 951.710 25.7962   3
 -17  -5  -1 945.182 32.7332   4
 -17  -5  -1 944.170 24.8276   3
  17  -5   1 870.301 30.9426   4
 -17   5  -1 906.650 37.8094   4
  17   5   1 930.177 33.4436   2
 -17   5  -1 971.938 35.6573   2
 -17   5  -1 974.753 30.7041   3
  17   5   1 861.203 36.5957   4
 -19  -5  -1 1583.09 41.5694   3
  19  -5   1 1601.90 48.6293   4
 -19  -5  -1 1641.58 51.4031   2
  19  -5   1 1628.89 52.9556   2
  19  -5   1 1603.68 45.9281   3
 -19  -5  -1 1611.27 41.6216   3
 -19  -5  -1 1603.85 49.7437   4
  19   5   1 1466.67 54.6252   4
 -19   5  -1 1580.75 47.0420   3
 -19   5  -1 1618.23 53.2174   2
  19   5   1 1673.94 51.3972   2
 -19   5  -1 1559.55 55.6226   4
 -21  -5  -1 1057.22 27.8370   3
  21  -5   1 932.574 39.7031   4
  21  -5   1 1040.98 41.9417   2
 -21  -5  -1 1060.80 38.2671   4
  21  -5   1 1067.79 32.2933   3
 -21  -5  -1 1003.69 38.7834   2
 -21   5  -1 1108.80 34.7394   3
  21   5   1 1105.84 40.2212   2
 -21   5  -1 1024.82 45.3709   4
  23  -5   1 868.458 33.5787   4
 -23  -5  -1 841.321 36.6613   2
  23  -5   1 899.663 28.2418   3
  23  -5   1 839.153 39.8952   2
 -23  -5  -1 859.835 35.7887   4
 -23   5  -1 869.088 30.8256   3
 -23   5  -1 836.973 39.1191   2
  23   5   1 809.511 41.6550   4
  23   5   1 873.601 38.2774   2
 -23   5  -1 743.580 44.6915   4
  25  -5   1 1106.22 34.0985   3
 -25  -5  -1 1122.77 45.4597   2
  25  -5   1 1088.76 41.0726   4
  25   5   1 973.336 46.3042   2
 -25   5  -1 1069.29 36.5967   3
  25   5   1 1075.98 49.6377   4
 -25   5  -1 1155.94 48.0009   2
  27  -5   1 350.468 25.3559   4
  27  -5   1 321.541 17.9061   3
 -27  -5  -1 300.542 31.1609   2
 -27   5  -1 369.237 21.2949   3
  27   5   1 314.667 35.5657   4
 -27   5  -1 371.716 33.5142   2
  28  -6  -1 411.214 21.7466   3
 -28  -6   1 382.480 33.2804   2
  28  -6  -1 431.243 27.9602   4
  28   6  -1 394.548 38.8215   4
 -28   6   1 446.000 36.9540   2
 -28   6   1 396.351 25.2337   3
 -26  -6   1 474.397 15.7819   3
 -26  -6   1 472.414 32.2004   2
  26  -6  -1 537.588 27.7440   4
  26  -6  -1 509.741 22.0770   3
 -26  -6   1 487.199 17.2296   3
 -26   6   1 525.019 34.3372   2
  26   6  -1 489.341 37.1751   4
 -26   6   1 520.547 25.6487   3
  24  -6  -1 364.869 22.8002   4
  24  -6  -1 345.978 31.7141   2
 -24  -6   1 318.894 25.6426   4
 -24  -6   1 365.736 15.0899   3
 -24  -6   1 433.774 27.5225   2
 -24  -6   1 383.374 13.3998   3
  24  -6  -1 398.208 18.7161   3
 -24   6   1 322.138 37.9020   4
  24   6  -1 341.708 31.1016   4
 -24   6   1 433.394 29.1354   2
 -24   6   1 405.258 22.1320   3
 -22  -6   1 524.091 15.9831   3
  22  -6  -1 486.186 23.5330   4
 -22  -6   1 452.868 25.5887   4
  22  -6  -1 529.160 20.8317   3
 -22  -6   1 480.422 17.6224   3
  22  -6  -1 513.305 29.9865   2
 -22  -6   1 478.199 25.8921   2
 -22   6   1 536.779 29.0458   2
  22   6  -1 492.241 27.9864   2
  22   6  -1 455.926 30.7755   4
 -22   6   1 515.357 23.5197   3
 -22   6   1 475.981 35.5478   4
 -20  -6   1 425.044 22.6174   2
 -20  -6   1 385.564 12.5562   3
  20  -6  -1 367.601 19.2660   4
 -20  -6   1 368.644 21.0244   4
 -20  -6   1 360.254 14.4871   3
  20  -6  -1 389.359 17.4516   3
  20  -6  -1 356.568 24.1491   2
  20   6  -1 387.182 26.6738   4
 -20   6   1 336.643 28.5235   4
 -20   6   1 393.393 24.1465   2
  20   6  -1 390.837 23.6422   2
 -20   6   1 374.582 19.4651   3
 -18  -6   1 393.430 14.8106   3
  18  -6  -1 379.647 22.4870   2
 -18  -6   1 380.758 20.8621   2
 -18  -6   1 384.056 12.5277   3
 -18  -6   1 407.023 20.2394   4
  18  -6  -1 416.099 17.4789   3
  18  -6  -1 413.962 19.1631   4
  18   6  -1 395.909 21.7192   2
  18   6  -1 323.623 23.2654   4
 -18   6   1 428.592 27.1835   4
 -18   6   1 409.569 22.6480   2
 -18   6   1 426.150 19.2463   3
  16  -6  -1 2464.24 68.6975   2
 -16  -6   1 2405.13 61.9589   3
 -16  -6   1 2332.61 60.2605   3
  16  -6  -1 2315.16 66.1019   4
 -16  -6   1 2341.91 66.8599   4
 -16  -6   1 2295.94 66.7895   2
 -16   6   1 2367.08 69.3259   2
 -16   6   1 2471.32 72.5979   4
  16   6  -1 2278.81 71.2855   4
 -16   6   1 2383.34 65.9607   3
  14  -6  -1 2540.63 66.1111   3
 -14  -6   1 2463.40 67.6750   2
 -14  -6   1 2367.98 67.7289   4
 -14  -6   1 2440.95 62.5382   3
 -14  -6   1 2465.28 63.7608   3
  14  -6  -1 2268.17 72.1124   2
  14  -6  -1 2440.12 67.6192   4
 -14   6   1 2503.84 67.3316   3
 -14   6   1 2575.42 72.9342   4
  14   6  -1 2328.99 71.4787   4
 -14   6   1 2481.65 69.8208   2
 -12  -6   1 572.712 20.3188   2
 -12  -6   1 532.609 17.5883   3
 -12  -6   1 537.212 16.5279   3
  12  -6  -1 523.448 20.3986   4
 -12  -6   1 532.992 21.0003   4
  12  -6  -1 554.618 19.5327   3
  12  -6  -1 549.808 21.3293   2
 -12   6   1 566.425 20.5220   3
 -12   6   1 545.867 21.7723   2
 -12   6   1 556.605 25.0764   4
 -10  -6   1 738.856 24.6399   4
  10  -6  -1 731.580 23.4911   3
  10  -6  -1 694.461 24.5493   4
 -10  -6   1 708.450 21.8314   3
 -10  -6   1 715.537 23.1798   2
  10  -6  -1 743.320 24.4987   2
 -10   6   1 737.095 27.4456   4
 -10   6   1 734.665 24.8526   2
 -10   6   1 717.731 24.1058   3
   8  -6  -1 1332.94 39.9441   4
  -8  -6   1 1318.69 37.3214   2
  -8  -6   1 1332.13 39.3442   4
   8  -6  -1 1359.64 38.3102   3
  -8  -6   1 1370.88 37.0394   3
   8  -6  -1 1358.11 38.3926   2
  -8   6   1 1308.38 41.6225   4
  -8   6   1 1358.26 38.8553   3
  -8   6   1 1355.36 38.8322   2
  -6  -6   1 1868.24 48.9940   2
  -6  -6   1 1871.82 49.6175   3
   6  -6  -1 1869.98 49.8389   2
   6  -6  -1 1798.46 52.2211   4
  -6  -6   1 1873.05 49.2498   2
   6  -6  -1 1853.32 50.5606   3
  -6   6   1 1837.89 50.8703   3
  -6   6   1 1869.32 53.8205   4
  -6   6   1 1896.15 50.4800   2
   6   6  -1 1851.81 49.2009   3
   4  -6  -1 3703.18 97.8365   4
  -4  -6   1 3688.27 98.4002   4
   4  -6  -1 3755.25 94.0426   2
  -4  -6   1 3711.35 93.9910   2
   4  -6  -1 3684.90 95.4909   3
  -4  -6   1 3736.57 94.9523   3
   4   6  -1 3624.20 94.6490   3
  -4   6   1 3733.15 94.4915   2
  -4   6   1 3728.72 95.8593   3
  -4   6   1 3744.16 98.6737   4
   2  -6  -1 727.142 25.1711   4
  -2  -6   1 789.055 23.0009   3
  -2  -6   1 738.526 25.2958   4
  -2  -6   1 767.237 21.9029   2
   2  -6  -1 727.882 22.6932   3
   2  -6  -1 759.212 20.9486   2
   2   6  -1 767.498 22.7182   3
  -2   6   1 699.552 21.7164   2
   2   6  -1 749.190 21.0923   2
  -2   6   1 733.900 23.0146   3
   2   6  -1 772.608 25.6102   4
  -2   6   1 768.583 25.9852   4
   0  -6  -1 604.621 19.0764   3
   0  -6   1 599.421 21.3582   4
   0  -6   1 601.609 19.3283   3
   0  -6   1 609.079 18.4048   2
   0  -6  -1 589.702 21.6736   4
   0  -6  -1 618.322 16.9982   2
   0   6   1 599.435 16.6416   2
   0   6  -1 597.223 18.1100   2
   0   6   1 597.687 19.0838   3
   0   6   1 589.876 21.9770   4
   0   6  -1 584.382 21.6078   4
   0   6  -1 609.303 19.3361   3
   2  -6   1 2113.29 58.3544   4
  -2  -6  -1 2114.59 55.6365   3
   2  -6   1 2154.14 55.6075   2
  -2  -6  -1 2130.09 53.7183   2
   2  -6   1 2088.78 56.3516   3
  -2  -6  -1 2050.58 59.1776   4
  -2   6  -1 2122.84 56.0138   2
  -2   6  -1 2105.90 59.0277   4
   2   6   1 2103.17 55.6749   3
  -2   6  -1 2093.75 56.4476   3
   2   6   1 2129.36 59.2269   4
  -4  -6  -1 4004.06 99.6438   2
  -4  -6  -1 4022.69 101.022   3
  -4  -6  -1 3772.50 99.6246   2
   4  -6   1 4063.35 101.777   2
   4  -6   1 3932.36 103.864   4
   4  -6   1 3951.47 102.235   3
  -4  -6  -1 4084.91 105.838   4
  -4   6  -1 3905.87 102.268   3
  -4   6  -1 3981.34 105.070   4
  -4   6  -1 4071.15 102.460   2
   4   6   1 3949.21 100.919   3
   6  -6   1 2415.26 65.0468   3
  -6  -6  -1 2482.45 63.4597   3
   6  -6   1 2382.03 66.3654   4
   6  -6   1 2469.97 65.2631   2
  -6  -6  -1 2409.02 62.9445   2
  -6  -6  -1 2472.76 66.3728   4
   6   6   1 2465.07 63.2311   3
  -6   6  -1 2471.14 65.3826   3
  -6   6  -1 2406.55 67.9957   4
  -6   6  -1 2454.26 65.6982   2
  -8  -6  -1 2005.20 51.5744   3
   8  -6   1 1947.44 54.3056   2
   8  -6   1 1968.33 53.6422   3
   8  -6   1 1904.85 54.5666   4
  -8  -6  -1 1996.98 54.8548   4
  -8  -6  -1 1929.42 52.3417   2
  -8   6  -1 1968.39 53.9379   3
  -8   6  -1 1957.31 55.0799   2
  -8   6  -1 1979.99 57.2687   4
 -10  -6  -1 1149.28 35.6198   4
 -10  -6  -1 1172.51 32.0521   3
  10  -6   1 1155.06 34.4063   3
 -10  -6  -1 1159.57 33.9777   2
  10  -6   1 1159.23 35.4081   4
  10  -6   1 1137.04 35.7900   2
 -10   6  -1 1178.97 38.6648   4
 -10   6  -1 1207.10 36.8291   2
  10   6   1 1194.08 34.1782   2
 -10   6  -1 1140.96 34.8285   3
 -12  -6  -1 455.202 13.7606   3
  12  -6   1 483.563 17.7367   3
 -12  -6  -1 442.337 17.8191   2
 -12  -6  -1 466.461 14.9551   3
  12  -6   1 444.151 18.2486   4
  12  -6   1 448.859 20.3053   2
 -12  -6  -1 403.959 21.3992   4
 -12   6  -1 456.689 18.1719   3
  12   6   1 460.579 18.2367   2
 -12   6  -1 478.909 20.4167   2
 -12   6  -1 469.444 23.2703   4
 -14  -6  -1 2533.66 71.6704   2
 -14  -6  -1 2643.34 67.0575   3
  14  -6   1 2680.58 70.3896   3
  14  -6   1 2569.16 71.5980   4
 -14  -6  -1 2617.58 72.4434   4
 -14  -6  -1 2561.19 65.7021   3
  14  -6   1 2596.85 73.8021   2
  14   6   1 2679.08 71.8280   2
 -14   6  -1 2653.99 74.6752   2
 -14   6  -1 2714.72 77.6275   4
 -14   6  -1 2669.20 71.3929   3
  14   6   1 2395.84 76.0911   4
 -16  -6  -1 865.636 24.3902   3
  16  -6   1 858.770 28.2632   3
 -16  -6  -1 857.639 22.7491   3
  16  -6   1 855.298 32.6707   2
 -16  -6  -1 824.494 30.3629   2
  16  -6   1 881.930 29.8224   4
 -16  -6  -1 842.455 30.6928   4
  16   6   1 794.896 34.9869   4
 -16   6  -1 867.627 29.1535   3
 -16   6  -1 867.469 33.0989   2
 -16   6  -1 866.307 36.8021   4
  16   6   1 866.976 30.5533   2
 -18  -6  -1 446.696 13.0435   3
 -18  -6  -1 442.071 22.2019   2
 -18  -6  -1 446.863 14.6049   3
  18  -6   1 468.192 18.8493   3
 -18  -6  -1 463.126 22.0291   4
  18  -6   1 437.182 25.0895   2
  18  -6   1 442.964 20.2885   4
 -18   6  -1 383.609 28.3626   4
 -18   6  -1 447.426 19.8831   3
  18   6   1 443.184 23.0082   2
 -18   6  -1 483.958 24.8949   2
  18   6   1 400.073 26.2218   4
 -20  -6  -1 442.267 15.2314   3
  20  -6   1 462.456 19.3838   3
 -20  -6  -1 452.681 23.6931   4
 -20  -6  -1 482.534 24.3849   2
  20  -6   1 437.479 24.0101   4
  20  -6   1 436.912 27.4994   2
 -20  -6  -1 454.037 14.2504   3
 -20   6  -1 402.641 31.9441   4
 -20   6  -1 463.729 20.8338   3
 -20   6  -1 430.771 25.9697   2
  20   6   1 435.117 24.2808   2
  20   6   1 401.896 28.1791   4
 -22  -6  -1 245.685 21.7499   4
  22  -6   1 284.413 16.2405   3
 -22  -6  -1 234.872 21.7512   2
  22  -6   1 260.523 26.4872   2
  22  -6   1 303.677 19.4155   4
  22   6   1 276.540 28.1019   4
 -22   6  -1 242.283 27.2937   4
 -22   6  -1 273.316 18.0915   3
  22   6   1 306.971 24.6346   2
 -22   6  -1 283.660 25.0249   2
  24  -6   1 699.761 25.5488   3
 -24  -6  -1 651.065 33.6783   2
  24  -6   1 666.103 30.7619   4
 -24   6  -1 754.833 37.9926   2
 -24   6  -1 657.906 27.8592   3
  24   6   1 697.546 40.9452   4
  24   6   1 638.674 36.7600   2
  26  -6   1 884.162 37.3278   4
  26  -6   1 891.515 31.0330   3
 -26  -6  -1 949.571 42.9130   2
 -26   6  -1 979.337 46.6184   2
 -26   6  -1 862.657 33.6745   3
  26   6   1 887.827 49.1672   4
  28  -6   1 345.121 27.9514   4
  28  -6   1 356.633 20.1716   3
 -28  -6  -1 367.247 33.0291   2
 -28   6  -1 369.849 36.7090   2
 -28   6  -1 337.913 23.3793   3
  28   6   1 313.359 38.8883   4
 -27  -7   1 258.469 29.3406   2
  27  -7  -1 273.096 19.3572   3
  27  -7  -1 293.850 23.8400   4
 -27   7   1 216.394 21.6081   3
 -27   7   1 294.156 28.5937   2
  27   7  -1 198.179 27.3769   4
 -25  -7   1 229.844 10.1370   3
 -25  -7   1 269.088 25.3314   2
  25  -7  -1 266.513 17.8035   3
 -25  -7   1 241.172 12.8012   3
  25  -7  -1 219.376 20.6001   4
 -25   7   1 242.594 24.9001   2
 -25   7   1 246.388 20.1362   3
  25   7  -1 179.901 24.0330   4
 -23  -7   1 442.783 27.1515   4
  23  -7  -1 506.518 32.4479   2
  23  -7  -1 522.631 21.6736   3
 -23  -7   1 476.701 17.8708   3
 -23  -7   1 497.654 15.5297   3
  23  -7  -1 447.936 23.9006   4
 -23   7   1 462.614 23.8027   3
 -23   7   1 496.357 29.8578   2
 -23   7   1 424.188 39.4664   4
  23   7  -1 436.875 33.4004   4
 -21  -7   1 297.234 21.1310   2
  21  -7  -1 309.409 25.4310   2
  21  -7  -1 333.268 17.5273   3
  21  -7  -1 274.673 18.8093   4
 -21  -7   1 287.747 21.5239   4
 -21  -7   1 322.383 14.0564   3
 -21  -7   1 311.271 11.0630   3
 -21   7   1 303.686 19.3400   3
 -21   7   1 264.512 31.3654   4
 -21   7   1 335.639 24.3636   2
  19  -7  -1 69.3792 9.71356   4
 -19  -7   1 64.0061 6.96855   3
  19  -7  -1 78.4670 13.6186   2
 -19  -7   1 60.9760 10.0263   4
 -19  -7   1 71.3649 5.69333   3
 -19  -7   1 82.5461 11.4524   2
  19  -7  -1 60.0090 8.63214   3
 -19   7   1 88.4971 13.2499   2
  19   7  -1 59.4334 13.4105   4
 -19   7   1 68.9610 10.2228   3
 -19   7   1 49.3244 14.9019   4
  17  -7  -1 304.008 20.3589   2
  17  -7  -1 330.120 17.4805   4
 -17  -7   1 320.323 11.2504   3
 -17  -7   1 339.326 13.9881   3
 -17  -7   1 339.184 18.4934   2
  17  -7  -1 338.623 16.5057   3
 -17  -7   1 325.291 18.9203   4
 -17   7   1 338.132 18.1496   3
 -17   7   1 310.287 20.4149   2
 -17   7   1 329.230 25.1401   4
  15  -7  -1 983.331 34.3111   2
 -15  -7   1 970.709 28.6665   3
 -15  -7   1 939.516 26.8963   3
 -15  -7   1 939.890 32.1174   2
  15  -7  -1 937.239 32.2927   4
  15  -7  -1 976.620 31.1501   3
 -15  -7   1 958.585 33.1203   4
 -15   7   1 976.580 34.5787   2
 -15   7   1 989.361 32.4790   3
 -15   7   1 1004.32 38.8512   4
 -13  -7   1 21.7314 3.73634   3
 -13  -7   1 18.2584 6.99841   4
  13  -7  -1 25.9018 6.13468   4
  13  -7  -1 17.2083 6.11238   3
 -13  -7   1 22.2726 5.80296   2
 -13  -7   1 17.9367 4.90311   3
  13  -7  -1 12.5347 6.56457   2
 -13   7   1 18.6644 6.28697   3
 -13   7   1 28.5756 9.99908   4
 -13   7   1 15.0503 6.41195   2
  11  -7  -1 281.342 14.5643   4
 -11  -7   1 287.460 15.2132   4
  11  -7  -1 280.522 13.8187   3
 -11  -7   1 287.408 12.1872   3
 -11  -7   1 272.593 12.9576   2
  11  -7  -1 278.774 14.7579   2
 -11   7   1 269.902 14.0466   3
 -11   7   1 275.726 14.7976   2
  -9  -7   1 1799.33 51.0206   4
  -9  -7   1 1774.78 48.5079   2
  -9  -7   1 1790.32 48.2184   3
   9  -7  -1 1796.59 49.7125   3
   9  -7  -1 1811.01 49.7510   2
   9  -7  -1 1760.51 51.4979   4
  -9   7   1 1767.61 50.3427   3
  -9   7   1 1738.77 50.3268   2
  -9   7   1 1741.08 53.9353   4
  -7  -7   1 338.394 12.6873   2
   7  -7  -1 326.342 15.9706   4
   7  -7  -1 354.669 14.6611   3
  -7  -7   1 344.831 17.8378   4
  -7  -7   1 341.544 15.8251   4
  -7  -7   1 362.345 13.6389   3
  -7  -7   1 328.840 12.9966   2
   7  -7  -1 344.616 13.8287   2
  -7   7   1 345.741 14.4045   2
  -7   7   1 344.282 14.9127   3
   7   7  -1 333.790 12.7247   3
  -7   7   1 350.197 18.2444   4
   5  -7  -1 381.390 15.3525   3
  -5  -7   1 400.168 18.4820   4
   5  -7  -1 391.607 14.0594   2
  -5  -7   1 378.362 14.7124   3
  -5  -7   1 403.328 13.9250   2
   5  -7  -1 393.919 17.5126   4
  -5   7   1 411.589 14.7846   2
   5   7  -1 403.669 14.4668   3
  -5   7   1 381.848 15.5861   3
  -5   7   1 424.718 19.3091   4
   3  -7  -1 1387.60 40.2392   3
  -3  -7   1 1449.41 38.8073   2
   3  -7  -1 1502.74 43.4865   4
   3  -7  -1 1413.89 38.1965   2
  -3  -7   1 1427.76 40.0524   3
  -3  -7   1 1403.42 43.2869   4
  -3   7   1 1419.20 43.8528   4
   3   7  -1 1419.63 43.3416   4
  -3   7   1 1464.59 38.9361   2
   3   7  -1 1445.33 39.9078   3
  -3   7   1 1392.19 40.4997   3
   3   7  -1 1413.28 37.8882   2
   1  -7  -1 424.363 13.3073   2
  -1  -7   1 437.805 14.9223   2
  -1  -7   1 415.262 18.2999   4
  -1  -7   1 410.197 15.6857   3
   1  -7  -1 422.629 15.6567   3
   1  -7  -1 450.618 18.6855   4
   1   7  -1 417.459 15.4265   3
  -1   7   1 419.298 13.5517   2
  -1   7   1 424.142 15.7041   3
  -1   7   1 433.033 19.1073   4
   1   7  -1 450.338 19.0112   4
   1   7  -1 425.564 13.9473   2
  -1  -7  -1 356.396 14.3314   3
   1  -7   1 388.486 13.9073   2
   1  -7   1 380.108 16.9408   4
  -1  -7  -1 392.740 17.7570   4
  -1  -7  -1 393.202 12.4099   2
   1  -7   1 387.726 15.0705   3
  -1   7  -1 394.867 17.8503   4
   1   7   1 388.240 14.4176   3
   1   7   1 348.376 17.3913   4
  -1   7  -1 387.513 13.8728   2
  -1   7  -1 399.530 14.9957   3
   1   7   1 380.283 11.4769   2
   3  -7   1 1059.24 32.1943   3
   3  -7   1 1097.95 31.4196   2
  -3  -7  -1 1066.61 35.5755   4
  -3  -7  -1 1094.22 31.4603   3
  -3  -7  -1 1115.80 29.4617   2
   3  -7   1 1077.68 34.4123   4
   3   7   1 1085.16 31.3833   3
  -3   7  -1 1095.33 32.0540   2
  -3   7  -1 1096.03 32.5530   3
  -3   7  -1 1112.71 35.7090   4
  -5  -7  -1 275.702 10.1312   2
  -5  -7  -1 289.159 16.3492   4
   5  -7   1 277.316 12.6378   2
  -5  -7  -1 280.989 11.7929   3
   5  -7   1 295.273 13.3120   3
  -5  -7  -1 283.124 10.4916   2
   5  -7   1 265.876 14.0159   4
  -5   7  -1 290.561 13.2847   2
  -5   7  -1 308.847 13.3835   3
   5   7   1 290.329 11.5751   3
  -5   7  -1 300.061 16.4049   4
   7  -7   1 807.691 26.1117   2
  -7  -7  -1 801.912 27.3315   4
   7  -7   1 785.418 27.2982   4
  -7  -7  -1 820.039 24.3494   3
  -7  -7  -1 796.806 23.6156   2
   7  -7   1 787.968 25.9860   3
  -7   7  -1 796.747 26.5894   2
  -7   7  -1 848.101 26.6280   3
  -7   7  -1 799.334 29.5651   4
   7   7   1 830.050 23.9901   3
   9  -7   1 1985.29 54.1921   3
   9  -7   1 1953.09 54.9418   2
  -9  -7  -1 1908.42 52.4621   2
   9  -7   1 1916.97 55.2631   4
  -9  -7  -1 1969.75 51.8289   3
  -9  -7  -1 1957.16 55.3666   4
  -9   7  -1 1911.38 58.3935   4
  -9   7  -1 1950.24 54.5717   3
  -9   7  -1 1952.69 55.6157   2
 -11  -7  -1 30.9821 4.65477   3
 -11  -7  -1 39.8615 5.76138   2
  11  -7   1 39.3800 6.88489   4
  11  -7   1 38.3518 7.60609   2
 -11  -7  -1 32.7995 6.75471   4
  11  -7   1 41.9147 6.74247   3
 -11   7  -1 43.2018 10.1852   4
 -11   7  -1 33.5047 6.68138   3
 -11   7  -1 36.0099 7.50800   2
  13  -7   1 274.360 14.9915   4
 -13  -7  -1 259.707 9.60804   3
  13  -7   1 256.727 14.7164   3
  13  -7   1 258.428 16.9864   2
 -13  -7  -1 251.721 11.0893   3
 -13  -7  -1 265.692 15.9119   4
 -13  -7  -1 266.482 13.9007   2
 -13   7  -1 269.078 20.4636   4
 -13   7  -1 240.292 14.6002   3
 -13   7  -1 256.294 16.9691   2
 -15  -7  -1 1065.64 30.0134   3
 -15  -7  -1 1020.22 28.2865   3
 -15  -7  -1 1032.73 35.6324   4
  15  -7   1 1097.02 37.2817   2
  15  -7   1 1057.56 34.8656   4
 -15  -7  -1 1065.73 34.7305   2
  15  -7   1 1121.02 33.8843   3
 -15   7  -1 1046.00 37.8907   2
 -15   7  -1 1039.58 34.3875   3
 -15   7  -1 1077.94 41.5081   4
 -17  -7  -1 136.976 6.04866   3
  17  -7   1 130.742 12.8492   3
 -17  -7  -1 135.459 15.4332   4
 -17  -7  -1 129.323 8.63673   3
 -17  -7  -1 147.868 14.6698   2
  17  -7   1 148.376 17.9974   2
  17  -7   1 125.775 12.8411   4
  17   7   1 128.421 12.9208   2
 -17   7  -1 110.339 16.1815   4
 -17   7  -1 162.936 13.6861   3
 -17   7  -1 135.247 16.3921   2
 -19  -7  -1 189.358 17.2409   2
  19  -7   1 189.504 15.3727   4
 -19  -7  -1 189.609 7.28866   3
 -19  -7  -1 178.812 9.55481   3
 -19  -7  -1 196.638 17.3275   4
  19  -7   1 222.243 14.5401   3
  19  -7   1 182.909 20.6182   2
 -19   7  -1 206.570 15.8607   3
  19   7   1 174.261 19.0098   2
  19   7   1 152.253 19.4284   4
 -19   7  -1 172.156 19.3158   2
 -19   7  -1 153.611 20.0295   4
  21  -7   1 336.988 18.2344   3
 -21  -7  -1 309.744 21.9293   2
  21  -7   1 338.326 20.0025   4
 -21  -7  -1 321.512 11.2919   3
  21  -7   1 309.779 28.1094   2
 -21  -7  -1 289.298 22.0175   4
  21   7   1 294.841 23.2500   2
 -21   7  -1 288.074 33.3319   4
 -21   7  -1 338.820 20.0754   3
  21   7   1 246.031 27.4995   4
 -21   7  -1 289.188 24.3675   2
  23  -7   1 282.284 30.9074   2
  23  -7   1 330.676 20.9720   4
  23  -7   1 314.936 18.5458   3
 -23  -7  -1 246.390 24.9551   4
 -23  -7  -1 306.979 23.9215   2
 -23   7  -1 297.118 27.4680   2
  23   7   1 280.096 31.1705   4
 -23   7  -1 293.947 19.7145   3
  23   7   1 322.816 27.5786   2
  25  -7   1 207.608 21.5670   4
  25  -7   1 219.652 17.8798   3
 -25  -7  -1 240.311 25.8415   2
  25   7   1 219.421 29.2998   4
 -25   7  -1 211.198 23.6108   2
 -25   7  -1 191.171 19.0134   3
  27  -7   1 120.830 17.3459   4
 -27  -7  -1 163.847 21.6038   2
  27  -7   1 139.116 13.6559   3
 -27   7  -1 114.785 14.9029   3
  27   7   1 102.301 23.8022   4
 -27   7  -1 149.425 23.7624   2
 -28  -8   1 102.617 20.1711   2
  28  -8  -1 93.7201 13.8038   3
  28  -8  -1 60.2868 15.1849   4
 -28   8   1 52.1758 21.6679   2
 -28   8   1 60.7790 14.7843   3
 -26  -8   1 33.0982 6.70698   3
 -26  -8   1 35.2406 4.68910   3
 -26  -8   1 32.4139 16.0761   2
  26  -8  -1 12.0997 10.9768   4
  26  -8  -1 48.9944 11.2152   3
 -26   8   1 66.5497 18.7331   2
 -24  -8   1 13.4095 6.86387   3
 -24  -8   1 0.89468 12.1006   2
  24  -8  -1 5.22360 10.0985   4
  24  -8  -1 19.5433 9.40183   3
 -24  -8   1 10.5010 4.27371   3
 -24   8   1 25.9183 10.9011   3
 -24   8   1 -23.130 13.2172   2
  22  -8  -1 4.59562 8.46448   4
 -22  -8   1 -3.1148 3.27266   3
 -22  -8   1 -2.1545 11.1381   4
  22  -8  -1 5.35280 8.25682   3
  22  -8  -1 17.1044 15.0884   2
 -22  -8   1 -6.1272 6.34596   3
 -22  -8   1 -7.6754 9.82546   2
 -22   8   1 -8.5627 11.3797   2
 -22   8   1 -3.9044 18.8531   4
 -22   8   1 -15.268 8.47328   3
 -20  -8   1 6.24961 8.57088   2
 -20  -8   1 1.86255 3.13867   3
  20  -8  -1 -1.7316 10.9490   2
 -20  -8   1 1.51526 9.39698   4
  20  -8  -1 2.57162 7.68207   4
 -20  -8   1 0.64890 5.65989   3
  20  -8  -1 -1.0287 7.39069   3
 -20   8   1 -5.3504 10.3133   2
 -20   8   1 -14.832 7.77447   3
 -20   8   1 9.80802 15.6044   4
 -18  -8   1 9.88659 7.57543   2
  18  -8  -1 15.7113 7.49339   4
 -18  -8   1 1.21141 3.06599   3
 -18  -8   1 3.12650 7.97662   4
 -18  -8   1 8.06248 5.54751   3
  18  -8  -1 -9.7834 9.48728   2
  18  -8  -1 14.1254 7.36195   3
 -18   8   1 8.50642 7.76438   3
 -18   8   1 -0.0810 13.5819   4
 -18   8   1 7.52390 8.68822   2
  16  -8  -1 638.903 27.3059   2
  16  -8  -1 623.714 25.0235   4
 -16  -8   1 604.551 18.8320   3
 -16  -8   1 596.203 24.2279   2
 -16  -8   1 610.862 26.1003   4
 -16  -8   1 621.932 21.2845   3
  16  -8  -1 608.268 23.7465   3
 -16   8   1 606.372 32.3678   4
 -16   8   1 633.808 25.2559   3
 -16   8   1 613.169 26.9789   2
 -14  -8   1 437.295 16.8661   3
  14  -8  -1 438.986 20.9781   2
 -14  -8   1 429.381 20.5878   4
  14  -8  -1 433.011 19.9628   4
 -14  -8   1 435.211 14.9072   3
 -14  -8   1 438.650 18.8942   2
  14  -8  -1 452.408 19.3086   3
 -14   8   1 439.796 20.3157   3
 -14   8   1 403.673 20.7798   2
 -14   8   1 461.949 26.5115   4
 -12  -8   1 8.65210 6.34296   4
  12  -8  -1 11.1653 6.19017   3
 -12  -8   1 19.0639 5.14444   3
  12  -8  -1 15.1167 6.25901   4
  12  -8  -1 18.1604 6.76168   2
 -12  -8   1 21.5624 5.35496   2
 -12   8   1 12.9885 8.51416   4
 -12   8   1 11.1729 6.60699   2
 -12   8   1 9.81490 5.91450   3
  10  -8  -1 87.8758 9.26041   3
 -10  -8   1 71.1428 8.13208   3
 -10  -8   1 79.7911 7.89156   2
  10  -8  -1 63.1661 8.40660   4
 -10  -8   1 83.2279 9.53804   4
  10  -8  -1 72.2949 8.10631   2
 -10   8   1 81.4497 9.87176   3
 -10   8   1 72.9658 11.8413   4
 -10   8   1 80.8777 8.90722   2
  -8  -8   1 8.02682 6.60854   4
  -8  -8   1 8.40084 4.35274   3
  -8  -8   1 11.6854 3.85615   2
  -8  -8   1 0.99766 5.18930   4
   8  -8  -1 6.26546 5.40123   4
   8  -8  -1 14.5937 4.80774   2
  -8  -8   1 12.9634 4.28514   2
   8  -8  -1 7.81747 5.11354   3
  -8   8   1 3.31377 5.02908   3
  -8   8   1 12.4453 5.05605   2
  -8   8   1 7.15270 7.38150   4
   6  -8  -1 8.92564 5.14893   4
   6  -8  -1 8.19598 4.09024   2
  -6  -8   1 9.88982 4.49028   3
  -6  -8   1 -2.4066 5.85827   4
  -6  -8   1 5.79056 3.61134   2
   6  -8  -1 -0.5034 3.86523   3
  -6  -8   1 10.2406 3.32309   2
  -6   8   1 10.3265 4.71148   3
  -6   8   1 10.1884 6.66546   4
  -6   8   1 6.63561 4.17370   2
   6   8  -1 6.24884 3.48059   3
   4  -8  -1 561.652 19.9643   3
  -4  -8   1 548.137 23.0253   4
   4  -8  -1 550.599 17.6682   2
  -4  -8   1 553.602 18.1054   2
  -4  -8   1 555.771 19.3676   3
   4  -8  -1 527.998 22.0229   4
  -4   8   1 558.822 20.1695   3
  -4   8   1 497.215 23.0162   4
   4   8  -1 544.236 18.8399   3
  -4   8   1 561.786 18.5071   2
   2  -8  -1 45.5697 6.23525   3
  -2  -8   1 47.6304 8.16944   4
  -2  -8   1 42.6894 5.71038   3
  -2  -8   1 53.2609 5.81208   2
   2  -8  -1 53.5346 5.50903   2
   2  -8  -1 36.9862 6.81587   4
   2   8  -1 57.0998 5.13486   2
  -2   8   1 52.3968 6.37981   3
  -2   8   1 32.6335 7.42985   4
   2   8  -1 41.6292 8.10251   4
   2   8  -1 52.3829 5.87906   3
  -2   8   1 47.3936 5.75847   2
   0  -8   1 18.8257 5.11618   3
   0  -8   1 11.0668 5.48299   4
   0  -8   1 20.9525 4.46731   2
   0  -8  -1 17.6520 3.41244   2
   0  -8  -1 21.4766 5.06239   3
   0  -8  -1 28.4389 7.13040   4
   0   8   1 14.5796 6.69810   4
   0   8  -1 16.6970 3.73823   2
   0   8   1 22.6788 3.80829   2
   0   8   1 13.0753 4.50073   3
   0   8  -1 14.7781 4.33034   3
   0   8  -1 14.4530 6.23709   4
   2  -8   1 193.282 11.5420   3
   2  -8   1 205.301 10.4100   2
  -2  -8  -1 192.771 13.9692   4
  -2  -8  -1 214.682 8.84925   2
   2  -8   1 224.241 13.6473   4
  -2  -8  -1 221.684 11.0083   3
  -2   8  -1 234.915 15.2619   4
   2   8   1 206.850 10.7556   3
   2   8   1 210.036 14.4846   4
  -2   8  -1 206.022 11.2081   3
  -2   8  -1 207.373 10.5677   2
  -4  -8  -1 730.905 21.5721   2
  -4  -8  -1 730.381 23.6425   3
   4  -8   1 740.404 26.7675   4
  -4  -8  -1 741.511 20.9104   2
  -4  -8  -1 774.606 28.9253   4
   4  -8   1 743.896 24.9115   3
   4  -8   1 732.277 23.6341   2
  -4   8  -1 785.326 28.5967   4
  -4   8  -1 754.993 24.5935   2
  -4   8  -1 744.268 24.9994   3
   4   8   1 716.299 23.3283   3
   6  -8   1 74.9845 8.69193   2
   6  -8   1 93.0976 10.1942   4
  -6  -8  -1 76.6059 5.92177   2
  -6  -8  -1 86.1639 6.65251   2
  -6  -8  -1 101.796 12.5627   4
  -6  -8  -1 73.7242 7.71816   3
   6  -8   1 72.8982 8.86621   3
  -6   8  -1 77.9781 10.5665   4
  -6   8  -1 75.6933 8.90679   3
   6   8   1 77.8584 7.21026   3
  -6   8  -1 83.0619 9.17364   2
  -8  -8  -1 38.1755 5.26805   3
  -8  -8  -1 48.4739 7.60047   4
   8  -8   1 45.9992 7.02367   2
   8  -8   1 38.7981 6.42112   3
  -8  -8  -1 49.4530 5.24598   2
   8  -8   1 47.9498 7.52723   4
  -8   8  -1 44.7063 7.59112   2
  -8   8  -1 44.9018 6.57394   3
   8   8   1 46.2405 5.22896   3
  -8   8  -1 38.5626 9.31968   4
  10  -8   1 13.1698 6.11576   2
  10  -8   1 9.77362 5.80523   4
 -10  -8  -1 9.95333 6.38350   4
 -10  -8  -1 9.29781 4.26323   2
 -10  -8  -1 21.2365 4.86429   3
  10  -8   1 10.3428 6.97403   3
 -10   8  -1 14.5442 8.43061   4
 -10   8  -1 10.8226 5.95978   3
 -10   8  -1 10.8015 5.93890   2
  12  -8   1 12.5963 8.13513   2
  12  -8   1 22.2995 7.05532   4
  12  -8   1 21.1982 6.56348   3
 -12  -8  -1 22.1682 5.03616   3
 -12  -8  -1 17.9895 6.86094   4
 -12  -8  -1 15.4178 5.43734   2
 -12   8  -1 26.3854 8.33147   2
 -12   8  -1 23.7497 10.7019   4
 -12   8  -1 26.4556 6.90096   3
 -14  -8  -1 248.928 11.8684   3
  14  -8   1 264.056 17.6793   2
 -14  -8  -1 237.403 16.9030   4
  14  -8   1 239.620 15.2113   3
 -14  -8  -1 251.034 9.90323   3
  14  -8   1 275.473 15.6514   4
 -14  -8  -1 252.171 14.4160   2
 -14   8  -1 267.467 22.7399   4
 -14   8  -1 224.007 17.9335   2
 -14   8  -1 248.337 15.9616   3
  16  -8   1 68.0695 9.48755   4
  16  -8   1 87.3572 10.1471   3
 -16  -8  -1 68.3048 6.72081   3
 -16  -8  -1 61.3777 9.48076   2
  16  -8   1 62.8073 11.6909   2
 -16  -8  -1 71.2147 11.2961   4
 -16  -8  -1 77.6937 5.76802   3
 -16   8  -1 63.5626 14.9883   4
 -16   8  -1 51.4484 10.9780   2
 -16   8  -1 94.0591 10.9574   3
 -18  -8  -1 62.1137 10.4815   2
  18  -8   1 56.4059 12.6823   2
 -18  -8  -1 61.7341 11.4650   4
 -18  -8  -1 66.5932 5.09617   3
 -18  -8  -1 66.4777 8.07572   3
  18  -8   1 73.7508 10.5103   4
  18  -8   1 72.8936 10.1801   3
 -18   8  -1 51.3461 12.6792   2
 -18   8  -1 63.2916 15.9227   4
 -18   8  -1 61.1567 9.91769   3
 -20  -8  -1 12.0857 4.85638   3
  20  -8   1 18.8413 8.71267   4
  20  -8   1 12.3128 7.98537   3
 -20  -8  -1 8.07519 2.84100   3
  20  -8   1 16.9057 13.5428   2
 -20  -8  -1 3.71203 9.92716   4
 -20  -8  -1 -6.9167 9.03778   2
 -20   8  -1 15.3690 17.9835   4
 -20   8  -1 11.1524 8.46547   3
 -20   8  -1 -17.124 15.7140   2
  22  -8   1 7.06135 8.44936   3
 -22  -8  -1 -3.2426 11.7573   4
  22  -8   1 4.01152 9.06547   4
 -22  -8  -1 2.28020 10.2750   2
  22  -8   1 0.47587 15.4127   2
 -22   8  -1 -38.063 20.7430   4
 -22   8  -1 15.5988 9.57347   3
 -22   8  -1 14.0400 13.6036   2
 -24  -8  -1 8.13117 13.1844   2
  24  -8   1 -0.9210 9.68366   3
  24  -8   1 -8.7528 9.41815   4
 -24   8  -1 10.5768 10.2701   3
 -24   8  -1 5.40618 15.8676   2
 -26  -8  -1 80.4793 18.1754   2
  26  -8   1 73.3281 12.5737   3
  26  -8   1 50.7766 14.1789   4
 -26   8  -1 86.7102 21.1414   2
 -26   8  -1 67.0850 13.8051   3
  27  -9  -1 8.24481 11.7798   3
  27  -9  -1 1.27205 12.3782   4
 -27  -9   1 10.5805 15.8063   2
 -27   9   1 32.7709 19.1620   2
 -27   9   1 -3.9613 12.6313   3
 -25  -9   1 -7.2081 7.21488   3
 -25  -9   1 -7.2080 13.4488   2
  25  -9  -1 16.2173 10.8258   3
 -25  -9   1 -0.5855 4.20247   3
  25  -9  -1 -3.7532 10.6468   4
 -25   9   1 2.16703 11.5779   3
 -25   9   1 18.3647 16.5592   2
 -23  -9   1 2.93707 3.79261   3
 -23  -9   1 2.78318 7.29076   3
  23  -9  -1 -5.5278 9.99688   4
  23  -9  -1 -3.4826 9.35448   3
 -23  -9   1 7.01296 11.2721   2
  23  -9  -1 18.8758 16.6783   2
 -23   9   1 -13.486 13.4453   2
 -23   9   1 -2.8427 10.1765   3
  21  -9  -1 12.9413 8.59487   3
 -21  -9   1 11.7951 7.06007   3
  21  -9  -1 51.4952 14.6345   2
 -21  -9   1 3.72273 3.54172   3
 -21  -9   1 3.31219 9.96752   2
 -21  -9   1 4.49362 10.8910   4
  21  -9  -1 3.56480 9.20238   4
 -21   9   1 13.3031 12.0918   2
 -21   9   1 0.26685 18.9705   4
 -21   9   1 -0.4168 9.35046   3
  19  -9  -1 2.83772 8.15548   4
 -19  -9   1 0.11103 9.84700   4
  19  -9  -1 -4.6473 7.42544   3
 -19  -9   1 -2.3563 3.37993   3
 -19  -9   1 1.14118 6.33297   3
 -19  -9   1 4.97098 8.46792   2
  19  -9  -1 5.28404 11.1937   2
 -19   9   1 10.5971 16.1709   4
 -19   9   1 -1.9126 8.03536   3
 -19   9   1 -8.7993 9.67906   2
  17  -9  -1 3.59270 7.68648   3
 -17  -9   1 -0.4864 3.62218   3
  17  -9  -1 11.8257 9.77473   2
 -17  -9   1 10.5870 7.29454   2
  17  -9  -1 11.5094 7.46665   4
 -17  -9   1 15.0317 8.89224   4
 -17  -9   1 -4.6254 5.59389   3
 -17   9   1 -6.3571 13.0756   4
 -17   9   1 -0.2671 7.81464   3
 -17   9   1 -1.0283 8.81314   2
 -15  -9   1 -8.7143 5.54540   2
 -15  -9   1 -2.6459 3.47177   3
  15  -9  -1 -4.7458 6.70436   3
 -15  -9   1 4.08132 8.24927   4
 -15  -9   1 5.42291 5.72342   3
  15  -9  -1 -3.8127 7.96330   2
  15  -9  -1 4.19593 6.70811   4
 -15   9   1 -6.1180 6.78018   3
 -15   9   1 -12.919 10.4662   4
 -15   9   1 5.21185 8.11908   2
  13  -9  -1 433.733 20.5619   4
  13  -9  -1 422.893 19.3628   3
  13  -9  -1 449.928 20.8220   2
 -13  -9   1 423.412 21.1103   4
 -13  -9   1 428.962 17.3716   3
 -13  -9   1 410.502 17.9971   2
 -13   9   1 424.926 26.1957   4
 -13   9   1 407.469 19.8883   3
 -13   9   1 411.396 20.7439   2
  11  -9  -1 4.01674 6.03587   4
 -11  -9   1 2.09843 4.79510   2
  11  -9  -1 1.73734 5.86004   2
 -11  -9   1 1.45192 4.23986   2
  11  -9  -1 -7.3137 5.83180   3
 -11  -9   1 0.55659 6.99921   4
 -11  -9   1 0.49849 4.76647   3
 -11   9   1 7.98197 6.32623   3
 -11   9   1 -3.2624 5.70414   2
 -11   9   1 -7.4714 8.48351   4
   9  -9  -1 33.2261 6.81320   3
   9  -9  -1 33.6063 7.22164   4
  -9  -9   1 38.1825 10.1076   4
  -9  -9   1 26.2155 5.88662   3
   9  -9  -1 38.5335 6.58045   2
  -9  -9   1 26.1723 5.54937   2
  -9  -9   1 40.8864 9.52496   4
  -9  -9   1 31.4081 5.18732   2
  -9   9   1 32.6531 6.58736   2
  -9   9   1 28.9757 6.70361   3
  -9   9   1 24.5419 9.92436   4
   7  -9  -1 0.86731 4.31573   2
  -7  -9   1 3.74210 6.69780   4
  -7  -9   1 -3.4929 4.62263   3
  -7  -9   1 6.30983 3.40819   2
  -7  -9   1 -0.2801 3.93065   2
   7  -9  -1 9.29414 7.95126   3
   7  -9  -1 -2.5847 5.59511   4
  -7   9   1 -1.9635 4.53181   3
   7   9  -1 4.27533 3.84038   3
  -7   9   1 6.40931 4.82840   2
   5  -9  -1 2.29650 3.74564   2
  -5  -9   1 1.39337 4.74020   3
   5  -9  -1 4.05067 5.98401   4
   5  -9  -1 0.10962 4.61051   3
  -5  -9   1 4.38951 6.10940   4
  -5  -9   1 -0.7839 3.92822   2
  -5   9   1 -2.2417 4.43499   3
   5   9  -1 0.63888 3.77367   3
  -5   9   1 -0.1857 4.08238   2
  -5   9   1 -1.7658 6.92943   4
   3  -9  -1 28.2816 7.24747   4
   3  -9  -1 44.2462 6.90858   3
  -3  -9   1 41.9206 5.66180   2
   3  -9  -1 42.8849 5.07267   2
  -3  -9   1 35.6025 7.33077   4
  -3  -9   1 36.9821 6.12886   3
  -3   9   1 42.0828 6.23234   3
   3   9  -1 39.5135 5.68689   3
   3   9  -1 39.7242 8.65194   4
  -3   9   1 42.5030 5.25482   2
  -3   9   1 27.5341 7.77763   4
  -1  -9   1 111.781 9.78761   3
   1  -9  -1 104.186 9.42686   3
  -1  -9   1 113.949 12.1807   4
   1  -9  -1 126.376 12.5184   4
   1  -9  -1 119.839 7.32132   2
  -1  -9   1 128.026 8.76638   2
   1   9  -1 119.648 7.25574   2
  -1   9   1 126.629 13.9251   4
  -1   9   1 100.083 9.27339   3
   1   9  -1 109.815 9.39744   3
  -1   9   1 129.575 7.09611   2
   1   9  -1 133.378 13.6870   4
  -1  -9  -1 256.073 16.1052   4
  -1  -9  -1 251.563 12.7721   3
   1  -9   1 243.898 11.3793   2
   1  -9   1 243.612 13.1990   3
   1  -9   1 250.048 15.3726   4
  -1  -9  -1 246.372 9.92953   2
   1   9   1 245.139 12.5891   3
  -1   9  -1 218.549 12.1386   3
   1   9   1 248.223 16.6476   4
  -1   9  -1 253.647 11.2667   2
   1   9   1 221.665 10.0100   2
  -1   9  -1 274.897 16.9475   4
  -3  -9  -1 165.497 8.65246   2
   3  -9   1 193.320 13.7195   4
   3  -9   1 162.844 11.7236   3
   3  -9   1 171.581 10.1796   2
  -3  -9  -1 169.069 10.9088   3
  -3  -9  -1 171.015 14.4320   4
  -3   9  -1 162.928 15.1070   4
  -3   9  -1 176.119 10.4986   2
   3   9   1 181.132 10.5189   3
  -3   9  -1 160.395 11.2300   3
   5  -9   1 168.612 13.4266   4
  -5  -9  -1 193.490 9.24090   2
   5  -9   1 187.517 11.9572   3
   5  -9   1 176.782 11.1189   2
  -5  -9  -1 190.102 8.11593   2
  -5  -9  -1 159.383 14.8946   4
  -5  -9  -1 181.119 11.2346   3
  -5   9  -1 197.281 12.0041   2
  -5   9  -1 196.143 12.1089   3
  -5   9  -1 181.207 15.9351   4
   5   9   1 170.960 10.4158   3
   7  -9   1 17.0725 5.42568   2
   7  -9   1 25.1683 7.05666   4
  -7  -9  -1 20.8990 4.24244   2
  -7  -9  -1 20.0582 4.00346   2
  -7  -9  -1 11.6796 4.80090   3
  -7  -9  -1 27.7839 8.58231   4
  -7   9  -1 13.7907 5.71318   2
   7   9   1 17.4217 4.69232   3
  -7   9  -1 14.3569 5.33626   3
  -9  -9  -1 22.9607 4.68778   2
  -9  -9  -1 25.2398 9.46399   4
   9  -9   1 24.0514 6.56624   3
  -9  -9  -1 34.0202 7.79181   4
  -9  -9  -1 24.7370 5.40547   3
  -9  -9  -1 25.4951 5.06784   2
   9  -9   1 26.5017 7.73212   4
   9  -9   1 20.2755 6.59710   2
  -9   9  -1 27.7488 7.00908   2
  -9   9  -1 24.8407 6.54024   3
   9   9   1 24.8376 4.84390   3
  -9   9  -1 11.5982 8.57603   4
 -11  -9  -1 88.6133 8.87592   2
  11  -9   1 80.1394 9.39970   3
  11  -9   1 72.0802 9.48461   4
 -11  -9  -1 78.7399 10.0095   4
 -11  -9  -1 93.3313 9.40220   3
  11  -9   1 108.511 12.8638   2
 -11   9  -1 86.8789 14.9561   4
 -11   9  -1 103.729 12.2984   2
 -11   9  -1 95.7256 10.5582   3
  13  -9   1 -3.9961 6.56391   3
 -13  -9  -1 2.19475 7.65922   4
 -13  -9  -1 -0.4803 5.08346   2
  13  -9   1 -3.1830 5.76053   4
 -13  -9  -1 4.06814 4.79930   3
  13  -9   1 -3.5647 7.60644   2
 -13   9  -1 -5.9152 10.0884   4
 -13   9  -1 -8.7188 6.22213   3
 -13   9  -1 -9.5058 6.91961   2
 -15  -9  -1 11.0708 5.36553   3
  15  -9   1 10.4721 7.06711   4
  15  -9   1 2.95970 8.68791   2
  15  -9   1 10.6045 7.38506   3
 -15  -9  -1 14.7966 6.63330   2
 -15  -9  -1 10.9127 3.66633   3
 -15  -9  -1 2.17501 9.01766   4
 -15   9  -1 -3.3481 8.14229   2
 -15   9  -1 -7.0171 11.7262   4
 -15   9  -1 9.68214 7.62941   3
 -17  -9  -1 7.15474 7.90409   2
 -17  -9  -1 24.1051 3.95326   3
 -17  -9  -1 37.3306 10.5380   4
  17  -9   1 26.3870 8.61087   3
 -17  -9  -1 17.4548 5.77775   3
  17  -9   1 13.8255 10.9352   2
  17  -9   1 23.3088 8.30035   4
 -17   9  -1 23.6408 10.1426   2
 -17   9  -1 20.7518 14.9107   4
 -17   9  -1 35.4067 9.27823   3
  19  -9   1 34.7496 13.0985   2
 -19  -9  -1 34.1117 11.6386   4
 -19  -9  -1 33.8512 6.30269   3
 -19  -9  -1 35.1035 10.1287   2
  19  -9   1 27.0339 8.85227   4
 -19  -9  -1 32.8760 3.85412   3
  19  -9   1 45.7323 10.0172   3
 -19   9  -1 43.2461 19.1398   4
 -19   9  -1 35.1632 9.81399   3
 -19   9  -1 32.7202 12.7010   2
 -21  -9  -1 -1.8573 5.12835   3
 -21  -9  -1 -0.8080 12.2383   4
  21  -9   1 -5.5823 15.9457   2
  21  -9   1 -7.0496 8.86504   4
  21  -9   1 6.44271 9.13196   3
 -21  -9  -1 -0.1610 2.97342   3
 -21  -9  -1 -13.429 9.71578   2
 -21   9  -1 -1.2277 12.4362   2
 -21   9  -1 -1.0998 9.13288   3
 -21   9  -1 -20.881 21.5428   4
  23  -9   1 7.61325 10.0876   4
  23  -9   1 9.55614 10.4341   3
 -23  -9  -1 -9.2061 11.6335   2
 -23   9  -1 16.3138 15.6025   2
 -23   9  -1 32.2480 11.0632   3
  25  -9   1 -7.2887 10.8881   3
  25  -9   1 -2.9978 10.8704   4
 -25  -9  -1 14.8259 14.9292   2
 -25   9  -1 38.1701 18.7650   2
 -25   9  -1 -5.3165 11.5489   3
 -26 -10   1 18.2978 16.3933   2
  26 -10  -1 29.7569 12.5628   3
  26 -10  -1 -1.7479 13.1204   4
 -26 -10   1 21.0547 4.92651   3
 -26  10   1 28.5815 14.1860   3
 -26  10   1 9.31050 18.6399   2
 -24 -10   1 28.1121 8.91343   3
  24 -10  -1 48.4833 13.3638   3
 -24 -10   1 26.2264 13.3204   2
  24 -10  -1 29.2419 12.0801   4
 -24 -10   1 34.4054 4.98397   3
 -24  10   1 47.3595 13.4345   3
 -24  10   1 74.5746 18.5247   2
  22 -10  -1 28.3024 10.7539   3
 -22 -10   1 34.0284 11.8925   2
 -22 -10   1 21.6099 20.6953   4
 -22 -10   1 24.8570 4.51299   3
  22 -10  -1 11.9109 10.4180   4
  22 -10  -1 22.8566 16.7404   2
 -22 -10   1 34.5674 8.74822   3
 -22  10   1 34.2840 15.0365   2
 -22  10   1 29.9442 11.9192   3
 -20 -10   1 5.08458 9.34746   2
  20 -10  -1 -9.4205 12.3486   2
 -20 -10   1 -7.8255 7.31140   3
  20 -10  -1 7.83557 9.18655   3
  20 -10  -1 11.5753 9.53792   4
 -20 -10   1 22.9805 12.0699   4
 -20 -10   1 2.85827 3.86801   3
 -20  10   1 12.2304 9.92284   3
 -20  10   1 -10.294 18.0279   4
 -18 -10   1 6.16047 9.96957   4
  18 -10  -1 7.22748 8.41811   3
  18 -10  -1 9.25392 10.6993   2
  18 -10  -1 -2.8405 7.56995   4
 -18 -10   1 5.57130 4.20355   3
 -18 -10   1 2.23924 7.07131   3
 -18 -10   1 0.13235 8.01947   2
 -18  10   1 -7.7879 8.57262   3
 -18  10   1 18.3552 16.3116   4
 -18  10   1 7.69077 10.2833   2
 -16 -10   1 -8.6990 7.96772   4
 -16 -10   1 0.10705 4.06370   3
  16 -10  -1 0.18711 7.60141   4
  16 -10  -1 -4.9142 9.03742   2
 -16 -10   1 -3.8615 6.86107   2
  16 -10  -1 2.14853 7.35958   3
 -16 -10   1 4.32440 6.47690   3
 -16  10   1 -7.1296 8.52116   2
 -16  10   1 -8.3512 12.6800   4
 -16  10   1 -5.2419 7.85104   3
  14 -10  -1 64.6008 10.4196   4
 -14 -10   1 63.4212 8.48654   2
  14 -10  -1 63.8481 10.1828   2
  14 -10  -1 52.5758 9.39251   3
 -14 -10   1 54.5446 8.16846   3
 -14 -10   1 67.0552 10.8483   4
 -14  10   1 43.0128 9.88359   2
 -14  10   1 45.0770 15.2864   4
 -14  10   1 43.2721 9.40632   3
 -12 -10   1 266.203 23.0095   4
  12 -10  -1 299.231 17.3099   3
 -12 -10   1 306.645 19.1699   4
  12 -10  -1 308.331 18.6588   4
 -12 -10   1 300.851 14.8158   2
  12 -10  -1 283.842 20.1616   2
 -12 -10   1 318.742 15.5802   3
 -12 -10   1 281.518 15.4725   2
 -12  10   1 305.719 24.3937   4
 -12  10   1 303.270 17.8935   3
 -12  10   1 317.095 18.0694   2
  10 -10  -1 81.3634 10.8575   4
 -10 -10   1 76.6089 12.6039   4
 -10 -10   1 74.6900 10.2491   4
 -10 -10   1 83.6303 8.68097   2
 -10 -10   1 55.0866 7.73546   3
  10 -10  -1 69.6720 8.66725   2
 -10 -10   1 80.2422 8.44995   2
  10 -10  -1 68.2360 9.05874   3
 -10  10   1 93.6454 13.3730   4
 -10  10   1 81.7972 9.40874   2
 -10  10   1 63.6293 9.24529   3
  -8 -10   1 17.7904 5.24424   2
  -8 -10   1 20.6302 9.34384   4
   8 -10  -1 25.7845 6.81180   3
  -8 -10   1 22.4102 6.18672   3
   8 -10  -1 24.9918 6.02164   2
  -8 -10   1 17.2855 4.61582   2
   8 -10  -1 29.6614 8.08788   4
  -8  10   1 17.1982 9.82748   4
  -8  10   1 24.4504 6.87274   2
  -8  10   1 22.3057 6.77378   3
   8  10  -1 23.6129 5.19864   3
   6 -10  -1 183.145 10.9532   2
   6 -10  -1 167.861 14.6805   4
   6 -10  -1 198.691 13.4056   3
  -6 -10   1 201.252 16.6524   4
  -6 -10   1 170.140 10.9733   2
  -6 -10   1 211.465 13.0665   3
  -6  10   1 202.931 18.1821   4
   6  10  -1 185.648 11.5891   3
  -6  10   1 198.539 12.0892   2
  -6  10   1 183.905 13.2475   3
  -4 -10   1 5.47097 4.86566   2
   4 -10  -1 13.1429 6.43910   4
   4 -10  -1 7.54500 6.92691   3
  -4 -10   1 8.12509 5.41306   3
   4 -10  -1 7.44610 3.84986   2
  -4 -10   1 9.05462 7.47993   4
  -4  10   1 1.61650 9.87233   4
  -4  10   1 10.2077 4.66004   2
  -4  10   1 6.55965 5.63921   3
   4  10  -1 -0.9544 4.30740   3
   2 -10  -1 12.6579 7.28394   4
  -2 -10   1 15.6221 4.89802   2
  -2 -10   1 12.4222 7.67264   4
   2 -10  -1 24.6172 6.62681   3
  -2 -10   1 10.8720 5.89056   3
   2 -10  -1 18.3404 4.23226   2
   2  10  -1 15.4921 3.75413   2
  -2  10   1 15.7563 4.08752   2
   2  10  -1 25.9129 8.47686   4
  -2  10   1 21.0185 6.08050   3
  -2  10   1 11.7137 10.1273   4
   2  10  -1 10.4041 5.10992   3
   0 -10   1 163.672 11.6596   3
   0 -10   1 140.205 14.1337   4
   0 -10  -1 158.550 11.7700   3
   0 -10  -1 165.641 8.60073   2
   0 -10   1 164.697 10.2552   2
   0 -10  -1 177.003 15.2401   4
   0  10  -1 166.709 11.5398   3
   0  10  -1 167.565 9.30482   2
   0  10   1 154.967 16.8011   4
   0  10   1 168.906 7.76333   2
   0  10  -1 160.466 15.7799   4
   0  10   1 175.881 11.8395   3
   2 -10   1 132.492 9.66931   2
   2 -10   1 117.052 17.4518   3
   2 -10   1 104.204 13.0130   4
  -2 -10  -1 128.230 10.7700   3
  -2 -10  -1 132.207 14.3935   4
  -2 -10  -1 140.136 8.18035   2
   2  10   1 129.247 10.5243   3
  -2  10  -1 123.960 13.9211   4
   2  10   1 119.060 16.1058   4
  -2  10  -1 127.045 10.8649   3
  -2  10  -1 132.542 9.65455   2
   4 -10   1 183.185 14.6677   4
  -4 -10  -1 189.014 9.79787   2
   4 -10   1 196.051 11.2920   2
  -4 -10  -1 181.813 11.8895   3
   4 -10   1 176.618 12.2637   3
  -4 -10  -1 193.579 8.03594   2
  -4 -10  -1 187.242 16.2959   4
  -4  10  -1 155.103 12.3481   3
  -4  10  -1 161.052 11.6036   2
   4  10   1 172.359 11.2670   3
  -4  10  -1 167.487 22.4830   4
   6 -10   1 4.44788 4.95374   2
  -6 -10  -1 0.02454 3.83533   2
  -6 -10  -1 2.52100 5.15158   3
   6 -10   1 3.12169 5.87404   3
   6 -10   1 -3.1895 6.29402   4
  -6 -10  -1 4.38489 3.10510   2
  -6 -10  -1 -0.6342 7.88589   4
  -6  10  -1 -4.9709 5.44146   3
   6  10   1 5.94175 4.32874   3
  -6  10  -1 0.48300 8.53125   4
  -6  10  -1 4.51801 5.70851   2
   8 -10   1 100.637 11.6371   4
  -8 -10  -1 100.937 14.1595   4
  -8 -10  -1 77.7398 7.43786   2
  -8 -10  -1 101.829 10.1031   3
   8 -10   1 77.9049 9.58495   3
  -8 -10  -1 92.2731 11.8655   4
  -8 -10  -1 77.9837 8.35829   2
   8 -10   1 92.9826 11.2581   2
   8  10   1 90.3728 8.71080   3
  -8  10  -1 102.351 10.6451   2
  -8  10  -1 81.9457 9.57501   3
  -8  10  -1 106.364 14.8100   4
  10 -10   1 5.26456 6.59417   4
 -10 -10  -1 7.23686 5.14811   2
 -10 -10  -1 8.64560 5.70871   3
 -10 -10  -1 -2.6803 4.22801   2
  10 -10   1 4.53470 6.81541   2
 -10 -10  -1 -1.4374 7.25702   4
  10 -10   1 7.93627 7.07101   3
 -10 -10  -1 26.7702 9.98298   4
 -10  10  -1 -4.7943 10.5270   4
 -10  10  -1 10.0413 7.24181   2
 -10  10  -1 -3.2956 5.85415   3
  12 -10   1 27.0545 8.82191   2
  12 -10   1 15.5367 7.82612   4
  12 -10   1 8.86158 7.56118   3
 -12 -10  -1 13.8815 5.62943   2
 -12 -10  -1 6.42425 8.05481   4
 -12 -10  -1 10.6840 5.90411   3
 -12  10  -1 15.0391 8.07684   2
 -12  10  -1 17.8634 7.79889   3
 -12  10  -1 13.6595 10.9943   4
 -14 -10  -1 39.5873 7.11017   3
  14 -10   1 40.8778 9.17689   3
 -14 -10  -1 41.9128 7.62871   2
  14 -10   1 39.6142 8.98924   4
 -14 -10  -1 22.2618 8.97746   4
  14 -10   1 43.0027 10.2924   2
 -14  10  -1 21.1283 9.37085   2
 -14  10  -1 33.2113 14.0454   4
 -14  10  -1 50.9817 9.38256   3
  16 -10   1 5.17524 7.56739   4
  16 -10   1 -5.4910 9.70618   2
  16 -10   1 -3.5574 8.13562   3
 -16 -10  -1 7.88222 6.21968   3
 -16 -10  -1 12.2513 9.88484   4
 -16 -10  -1 -1.8421 3.83238   3
 -16 -10  -1 2.52332 6.93579   2
 -16  10  -1 3.41083 9.13470   2
 -16  10  -1 -2.7231 14.8151   4
 -16  10  -1 -6.9711 7.75493   3
 -18 -10  -1 42.7254 4.92611   3
 -18 -10  -1 54.0180 12.7496   4
  18 -10   1 60.9207 10.8615   3
 -18 -10  -1 44.0117 7.46592   3
  18 -10   1 45.9577 10.6077   4
 -18 -10  -1 57.1468 10.4268   2
  18 -10   1 33.5456 12.2196   2
 -18  10  -1 43.5849 12.1554   2
 -18  10  -1 24.8008 19.0082   4
 -18  10  -1 36.6617 10.3624   3
 -20 -10  -1 33.4715 4.17362   3
 -20 -10  -1 29.0944 7.05292   3
  20 -10   1 25.1701 9.73558   4
 -20 -10  -1 35.9302 11.1012   2
  20 -10   1 58.1850 16.5946   2
 -20 -10  -1 16.4066 12.6898   4
  20 -10   1 35.8110 10.7162   3
 -20  10  -1 -0.9044 21.7603   4
 -20  10  -1 26.9753 10.4962   3
 -20  10  -1 31.3604 13.5117   2
  22 -10   1 4.06537 10.9042   3
 -22 -10  -1 -8.6624 11.4336   2
 -22 -10  -1 2.00343 5.78271   3
  22 -10   1 -19.776 18.4160   2
  22 -10   1 14.6383 10.8858   4
 -22 -10  -1 -4.0938 3.16005   3
 -22  10  -1 -2.4954 14.3990   2
 -22  10  -1 2.07126 11.0262   3
 -24 -10  -1 12.7065 13.9253   2
  24 -10   1 -16.466 10.1123   4
  24 -10   1 5.76993 12.0488   3
 -24  10  -1 15.4953 17.5254   2
 -24  10  -1 -14.571 11.6670   3
 -25 -11   1 50.0301 5.49122   3
 -25 -11   1 37.9769 16.8469   2
  25 -11  -1 34.9445 13.8388   4
 -25  11   1 43.5997 14.9961   3
 -25  11   1 51.1094 20.1437   2
 -23 -11   1 121.052 8.65648   3
  23 -11  -1 102.154 15.1587   4
 -23 -11   1 113.430 11.6150   3
  23 -11  -1 104.970 15.1885   3
 -23 -11   1 130.987 17.1902   2
 -23  11   1 117.195 20.4397   2
 -23  11   1 161.908 17.8227   3
  21 -11  -1 115.864 19.0597   2
 -21 -11   1 145.241 15.8168   2
  21 -11  -1 175.999 19.8391   3
 -21 -11   1 130.567 9.01141   3
 -21 -11   1 117.107 11.8137   3
  21 -11  -1 135.666 15.3162   4
 -21  11   1 154.532 18.6116   2
 -21  11   1 126.215 15.8761   3
 -19 -11   1 118.972 9.33595   3
  19 -11  -1 106.365 13.0350   4
 -19 -11   1 144.452 17.4005   4
 -19 -11   1 115.042 13.4043   2
  19 -11  -1 119.476 17.4355   2
 -19 -11   1 124.734 11.6993   3
  19 -11  -1 106.216 13.6146   3
 -19  11   1 127.108 24.2179   3
 -19  11   1 120.331 15.9967   2
 -19  11   1 128.192 25.1502   4
  17 -11  -1 258.839 19.0439   3
 -17 -11   1 237.613 16.4952   3
 -17 -11   1 258.894 21.9212   4
 -17 -11   1 240.774 17.2246   2
  17 -11  -1 257.313 19.0617   4
  17 -11  -1 273.900 22.2394   2
 -17 -11   1 257.740 12.6403   3
 -17  11   1 254.341 32.2225   4
 -17  11   1 241.522 21.5285   2
 -17  11   1 262.776 20.5639   3
 -15 -11   1 33.5636 8.43383   3
  15 -11  -1 45.6554 10.0456   3
 -15 -11   1 44.7999 6.32123   3
 -15 -11   1 44.2156 8.28837   2
  15 -11  -1 56.8666 10.6773   4
  15 -11  -1 43.7980 10.6943   2
 -15 -11   1 33.8561 10.2819   4
 -15 -11   1 47.3546 9.54881   2
 -15  11   1 56.8444 11.6065   2
 -15  11   1 69.4081 17.3273   4
 -15  11   1 56.7250 11.2666   3
 -13 -11   1 166.438 14.3288   3
  13 -11  -1 190.329 16.3693   2
 -13 -11   1 166.474 12.7296   2
  13 -11  -1 201.756 16.7159   4
  13 -11  -1 176.599 15.8798   3
 -13 -11   1 169.140 14.3777   2
 -13 -11   1 198.502 21.2025   4
 -13 -11   1 222.959 19.0036   4
 -13  11   1 194.674 16.8700   2
 -13  11   1 184.105 16.3294   3
 -13  11   1 203.308 22.5016   4
  11 -11  -1 486.245 24.7072   4
  11 -11  -1 526.472 23.1740   3
 -11 -11   1 540.349 25.4251   4
 -11 -11   1 484.706 20.5355   2
  11 -11  -1 493.582 21.9002   2
 -11 -11   1 505.232 19.4295   2
 -11 -11   1 507.869 21.4321   3
 -11 -11   1 503.972 28.7439   4
 -11  11   1 529.401 23.9546   3
 -11  11   1 535.681 23.7065   2
 -11  11   1 497.841 30.1158   4
  -9 -11   1 743.915 25.5011   2
  -9 -11   1 729.055 24.1838   2
   9 -11  -1 754.891 28.3306   3
  -9 -11   1 771.210 30.7459   4
   9 -11  -1 774.782 30.8944   4
   9 -11  -1 745.809 26.2344   2
  -9 -11   1 729.250 33.7051   4
  -9 -11   1 743.056 26.5675   3
  -9  11   1 783.669 29.0765   3
  -9  11   1 784.079 28.2195   2
  -9  11   1 685.903 34.3936   4
   9  11  -1 754.522 25.5514   3
  -7 -11   1 530.468 21.5279   3
  -7 -11   1 511.994 17.8292   2
   7 -11  -1 497.793 24.7549   4
  -7 -11   1 518.612 19.7055   2
   7 -11  -1 517.536 21.7228   3
   7 -11  -1 541.387 19.8512   2
  -7 -11   1 524.446 27.3976   4
  -7  11   1 524.560 20.9980   2
   7  11  -1 528.778 20.3738   3
  -7  11   1 538.697 22.8777   3
  -7  11   1 507.698 28.4677   4
   5 -11  -1 15.8681 5.36191   2
   5 -11  -1 19.6132 6.72484   3
  -5 -11   1 21.0920 8.54791   4
   5 -11  -1 6.45609 7.33367   4
  -5 -11   1 12.4953 5.44868   2
   5  11  -1 22.6740 6.18972   3
  -5  11   1 23.0444 7.25386   3
  -5  11   1 19.9941 5.79912   2
  -5  11   1 23.9086 9.85124   4
  -3 -11   1 213.414 16.8078   3
   3 -11  -1 235.641 17.6234   4
   3 -11  -1 262.087 11.6645   2
  -3 -11   1 225.975 18.2361   4
   3 -11  -1 282.867 15.6918   3
  -3 -11   1 259.270 13.1747   2
  -3  11   1 260.522 12.1579   2
   3  11  -1 249.760 20.3260   4
  -3  11   1 248.916 20.7861   4
  -3  11   1 256.357 15.2620   3
   3  11  -1 253.169 14.2558   3
   1 -11  -1 281.685 15.6465   3
  -1 -11   1 264.838 13.3071   2
  -1 -11   1 277.346 16.1825   3
   1 -11  -1 278.779 19.3130   4
   1 -11  -1 274.224 11.5664   2
  -1 -11   1 277.150 19.1884   4
   1  11  -1 275.996 15.2305   3
  -1  11   1 285.612 11.1866   2
   1  11  -1 299.663 21.4031   4
  -1  11   1 280.210 21.0483   4
   1  11  -1 279.838 11.8723   2
  -1  11   1 271.612 15.4119   3
  -1 -11  -1 934.331 35.9543   4
   1 -11   1 859.424 34.2436   4
   1 -11   1 888.014 31.0109   3
  -1 -11  -1 788.716 32.5256   3
   1 -11   1 908.557 28.1681   2
  -1 -11  -1 927.634 26.1671   2
   1  11   1 950.905 30.8610   3
  -1  11  -1 955.736 36.8997   4
  -1  11  -1 884.495 30.7526   3
   1  11   1 924.416 36.2981   4
  -1  11  -1 919.958 27.9115   2
   3 -11   1 779.407 31.4419   4
   3 -11   1 807.631 25.9426   2
  -3 -11  -1 795.883 24.0542   2
   3 -11   1 824.888 29.0271   3
  -3 -11  -1 834.611 28.6328   3
  -3 -11  -1 776.806 33.2237   4
  -3  11  -1 786.328 33.6120   4
   3  11   1 780.223 27.3189   3
  -3  11  -1 765.029 28.0930   3
  -3  11  -1 785.528 26.5063   2
   5 -11   1 118.399 11.1881   2
   5 -11   1 129.811 14.8014   4
   5 -11   1 123.540 12.3512   3
  -5 -11  -1 122.229 12.0440   3
  -5 -11  -1 131.401 9.40002   2
  -5 -11  -1 119.475 14.5929   4
  -5 -11  -1 117.101 7.21888   2
  -5  11  -1 108.625 15.0462   4
   5  11   1 107.601 10.3635   3
  -5  11  -1 116.621 12.5411   3
  -5  11  -1 114.229 11.7260   2
  -7 -11  -1 502.088 16.8677   2
  -7 -11  -1 498.574 27.6293   4
   7 -11   1 530.886 24.4055   4
  -7 -11  -1 489.237 18.1813   2
   7 -11   1 501.230 20.5644   2
   7 -11   1 504.565 22.6884   3
  -7 -11  -1 505.603 20.6736   3
  -7  11  -1 514.790 22.3330   2
  -7  11  -1 492.230 21.6545   3
   7  11   1 511.086 19.8169   3
  -7  11  -1 522.301 28.6245   4
  -9 -11  -1 166.773 17.5273   4
  -9 -11  -1 140.403 9.92218   2
  -9 -11  -1 158.870 19.5649   4
  -9 -11  -1 152.701 11.2082   2
  -9 -11  -1 154.630 12.5695   3
   9 -11   1 163.188 15.0612   3
   9 -11   1 182.153 16.0880   4
   9 -11   1 146.522 14.1101   2
  -9  11  -1 169.759 15.0632   2
   9  11   1 154.385 11.1912   3
  -9  11  -1 165.567 14.8067   3
  -9  11  -1 140.207 17.3915   4
 -11 -11  -1 255.566 14.1540   2
  11 -11   1 222.396 16.9675   2
 -11 -11  -1 231.682 12.7578   2
 -11 -11  -1 229.511 19.0702   4
  11 -11   1 250.975 17.8900   4
  11 -11   1 237.938 17.3836   3
 -11 -11  -1 263.955 23.7897   4
 -11 -11  -1 226.830 14.5844   3
 -11  11  -1 241.502 18.4887   2
 -11  11  -1 269.648 24.8334   4
 -11  11  -1 246.744 17.0027   3
 -13 -11  -1 514.611 21.5262   2
 -13 -11  -1 484.030 31.6399   4
  13 -11   1 535.209 24.3542   3
  13 -11   1 495.014 24.3485   4
 -13 -11  -1 501.768 25.5618   4
 -13 -11  -1 517.064 20.9023   3
  13 -11   1 503.217 24.7119   2
 -13 -11  -1 507.469 20.5779   2
 -13  11  -1 506.358 32.8726   4
 -13  11  -1 545.488 26.5267   2
 -13  11  -1 527.795 24.1952   3
 -15 -11  -1 147.211 13.1926   3
 -15 -11  -1 146.922 13.6126   2
  15 -11   1 130.365 15.8795   4
  15 -11   1 134.772 16.4257   3
 -15 -11  -1 129.092 15.0594   4
 -15 -11  -1 142.443 9.54897   3
  15 -11   1 137.248 14.8155   2
 -15  11  -1 172.204 18.5905   2
 -15  11  -1 123.091 14.1600   3
 -15  11  -1 130.590 21.6717   4
  17 -11   1 85.1406 14.5653   2
 -17 -11  -1 68.0736 11.0349   2
  17 -11   1 74.5844 12.4737   3
 -17 -11  -1 72.5312 8.10516   3
 -17 -11  -1 74.7507 9.08177   3
  17 -11   1 67.4054 11.2714   4
 -17 -11  -1 81.7311 14.2544   4
 -17  11  -1 77.3293 22.2750   4
 -17  11  -1 75.1995 13.3728   2
 -17  11  -1 53.4474 11.4719   3
  19 -11   1 210.498 20.7943   3
  19 -11   1 157.931 19.2836   2
 -19 -11  -1 179.338 9.55514   3
 -19 -11  -1 219.273 19.2448   2
 -19 -11  -1 215.217 23.4289   4
 -19 -11  -1 169.652 14.0004   3
  19 -11   1 196.776 18.9122   4
 -19  11  -1 168.021 19.1501   2
 -19  11  -1 157.216 25.7592   3
 -19  11  -1 173.616 28.0932   4
 -21 -11  -1 198.314 21.1506   2
  21 -11   1 204.035 20.6433   4
 -21 -11  -1 201.965 9.28635   3
  21 -11   1 198.354 23.8044   2
 -21 -11  -1 206.781 13.8798   3
  21 -11   1 223.688 22.5315   3
 -21  11  -1 231.712 22.0103   3
 -21  11  -1 231.505 28.1997   2
 -23 -11  -1 9.62394 13.7757   2
 -23 -11  -1 23.5891 6.49999   3
 -23 -11  -1 28.0477 4.00567   3
  23 -11   1 21.6264 11.6214   4
  23 -11   1 24.7283 13.2600   3
 -23  11  -1 29.7266 13.5054   3
 -23  11  -1 31.6343 18.3628   2
 -25 -11  -1 82.7461 18.1512   2
  25 -11   1 57.7508 14.7021   4
 -25  11  -1 58.3099 22.3659   2
 -25  11  -1 68.8495 16.5234   3
  24 -12  -1 273.806 25.3343   4
 -24 -12   1 260.603 11.5913   3
 -24 -12   1 241.851 27.7758   2
 -24  12   1 223.065 25.3503   2
 -24  12   1 259.079 27.1893   3
  22 -12  -1 934.777 42.4072   3
 -22 -12   1 951.407 32.4104   3
  22 -12  -1 867.403 45.4023   2
 -22 -12   1 892.042 26.9240   3
  22 -12  -1 885.284 37.8035   4
 -22  12   1 915.113 43.8520   2
 -22  12   1 923.469 39.4774   3
 -20 -12   1 269.517 13.1186   3
 -20 -12   1 267.240 21.5029   2
  20 -12  -1 245.634 23.4719   2
  20 -12  -1 243.625 22.1023   4
 -20 -12   1 290.792 19.2190   3
  20 -12  -1 292.308 23.9777   3
 -20 -12   1 253.282 24.1005   2
 -20  12   1 268.522 26.8538   2
 -20  12   1 289.276 23.9139   3
  18 -12  -1 314.916 23.2722   3
  18 -12  -1 295.904 22.3199   4
 -18 -12   1 288.173 19.4178   3
 -18 -12   1 306.637 14.4631   3
 -18 -12   1 324.147 19.9891   2
 -18 -12   1 270.291 21.9685   2
 -18 -12   1 315.413 25.6842   4
  18 -12  -1 282.972 25.6394   2
 -18  12   1 315.545 25.1252   2
 -18  12   1 285.084 33.5526   4
 -18  12   1 318.331 23.0009   3
 -16 -12   1 237.232 13.2795   3
 -16 -12   1 233.281 16.5697   2
 -16 -12   1 227.031 22.4058   4
  16 -12  -1 270.685 22.1057   2
  16 -12  -1 262.903 20.6952   3
 -16 -12   1 241.571 28.4368   4
  16 -12  -1 267.506 20.0405   4
 -16 -12   1 258.265 19.4216   2
 -16  12   1 262.669 21.8139   2
 -16  12   1 202.866 25.2276   4
 -14 -12   1 173.213 18.7229   3
 -14 -12   1 215.379 20.5426   4
 -14 -12   1 186.984 16.1880   2
  14 -12  -1 190.332 18.4132   2
 -14 -12   1 186.085 14.1562   2
  14 -12  -1 219.686 21.5517   4
  14 -12  -1 218.044 18.0574   3
 -14 -12   1 188.251 22.1103   4
 -14  12   1 162.239 17.6821   3
 -14  12   1 182.430 23.2042   4
 -14  12   1 161.799 18.8493   2
 -12 -12   1 761.670 28.6822   2
 -12 -12   1 828.848 27.3873   2
  12 -12  -1 792.640 33.3645   4
 -12 -12   1 861.096 34.1930   4
  12 -12  -1 788.548 30.1575   2
 -12 -12   1 813.420 29.5717   3
 -12 -12   1 811.600 38.5271   4
  12 -12  -1 815.888 31.3370   3
 -12  12   1 777.932 31.5682   3
 -12  12   1 801.760 40.1788   4
 -12  12   1 827.897 32.1896   2
 -10 -12   1 850.623 38.8545   4
  10 -12  -1 915.368 33.0717   3
 -10 -12   1 890.433 29.9962   2
  10 -12  -1 884.670 30.8423   2
  10 -12  -1 907.612 35.4052   4
 -10 -12   1 861.392 31.1680   3
 -10 -12   1 908.796 28.3409   2
 -10 -12   1 909.476 35.3301   4
 -10  12   1 875.260 32.5596   2
 -10  12   1 908.060 33.6988   3
 -10  12   1 928.364 41.1095   4
   8 -12  -1 954.359 36.4323   4
  -8 -12   1 933.214 32.4324   3
  -8 -12   1 933.006 30.6187   2
  -8 -12   1 941.634 39.3714   4
   8 -12  -1 916.280 30.4842   2
   8 -12  -1 947.948 33.7666   3
  -8 -12   1 960.043 28.5597   2
  -8  12   1 947.802 34.2404   3
  -8  12   1 940.247 40.5050   4
   8  12  -1 928.974 30.9397   3
  -8  12   1 920.568 32.1560   2
  -6 -12   1 121.291 11.7590   2
  -6 -12   1 140.727 9.03144   2
   6 -12  -1 145.901 11.1462   2
  -6 -12   1 149.733 16.8807   4
   6 -12  -1 146.760 16.5417   4
   6 -12  -1 134.835 13.6592   3
  -6 -12   1 134.812 13.9931   3
   6  12  -1 122.860 12.0198   3
  -6  12   1 143.114 17.6206   4
  -6  12   1 132.492 13.8926   3
  -6  12   1 122.511 11.8479   2
  -4 -12   1 835.292 27.7819   2
  -4 -12   1 861.408 30.6191   3
  -4 -12   1 874.843 36.1077   4
   4 -12  -1 808.309 30.5350   3
   4 -12  -1 852.288 26.4443   2
   4 -12  -1 863.136 34.7700   4
  -4  12   1 840.727 27.3948   2
  -4  12   1 852.326 31.1654   3
   4  12  -1 889.642 29.9932   3
  -4  12   1 881.041 37.9872   4
   2 -12  -1 1480.35 45.5617   3
  -2 -12   1 1487.35 50.7204   4
   2 -12  -1 1461.75 50.3158   4
   2 -12  -1 1411.50 40.4410   2
  -2 -12   1 1472.84 42.2349   2
  -2 -12   1 1517.71 45.8431   3
  -2  12   1 1469.64 45.8695   3
   2  12  -1 1461.53 45.1329   3
  -2  12   1 1471.62 40.7018   2
   2  12  -1 1487.38 51.5921   4
  -2  12   1 1461.23 52.0641   4
   2  12  -1 1473.59 40.5535   2
   0 -12  -1 813.538 34.9531   4
   0 -12  -1 875.614 30.4604   3
   0 -12   1 847.469 34.6165   4
   0 -12   1 860.708 27.1269   2
   0 -12   1 841.848 30.7168   3
   0 -12  -1 856.337 25.2214   2
   0  12   1 817.592 36.1298   4
   0  12   1 857.193 24.4343   2
   0  12   1 881.889 30.5895   3
   0  12  -1 853.003 26.2980   2
   0  12  -1 841.059 30.2604   3
   0  12  -1 847.977 36.4241   4
  -2 -12  -1 1260.42 35.1570   2
  -2 -12  -1 1233.29 45.8603   4
  -2 -12  -1 1296.54 40.2250   3
   2 -12   1 1249.45 40.8099   3
   2 -12   1 1253.92 37.2873   2
   2 -12   1 1223.66 44.3029   4
   2  12   1 1276.46 46.6734   4
  -2  12  -1 1284.19 47.0864   4
  -2  12  -1 1260.21 37.4296   2
   2  12   1 1243.92 39.8479   3
  -2  12  -1 1299.15 41.0060   3
  -4 -12  -1 475.876 15.2789   2
   4 -12   1 476.466 19.3429   2
  -4 -12  -1 490.645 26.9640   4
   4 -12   1 471.653 24.8835   4
  -4 -12  -1 478.572 21.2699   3
  -4 -12  -1 485.048 17.4749   2
   4 -12   1 471.163 22.0687   3
  -4  12  -1 458.778 19.8905   2
   4  12   1 498.635 20.6028   3
  -4  12  -1 478.258 22.1017   3
  -4  12  -1 488.985 28.6246   4
   6 -12   1 186.125 16.4811   3
  -6 -12  -1 223.717 20.7845   4
   6 -12   1 267.240 18.7619   4
   6 -12   1 218.550 14.1114   2
  -6 -12  -1 222.118 15.2192   3
  -6 -12  -1 228.276 12.3567   2
  -6 -12  -1 223.590 10.1518   2
   6  12   1 222.044 13.9904   3
  -6  12  -1 219.304 16.0242   3
  -6  12  -1 252.813 23.8437   4
  -6  12  -1 198.819 15.0883   2
  -8 -12  -1 364.351 25.7542   4
  -8 -12  -1 385.858 14.5895   2
  -8 -12  -1 371.832 21.5444   3
  -8 -12  -1 370.756 16.2332   2
   8 -12   1 355.933 18.8846   2
   8 -12   1 364.490 21.9153   4
   8 -12   1 433.882 21.4417   3
  -8  12  -1 373.685 20.4265   2
  -8  12  -1 344.916 27.0711   4
   8  12   1 365.377 16.9814   3
  -8  12  -1 368.617 20.0397   3
 -10 -12  -1 447.800 29.0638   4
  10 -12   1 427.021 23.6262   4
 -10 -12  -1 439.822 18.6079   2
  10 -12   1 457.894 22.7830   3
 -10 -12  -1 435.101 24.7097   4
 -10 -12  -1 419.065 17.1919   2
  10 -12   1 474.367 22.1403   2
 -10 -12  -1 419.469 23.2851   3
 -10  12  -1 456.573 22.4802   3
 -10  12  -1 434.496 22.9625   2
  10  12   1 435.275 18.4892   3
 -10  12  -1 416.471 30.1920   4
 -12 -12  -1 657.670 25.0768   3
  12 -12   1 603.139 27.3894   2
 -12 -12  -1 651.435 29.6960   4
  12 -12   1 660.066 28.9024   4
 -12 -12  -1 699.282 36.5071   4
  12 -12   1 598.828 27.3907   3
 -12 -12  -1 581.025 23.6539   2
 -12 -12  -1 659.415 23.0532   2
 -12  12  -1 611.651 27.8378   3
 -12  12  -1 631.014 29.3452   2
 -12  12  -1 669.166 37.6999   4
 -14 -12  -1 378.403 18.9136   3
  14 -12   1 317.478 27.0474   4
 -14 -12  -1 356.966 19.5372   2
 -14 -12  -1 383.251 52.2373   4
  14 -12   1 354.433 22.5047   3
 -14 -12  -1 401.998 18.2765   2
  14 -12   1 382.302 23.7079   2
 -14 -12  -1 384.006 24.9425   4
 -14  12  -1 369.514 34.3196   4
 -14  12  -1 381.822 24.4249   2
 -14  12  -1 365.495 22.5725   3
 -16 -12  -1 474.639 20.6625   3
  16 -12   1 439.161 24.6733   4
 -16 -12  -1 485.224 28.1755   4
 -16 -12  -1 431.425 16.8571   3
 -16 -12  -1 425.945 21.6120   2
 -16 -12  -1 425.208 23.2199   2
 -16 -12  -1 408.600 35.1577   4
  16 -12   1 415.513 27.0941   2
  16 -12   1 462.706 25.4724   3
 -16  12  -1 474.093 27.8778   2
 -16  12  -1 431.634 39.3961   4
 -18 -12  -1 520.512 18.2954   3
  18 -12   1 529.140 28.7199   3
  18 -12   1 533.847 27.6880   4
 -18 -12  -1 510.512 21.8247   3
  18 -12   1 524.696 31.9507   2
 -18 -12  -1 560.070 25.8613   2
 -18 -12  -1 481.375 30.1918   4
 -18  12  -1 463.598 49.3633   2
 -18  12  -1 518.049 28.4783   3
 -18  12  -1 558.032 54.2515   4
 -20 -12  -1 540.503 17.9130   3
  20 -12   1 555.878 28.6441   4
  20 -12   1 488.421 36.6623   2
 -20 -12  -1 538.239 21.8481   3
  20 -12   1 544.300 29.5776   3
 -20 -12  -1 532.596 27.9894   2
 -20  12  -1 569.545 34.6347   2
 -20  12  -1 542.893 30.0265   3
 -22 -12  -1 450.362 19.4485   3
  22 -12   1 437.168 37.2784   3
 -22 -12  -1 471.322 15.3598   3
  22 -12   1 464.124 28.0024   4
 -22  12  -1 518.226 30.5468   3
 -22  12  -1 508.430 36.0351   2
 -24 -12  -1 107.026 18.1226   2
  24 -12   1 77.2383 15.9358   4
 -24  12  -1 85.4814 16.2196   3
 -24  12  -1 114.423 22.7633   2
 -23 -13   1 76.3570 16.1157   2
 -23 -13   1 82.4981 9.60620   3
 -23 -13   1 79.9194 20.2961   2
  23 -13  -1 81.8355 16.5427   4
 -23  13   1 92.6514 17.1844   3
 -23  13   1 76.5229 19.9868   2
 -21 -13   1 367.492 25.4114   2
  21 -13  -1 338.597 25.7951   4
 -21 -13   1 411.177 44.7257   4
 -21 -13   1 372.333 15.9851   3
 -21 -13   1 374.761 30.3676   2
 -21 -13   1 330.263 32.8213   3
  21 -13  -1 378.573 34.3492   2
 -21  13   1 430.608 33.0462   2
 -21  13   1 365.990 28.9926   3
 -19 -13   1 294.008 36.2262   4
  19 -13  -1 270.723 23.0869   4
 -19 -13   1 275.494 21.0457   3
 -19 -13   1 266.070 14.3210   3
 -19 -13   1 267.713 23.9627   2
 -19 -13   1 347.070 22.3629   2
  19 -13  -1 250.536 27.9005   2
  19 -13  -1 244.949 24.2834   3
 -19  13   1 303.019 27.1276   2
 -19  13   1 260.823 24.2565   3
 -17 -13   1 534.093 24.3120   2
 -17 -13   1 409.514 37.6167   4
 -17 -13   1 466.640 26.0721   2
  17 -13  -1 501.127 27.8486   3
  17 -13  -1 460.010 28.9990   2
 -17 -13   1 529.381 24.7825   3
 -17 -13   1 489.693 19.6556   3
  17 -13  -1 575.491 28.8147   4
 -17 -13   1 467.822 30.6650   4
 -17  13   1 453.025 43.8423   4
 -17  13   1 518.151 28.5264   3
 -17  13   1 501.062 30.0214   2
 -15 -13   1 363.152 20.8950   3
  15 -13  -1 366.772 23.3034   4
  15 -13  -1 351.877 23.4466   2
 -15 -13   1 346.641 26.0254   4
  15 -13  -1 333.191 23.6591   3
 -15 -13   1 337.487 18.6682   2
 -15 -13   1 323.444 32.3402   4
 -15 -13   1 354.181 21.6462   2
 -15  13   1 330.471 23.2059   3
 -15  13   1 317.287 36.4592   4
 -15  13   1 308.684 23.7078   2
 -13 -13   1 527.243 24.1163   2
  13 -13  -1 504.550 27.7444   4
  13 -13  -1 564.359 26.8540   3
 -13 -13   1 555.148 24.4532   3
 -13 -13   1 543.008 34.9710   4
 -13 -13   1 523.951 21.6635   2
 -13 -13   1 561.814 29.2834   4
  13 -13  -1 499.380 25.1888   2
 -13  13   1 543.542 38.4727   4
 -13  13   1 528.981 27.2171   2
  11 -13  -1 842.093 33.3530   3
 -11 -13   1 883.177 30.9604   2
 -11 -13   1 882.775 35.9565   4
 -11 -13   1 886.904 31.9259   3
 -11 -13   1 880.366 41.3052   4
  11 -13  -1 845.909 35.4072   4
  11 -13  -1 810.482 34.4828   2
 -11 -13   1 895.646 28.5071   2
 -11  13   1 839.821 43.1503   4
 -11  13   1 888.275 34.5459   3
 -11  13   1 909.952 33.7659   2
  -9 -13   1 874.361 39.7251   4
  -9 -13   1 912.132 27.8083   2
   9 -13  -1 851.165 32.8942   3
   9 -13  -1 845.799 29.8924   2
   9 -13  -1 858.133 35.8629   4
  -9 -13   1 878.811 29.9432   2
  -9 -13   1 900.103 32.0480   3
  -9  13   1 855.146 32.1205   2
  -9  13   1 859.155 41.5873   4
   9  13  -1 876.804 30.4005   3
  -9  13   1 882.784 33.9056   3
  -7 -13   1 119.903 14.7385   3
  -7 -13   1 108.420 9.01589   2
  -7 -13   1 130.135 17.1771   4
   7 -13  -1 120.989 13.3085   3
   7 -13  -1 109.761 14.8749   4
  -7 -13   1 113.478 12.6018   2
   7 -13  -1 112.398 11.8037   2
  -7  13   1 104.990 12.1425   3
   7  13  -1 116.100 12.5462   3
  -7  13   1 111.996 12.7365   2
  -7  13   1 110.021 17.7036   4
  -5 -13   1 124.835 14.7326   3
   5 -13  -1 126.926 11.2555   2
  -5 -13   1 116.137 15.5387   4
  -5 -13   1 123.085 12.3193   2
   5 -13  -1 133.977 15.0614   3
   5 -13  -1 141.731 17.4478   4
  -5  13   1 138.417 14.2537   3
   5  13  -1 128.810 13.1296   3
  -5  13   1 138.770 18.7585   4
  -5  13   1 128.637 11.5243   2
   3 -13  -1 285.030 13.4142   2
  -3 -13   1 319.903 15.3980   2
   3 -13  -1 315.587 21.8927   4
  -3 -13   1 295.870 18.2042   3
   3 -13  -1 306.645 18.4650   3
  -3 -13   1 299.610 22.9327   4
   3  13  -1 281.825 16.8691   3
  -3  13   1 277.362 25.8355   4
  -3  13   1 293.838 13.4561   2
  -3  13   1 308.502 18.4416   3
   1 -13  -1 823.569 34.8981   4
   1 -13  -1 793.756 30.2346   3
   1 -13  -1 786.264 24.1699   2
  -1 -13   1 779.095 26.0035   2
  -1 -13   1 797.468 30.4782   3
  -1 -13   1 780.812 34.7147   4
   1  13  -1 782.632 29.5333   3
  -1  13   1 777.085 23.5679   2
  -1  13   1 813.422 30.1500   3
   1  13  -1 778.455 36.4901   4
  -1  13   1 776.992 37.2938   4
   1  13  -1 794.894 24.5528   2
  -1 -13  -1 1072.04 35.8997   3
   1 -13   1 1105.86 37.1139   3
   1 -13   1 998.886 40.1400   4
  -1 -13  -1 1053.59 30.0819   2
  -1 -13  -1 1012.41 41.1605   4
   1 -13   1 1046.99 32.3676   2
   1  13   1 1027.11 42.8596   4
  -1  13  -1 1039.38 43.4822   4
  -1  13  -1 1029.26 35.9980   3
   1  13   1 1065.26 35.9366   3
  -1  13  -1 1062.42 31.8486   2
  -3 -13  -1 681.893 26.9738   3
   3 -13   1 729.800 31.7906   4
  -3 -13  -1 660.619 32.7439   4
   3 -13   1 671.753 24.1303   2
  -3 -13  -1 701.348 21.8097   2
   3 -13   1 696.214 27.9662   3
   3  13   1 685.835 26.5647   3
  -3  13  -1 653.483 24.1061   2
  -3  13  -1 648.000 34.4557   4
  -3  13  -1 689.725 27.6895   3
  -5 -13  -1 276.481 10.9135   2
  -5 -13  -1 252.705 17.2168   3
   5 -13   1 268.135 15.6968   2
   5 -13   1 259.309 18.7878   3
  -5 -13  -1 286.727 22.9229   4
  -5 -13  -1 271.587 13.5053   2
   5 -13   1 276.821 20.7617   4
   5  13   1 272.741 16.3578   3
  -5  13  -1 269.996 24.7554   4
  -5  13  -1 270.205 16.0977   2
  -5  13  -1 250.594 17.6098   3
  -7 -13  -1 758.396 35.9208   4
   7 -13   1 702.861 28.4881   3
  -7 -13  -1 716.547 21.9507   2
  -7 -13  -1 715.197 27.4654   3
   7 -13   1 699.752 31.3298   4
   7 -13   1 709.674 26.6450   2
  -7 -13  -1 700.985 24.1604   2
   7  13   1 687.112 26.3783   3
  -7  13  -1 688.020 29.0012   3
  -7  13  -1 690.773 37.1355   4
  -7  13  -1 691.706 28.0324   2
  -9 -13  -1 886.040 26.9992   2
   9 -13   1 871.512 35.6352   4
  -9 -13  -1 865.139 28.7780   2
  -9 -13  -1 935.087 31.7825   3
  -9 -13  -1 841.547 40.4892   4
  -9 -13  -1 863.679 36.2665   4
   9 -13   1 862.452 33.4431   3
  -9  13  -1 848.043 33.2605   3
  -9  13  -1 851.333 41.9424   4
  -9  13  -1 889.644 33.8351   2
   9  13   1 836.397 29.6403   3
 -11 -13  -1 1041.35 33.8771   2
  11 -13   1 1044.86 38.1100   3
 -11 -13  -1 1087.35 47.0905   4
 -11 -13  -1 1070.19 35.7112   3
 -11 -13  -1 1043.89 40.9195   4
  11 -13   1 1060.43 37.4235   2
  11 -13   1 1032.15 40.0377   4
 -11 -13  -1 1046.84 32.2491   2
 -11  13  -1 1102.81 39.2752   3
 -11  13  -1 946.619 46.8377   4
 -11  13  -1 1034.60 39.0808   2
 -13 -13  -1 291.295 15.6126   2
  13 -13   1 295.639 22.0317   2
 -13 -13  -1 278.489 24.4083   4
  13 -13   1 277.541 21.8653   3
 -13 -13  -1 282.055 17.9413   2
 -13 -13  -1 292.145 18.5751   3
  13 -13   1 264.264 21.0815   4
 -13 -13  -1 256.879 29.7120   4
 -13  13  -1 284.303 22.9174   2
 -13  13  -1 243.424 25.0621   3
 -13  13  -1 321.154 34.0232   4
 -15 -13  -1 150.268 14.1418   2
 -15 -13  -1 189.290 25.1619   4
  15 -13   1 141.515 16.7606   2
  15 -13   1 145.863 16.0263   3
  15 -13   1 193.439 19.4578   4
 -15 -13  -1 138.061 16.3665   4
 -15 -13  -1 143.744 21.1591   2
 -15 -13  -1 148.312 15.3545   3
 -15  13  -1 133.540 16.5781   2
 -15  13  -1 176.181 19.5069   3
 -15  13  -1 138.747 25.4120   4
 -17 -13  -1 253.836 18.5862   2
  17 -13   1 195.941 22.7325   3
  17 -13   1 198.085 20.7583   4
 -17 -13  -1 265.483 28.1455   4
  17 -13   1 206.558 25.2434   2
 -17 -13  -1 231.756 17.9377   3
 -17 -13  -1 175.762 26.2457   4
 -17 -13  -1 211.558 12.5927   3
 -17 -13  -1 225.969 20.7687   2
 -17  13  -1 229.686 21.8856   3
 -17  13  -1 178.578 21.0772   2
 -19 -13  -1 50.5963 6.69166   3
  19 -13   1 44.6275 13.1940   4
 -19 -13  -1 52.2469 9.78892   3
 -19 -13  -1 25.0121 11.5189   2
 -19 -13  -1 30.8715 20.3267   4
 -19 -13  -1 32.6173 13.2866   2
  19 -13   1 32.0142 17.9990   2
  19 -13   1 56.1008 14.5961   3
 -19  13  -1 66.0848 15.3071   3
 -19  13  -1 37.2338 15.8716   2
  21 -13   1 312.978 25.3009   4
 -21 -13  -1 323.259 18.9481   3
 -21 -13  -1 321.343 13.4209   3
 -21 -13  -1 340.986 25.6187   2
 -21 -13  -1 292.169 29.2100   2
 -21  13  -1 290.039 27.5895   3
 -21  13  -1 356.073 33.6052   2
  22 -14  -1 225.944 25.7319   4
 -22 -14   1 296.154 15.0633   3
 -22 -14   1 339.577 34.0446   2
 -22 -14   1 248.851 34.7421   4
 -22 -14   1 284.605 26.7638   2
 -22  14   1 291.730 33.8245   2
 -22  14   1 321.291 30.4606   3
 -20 -14   1 96.2245 26.9848   4
 -20 -14   1 39.5860 7.76221   3
  20 -14  -1 52.8768 19.2854   2
  20 -14  -1 38.3629 14.2894   4
 -20 -14   1 44.6607 12.2839   2
 -20 -14   1 40.2881 15.9372   2
 -20 -14   1 62.9357 13.1852   3
 -20  14   1 21.9880 15.4434   3
 -20  14   1 26.0873 15.8893   2
 -18 -14   1 -1.0957 11.2703   3
  18 -14  -1 -27.070 14.0780   2
 -18 -14   1 -1.5254 13.1536   2
 -18 -14   1 -0.9197 9.74354   2
 -18 -14   1 7.30989 6.65604   3
 -18 -14   1 48.8308 20.2589   4
  18 -14  -1 17.6408 11.5611   4
 -18  14   1 -12.931 12.4875   3
 -16 -14   1 92.4761 17.2198   4
  16 -14  -1 67.2434 13.3320   4
  16 -14  -1 102.248 16.2013   3
 -16 -14   1 136.989 23.1074   4
  16 -14  -1 122.837 16.1607   2
 -16 -14   1 90.1604 14.0540   2
 -16 -14   1 77.9251 11.3923   2
 -16 -14   1 89.0001 13.1621   3
 -16  14   1 105.074 15.2968   3
 -16  14   1 64.2468 15.0956   2
 -14 -14   1 35.0866 14.8289   4
  14 -14  -1 28.0504 12.9468   3
 -14 -14   1 48.3054 8.66897   2
 -14 -14   1 36.0976 11.0512   3
  14 -14  -1 41.3642 12.1815   4
 -14 -14   1 48.0886 18.0621   4
  14 -14  -1 22.5689 11.6796   2
 -14  14   1 12.5671 22.2188   4
 -14  14   1 40.5965 12.1649   2
 -14  14   1 37.1641 11.8781   3
  12 -14  -1 22.8589 9.76396   2
 -12 -14   1 24.1617 10.3144   3
 -12 -14   1 36.6241 7.26261   2
  12 -14  -1 16.9300 10.4403   4
 -12 -14   1 22.7448 9.45883   2
 -12 -14   1 34.0133 15.0461   4
  12 -14  -1 40.2071 11.8680   3
 -12 -14   1 36.5517 13.1806   4
 -12  14   1 43.9036 11.1584   3
 -12  14   1 1.29280 18.4335   4
 -12  14   1 34.4402 10.8481   2
 -10 -14   1 44.0685 12.2932   4
  10 -14  -1 31.0476 10.9032   3
  10 -14  -1 33.2412 9.38955   2
  10 -14  -1 36.7445 19.9684   4
 -10 -14   1 29.9846 10.3916   3
 -10 -14   1 40.0397 6.72602   2
 -10 -14   1 45.0719 15.4337   4
 -10 -14   1 35.0160 9.29589   2
 -10  14   1 33.7148 17.4261   4
 -10  14   1 31.6639 10.1176   2
 -10  14   1 32.6969 12.9212   3
  -8 -14   1 142.820 10.6408   2
   8 -14  -1 154.241 13.8888   2
  -8 -14   1 136.555 14.6831   2
   8 -14  -1 157.747 19.5187   4
   8 -14  -1 138.168 17.1204   3
  -8 -14   1 156.542 19.0452   4
  -8 -14   1 162.358 17.2157   3
  -8  14   1 156.504 17.0026   3
   8  14  -1 153.026 14.0128   3
  -8  14   1 127.513 20.0144   4
  -8  14   1 150.816 14.9793   2
   6 -14  -1 49.3273 11.6590   4
  -6 -14   1 73.9945 11.4309   3
  -6 -14   1 54.2594 6.46173   2
  -6 -14   1 66.1850 14.2767   4
   6 -14  -1 54.0091 10.7771   3
  -6 -14   1 67.8120 9.15456   2
   6 -14  -1 62.8936 8.29505   2
  -6  14   1 49.5530 15.1423   4
   6  14  -1 50.0411 8.95805   3
  -6  14   1 43.9306 10.1363   3
  -6  14   1 59.1976 8.75167   2
   4 -14  -1 227.939 18.1054   3
   4 -14  -1 263.115 22.1050   4
   4 -14  -1 231.000 13.1404   2
  -4 -14   1 301.048 23.7948   4
  -4 -14   1 241.455 14.9714   2
  -4 -14   1 265.156 19.0742   3
   4  14  -1 255.646 16.4495   3
  -4  14   1 259.654 13.5430   2
  -4  14   1 285.112 27.4636   4
  -4  14   1 237.218 17.9302   3
  -2 -14   1 133.226 16.0621   3
   2 -14  -1 124.476 13.4290   3
   2 -14  -1 121.224 16.1837   4
  -2 -14   1 116.790 11.4342   2
   2 -14  -1 125.414 9.87754   2
  -2 -14   1 88.6658 14.6364   4
   2  14  -1 126.808 18.4791   4
  -2  14   1 145.999 19.6099   4
   2  14  -1 99.8543 11.2083   3
  -2  14   1 110.047 12.3267   3
  -2  14   1 132.718 8.99447   2
   0 -14  -1 37.4162 11.4562   4
   0 -14  -1 36.3760 5.78355   2
   0 -14  -1 21.7224 8.68486   3
   0 -14   1 32.1623 9.76974   3
   0 -14   1 36.8839 7.04376   2
   0 -14   1 31.0697 11.9287   4
   0  14  -1 25.5143 14.3885   4
   0  14   1 24.2947 8.39679   3
   0  14  -1 44.1749 8.70132   3
   0  14  -1 40.6078 6.02864   2
   0  14   1 37.6873 14.7761   4
  -2 -14  -1 167.300 20.6259   4
  -2 -14  -1 187.776 16.3968   3
   2 -14   1 171.470 17.2181   3
   2 -14   1 179.363 19.2187   4
  -2 -14  -1 163.565 10.0379   2
   2 -14   1 155.058 12.6786   2
  -2  14  -1 176.437 11.9146   2
  -2  14  -1 175.614 15.6684   3
  -2  14  -1 167.648 20.9057   4
   2  14   1 144.100 14.4248   3
  -4 -14  -1 7.26687 5.17912   2
  -4 -14  -1 -18.225 9.85344   4
   4 -14   1 14.7461 8.49368   3
   4 -14   1 17.2590 10.5267   4
  -4 -14  -1 9.77973 8.39151   3
   4 -14   1 15.6773 7.37903   2
  -4 -14  -1 13.7556 3.96751   2
   4  14   1 1.03467 6.60087   3
  -4  14  -1 15.8873 6.91251   2
  -4  14  -1 -1.5380 7.62833   3
  -4  14  -1 2.03558 13.4054   4
  -6 -14  -1 64.6677 14.4906   4
   6 -14   1 80.6059 10.0538   2
   6 -14   1 73.7606 11.6451   3
  -6 -14  -1 77.7241 7.54412   2
  -6 -14  -1 77.0254 10.6043   3
  -6 -14  -1 86.9354 8.64581   2
   6 -14   1 59.8891 13.1645   4
  -6  14  -1 93.7433 11.0484   2
   6  14   1 82.3641 10.7543   3
  -6  14  -1 70.9735 16.1128   4
  -6  14  -1 76.8831 11.2788   3
   8 -14   1 21.1591 10.9612   4
  -8 -14  -1 -1.9827 4.48105   2
   8 -14   1 0.50180 8.38406   2
  -8 -14  -1 6.89968 13.2414   4
  -8 -14  -1 1.97722 6.85450   2
   8 -14   1 18.4915 10.2514   3
  -8 -14  -1 15.4935 8.83054   3
   8  14   1 12.3727 7.23000   3
  -8  14  -1 10.6847 15.0901   4
  -8  14  -1 7.49198 9.01633   3
  -8  14  -1 -12.526 7.77931   2
 -10 -14  -1 119.277 10.0806   2
 -10 -14  -1 102.792 12.3633   3
 -10 -14  -1 98.4428 10.9401   2
 -10 -14  -1 94.6413 28.3351   4
  10 -14   1 81.0408 13.5637   3
  10 -14   1 85.3482 14.2179   4
  10 -14   1 88.8461 12.6265   2
 -10 -14  -1 115.586 16.9805   4
 -10  14  -1 89.3258 13.7099   2
  10  14   1 105.964 10.7772   3
 -10  14  -1 108.314 14.0863   3
 -10  14  -1 110.308 21.8501   4
 -12 -14  -1 15.1908 13.3980   4
 -12 -14  -1 8.86754 14.8347   4
 -12 -14  -1 18.5629 6.68993   2
 -12 -14  -1 11.3267 8.10122   2
  12 -14   1 6.03917 10.4441   4
 -12 -14  -1 11.5311 9.30875   3
  12 -14   1 23.0639 12.0026   3
  12 -14   1 17.3840 10.5678   2
 -12  14  -1 22.6047 11.3261   2
 -12  14  -1 19.6724 10.3321   3
 -12  14  -1 36.4583 21.0415   4
 -14 -14  -1 -1.7620 7.14315   2
 -14 -14  -1 11.5030 14.3778   4
 -14 -14  -1 -12.949 8.74840   3
  14 -14   1 16.3740 10.6179   4
 -14 -14  -1 -5.9853 9.33137   2
 -14 -14  -1 -5.6117 16.9759   4
  14 -14   1 -4.6610 11.3341   3
  14 -14   1 -9.7267 11.2799   2
 -14  14  -1 -10.462 10.7752   3
 -14  14  -1 10.1298 11.5733   2
 -14  14  -1 -28.818 19.7464   4
 -16 -14  -1 51.9658 13.0864   2
 -16 -14  -1 82.8159 22.9426   4
  16 -14   1 47.4891 15.1047   3
  16 -14   1 82.6968 14.5132   4
 -16 -14  -1 95.2240 11.1045   2
  16 -14   1 44.7163 15.5012   2
 -16 -14  -1 60.6328 11.5519   3
 -16  14  -1 84.3085 15.9530   3
 -16  14  -1 39.0980 14.5904   2
  18 -14   1 43.7674 14.3867   4
 -18 -14  -1 79.1829 23.2684   4
  18 -14   1 63.0495 18.8121   2
 -18 -14  -1 75.5384 12.8390   2
 -18 -14  -1 43.6750 14.0812   2
 -18 -14  -1 63.1836 8.01659   3
 -18 -14  -1 74.9669 12.0840   3
 -18  14  -1 59.4801 15.3643   3
 -18  14  -1 37.2072 16.2617   2
 -20 -14  -1 119.428 15.7141   2
 -20 -14  -1 82.1537 17.2618   2
 -20 -14  -1 115.055 29.7629   4
  20 -14   1 73.5492 16.6205   4
 -20 -14  -1 113.966 11.0822   3
 -20  14  -1 87.4865 17.4865   3
 -20  14  -1 60.6215 21.0517   2
  21 -15  -1 52.7026 16.7943   4
 -19 -15   1 -15.518 12.7551   3
 -19 -15   1 5.52009 7.72099   3
 -19 -15   1 -7.0582 22.8771   4
  19 -15  -1 12.1380 13.6883   4
  19 -15  -1 18.7587 18.4070   2
 -19 -15   1 11.1071 15.9709   2
 -19 -15   1 -5.5666 11.0999   2
 -19  15   1 10.5382 14.8416   3
 -19  15   1 -35.435 15.0592   2
 -17 -15   1 40.8621 8.35673   3
  17 -15  -1 36.5149 13.0794   4
  17 -15  -1 37.9445 15.7763   2
 -17 -15   1 45.0936 13.4202   3
 -17 -15   1 50.9233 11.0556   2
 -17 -15   1 22.0908 13.9830   2
 -17 -15   1 55.9680 23.2759   4
 -17  15   1 20.2323 13.8097   3
 -17  15   1 65.3767 15.9074   2
 -15 -15   1 241.352 23.2605   2
  15 -15  -1 189.902 18.5580   2
  15 -15  -1 143.198 17.2214   4
 -15 -15   1 170.723 16.2088   2
 -15 -15   1 202.161 27.3761   4
 -15 -15   1 201.859 21.0055   3
 -15  15   1 201.043 23.4562   2
 -15  15   1 191.913 22.7126   3
 -13 -15   1 35.4419 11.6923   2
  13 -15  -1 46.6794 13.5766   4
 -13 -15   1 21.2233 11.2378   3
  13 -15  -1 40.5516 11.5504   2
 -13 -15   1 32.5668 15.0030   4
 -13 -15   1 27.2660 8.06904   2
  13 -15  -1 33.8334 13.0259   3
 -13 -15   1 29.7038 18.0380   4
 -13  15   1 7.16195 22.1387   4
 -13  15   1 25.6398 11.6278   3
 -13  15   1 29.4077 12.4225   2
  11 -15  -1 19.1109 11.7288   4
  11 -15  -1 -0.2721 11.6722   3
  11 -15  -1 -10.945 8.65262   2
 -11 -15   1 9.36435 14.7367   4
 -11 -15   1 8.78619 6.28709   2
 -11 -15   1 18.6791 9.73493   2
 -11 -15   1 1.10293 10.4384   3
 -11 -15   1 2.85386 14.2618   4
 -11  15   1 16.7433 20.5683   4
 -11  15   1 3.97450 10.1810   2
 -11  15   1 9.50398 9.90567   3
  -9 -15   1 37.9867 15.1908   4
  -9 -15   1 26.7820 9.82981   2
   9 -15  -1 35.6209 9.03833   2
   9 -15  -1 33.7319 12.5865   4
  -9 -15   1 31.1704 11.1403   3
   9 -15  -1 27.8052 12.3513   3
  -9 -15   1 29.7446 6.63030   2
  -9  15   1 69.6115 19.6884   4
   9  15  -1 30.3768 8.10159   3
  -9  15   1 35.4392 10.7607   3
  -9  15   1 35.6274 9.84247   2
   7 -15  -1 109.654 14.0964   3
   7 -15  -1 87.9207 15.2926   4
  -7 -15   1 112.275 9.87328   2
  -7 -15   1 122.569 22.1324   4
  -7 -15   1 120.458 11.9517   2
   7 -15  -1 96.1073 10.5281   2
  -7 -15   1 152.303 18.3795   3
   7  15  -1 149.862 14.5177   3
  -7  15   1 126.610 13.9250   2
  -7  15   1 142.540 17.4135   3
  -7  15   1 114.263 20.6538   4
  -5 -15   1 637.423 29.1824   3
   5 -15  -1 715.748 30.6255   3
  -5 -15   1 661.024 24.9020   2
   5 -15  -1 652.939 23.7213   2
   5 -15  -1 609.125 41.9800   4
  -5 -15   1 737.475 36.9176   4
   5  15  -1 657.074 27.5419   3
  -5  15   1 692.420 40.4534   4
  -5  15   1 682.886 24.3228   2
  -3 -15   1 339.723 21.5636   3
   3 -15  -1 333.965 15.1512   2
  -3 -15   1 319.094 16.2262   2
   3 -15  -1 306.733 21.8449   3
  -3 -15   1 339.675 26.9081   4
   3 -15  -1 303.103 25.5556   4
   3  15  -1 361.172 20.1524   3
  -3  15   1 353.572 14.6500   2
  -3  15   1 343.607 21.3473   3
  -3  15   1 406.500 32.5057   4
   1 -15  -1 4.10443 8.85872   3
   1 -15  -1 3.16246 10.5189   4
  -1 -15   1 -1.5516 10.9946   4
  -1 -15   1 11.0954 9.42430   3
   1 -15  -1 6.19694 4.99663   2
  -1 -15   1 18.4755 6.96350   2
   1  15  -1 2.67604 14.1889   4
  -1  15   1 36.3372 15.5958   4
  -1  15   1 2.87151 7.44164   3
  -1  15   1 16.9984 4.44994   2
   1  15  -1 -3.8077 7.80550   3
   1  15  -1 13.0335 5.18325   2
  -1 -15  -1 40.0149 13.3334   4
  -1 -15  -1 53.6173 6.34679   2
  -1 -15  -1 49.9274 10.8611   3
   1 -15   1 52.5512 8.10540   2
   1 -15   1 42.0900 11.0683   3
   1 -15   1 79.4677 14.6014   4
   1  15   1 32.9809 9.70518   3
   1  15   1 23.1831 15.7924   4
  -1  15  -1 28.8818 15.1383   4
  -1  15  -1 41.3847 10.0173   3
  -1  15  -1 44.4369 6.89764   2
  -3 -15  -1 233.804 24.3877   4
   3 -15   1 220.881 15.2518   2
  -3 -15  -1 228.200 11.5919   2
  -3 -15  -1 199.899 18.6957   3
   3 -15   1 217.950 19.5541   3
  -3 -15  -1 226.540 9.70658   2
   3 -15   1 245.690 23.1797   4
  -3  15  -1 186.120 17.9182   3
  -3  15  -1 218.752 14.0215   2
   3  15   1 225.928 16.9509   3
  -3  15  -1 202.394 23.4219   4
   5 -15   1 407.294 19.3479   2
  -5 -15  -1 349.429 15.3626   2
   5 -15   1 358.367 29.8258   4
  -5 -15  -1 370.226 21.9161   3
  -5 -15  -1 370.710 13.3745   2
   5 -15   1 355.224 23.8664   3
  -5 -15  -1 361.078 37.5342   4
   5  15   1 360.714 20.4867   3
  -5  15  -1 384.377 33.1126   4
  -5  15  -1 376.564 19.0945   2
  -5  15  -1 318.972 25.9123   3
   7 -15   1 13.0368 11.3372   4
   7 -15   1 30.1483 12.1769   3
  -7 -15  -1 42.7281 10.6299   3
  -7 -15  -1 10.9891 7.30512   2
   7 -15   1 22.5709 9.36852   2
  -7 -15  -1 20.3407 5.27156   2
  -7 -15  -1 24.8644 14.3552   4
   7  15   1 29.1822 8.74613   3
  -7  15  -1 51.0014 19.3039   4
  -7  15  -1 22.3344 10.7572   3
  -7  15  -1 9.36341 8.25452   2
  -9 -15  -1 50.7754 6.84544   2
   9 -15   1 66.8405 14.2204   3
  -9 -15  -1 44.1996 15.5271   4
   9 -15   1 54.0102 13.9092   4
  -9 -15  -1 44.1995 11.3611   3
  -9 -15  -1 52.8877 9.64573   2
   9 -15   1 39.2548 10.8657   2
  -9 -15  -1 58.9903 16.3049   4
  -9  15  -1 30.4925 20.4720   4
  -9  15  -1 39.7040 11.1341   2
  -9  15  -1 56.4484 13.0265   3
   9  15   1 53.8072 9.67651   3
  11 -15   1 0.41675 10.3919   2
 -11 -15  -1 36.7052 16.6297   4
 -11 -15  -1 9.60720 9.04172   2
  11 -15   1 22.1945 12.3999   3
 -11 -15  -1 11.3983 13.8536   4
  11 -15   1 32.5514 12.5595   4
 -11 -15  -1 11.7945 6.23059   2
 -11 -15  -1 4.15676 9.58028   3
 -11  15  -1 1.28778 20.6051   4
 -11  15  -1 27.5406 11.1476   3
 -11  15  -1 14.4595 11.5937   2
 -13 -15  -1 108.146 13.3201   3
  13 -15   1 118.997 16.7308   4
  13 -15   1 103.333 15.3527   2
 -13 -15  -1 83.3279 17.3893   4
  13 -15   1 81.4811 16.9231   3
 -13 -15  -1 94.3168 13.4035   2
 -13 -15  -1 97.7211 22.2149   4
 -13 -15  -1 117.385 12.8761   2
 -13  15  -1 99.7906 15.1642   3
 -13  15  -1 112.458 16.5341   2
 -15 -15  -1 279.986 18.0929   2
 -15 -15  -1 296.147 36.5638   4
  15 -15   1 246.528 24.0672   4
 -15 -15  -1 234.689 20.9901   3
  15 -15   1 229.772 25.7076   2
 -15  15  -1 283.769 25.3464   3
 -15  15  -1 305.603 26.9071   2
 -17 -15  -1 132.020 14.5482   2
  17 -15   1 158.918 18.8494   4
 -17 -15  -1 138.904 15.1575   3
 -17 -15  -1 157.722 17.4673   2
 -17 -15  -1 169.604 29.5881   4
  17 -15   1 109.836 20.1696   2
 -17 -15  -1 137.243 13.6038   3
 -17  15  -1 146.995 21.0160   2
 -17  15  -1 154.183 18.8393   3
 -19 -15  -1 90.5070 28.7571   4
 -19 -15  -1 53.7103 17.4367   2
 -19 -15  -1 75.8402 9.14566   3
  19 -15   1 73.3575 20.7376   2
  19 -15   1 78.4312 16.4031   4
 -19 -15  -1 82.0433 13.4800   3
 -19 -15  -1 75.5795 13.7281   2
 -19  15  -1 73.8270 19.4677   2
 -19  15  -1 103.518 18.5671   3
 -18 -16   1 76.0168 10.2241   3
  18 -16  -1 70.0368 20.1890   2
 -18 -16   1 56.3103 17.9859   2
 -18 -16   1 76.3899 13.4075   2
 -18 -16   1 93.6801 26.5737   4
  18 -16  -1 77.1309 15.6601   4
 -18 -16   1 89.8936 16.1711   3
 -18  16   1 55.5429 17.1843   3
 -18  16   1 39.5608 17.7052   2
 -16 -16   1 577.094 25.8754   2
 -16 -16   1 552.894 46.8640   4
  16 -16  -1 573.697 34.0032   2
 -16 -16   1 580.313 31.5571   3
  16 -16  -1 524.663 32.4377   4
 -16 -16   1 481.099 31.4321   2
 -16  16   1 562.663 33.3945   3
 -16  16   1 553.828 33.5039   2
  14 -16  -1 684.951 33.1762   2
 -14 -16   1 700.982 26.9771   2
 -14 -16   1 668.791 44.6745   4
  14 -16  -1 712.029 36.6877   4
 -14 -16   1 685.346 33.1175   3
 -14  16   1 754.940 35.9357   3
 -14  16   1 691.537 35.0449   2
  12 -16  -1 216.001 25.8670   4
 -12 -16   1 238.817 27.7181   4
 -12 -16   1 240.744 15.4953   2
  12 -16  -1 213.748 21.0788   2
 -12 -16   1 211.378 23.0012   3
 -12 -16   1 197.463 21.6254   2
 -12 -16   1 170.865 24.8738   4
 -12  16   1 212.814 23.4209   3
 -12  16   1 203.713 19.4368   2
 -10 -16   1 235.400 22.1064   3
  10 -16  -1 233.891 19.3502   2
 -10 -16   1 262.381 29.9232   4
 -10 -16   1 236.970 26.5240   4
  10 -16  -1 212.879 25.6335   3
  10 -16  -1 217.511 25.1259   4
 -10 -16   1 199.574 19.9238   2
 -10 -16   1 231.738 14.0284   2
 -10  16   1 204.122 19.1476   2
 -10  16   1 177.128 26.9119   4
 -10  16   1 259.834 23.0684   3
   8 -16  -1 388.018 28.6261   4
   8 -16  -1 368.802 19.9087   2
  -8 -16   1 366.079 32.4777   4
  -8 -16   1 364.363 21.1660   2
  -8 -16   1 385.675 16.2947   2
   8 -16  -1 375.281 26.7664   3
  -8 -16   1 401.866 25.1232   3
   8  16  -1 355.078 21.2213   3
  -8  16   1 338.884 39.1804   4
  -8  16   1 399.416 25.4551   3
  -8  16   1 358.769 20.5028   2
  -6 -16   1 325.356 23.7057   3
  -6 -16   1 293.680 29.1994   4
   6 -16  -1 323.072 24.7663   3
   6 -16  -1 323.613 27.3934   4
  -6 -16   1 336.088 14.4433   2
   6 -16  -1 327.107 17.4878   2
  -6 -16   1 358.406 18.8591   2
  -6  16   1 329.990 17.3380   2
  -6  16   1 343.244 33.3315   4
   6  16  -1 316.021 20.7581   3
  -6  16   1 333.231 23.2661   3
   4 -16  -1 246.867 25.3806   4
   4 -16  -1 239.572 14.3184   2
  -4 -16   1 272.720 26.8429   4
   4 -16  -1 246.817 22.6166   3
  -4 -16   1 230.711 21.1449   3
  -4 -16   1 239.786 15.5119   2
  -4  16   1 261.022 28.8152   4
  -4  16   1 236.468 20.6323   3
   4  16  -1 229.324 18.3220   3
  -4  16   1 242.526 13.2593   2
   2 -16  -1 191.270 22.4392   4
  -2 -16   1 182.725 19.7004   3
  -2 -16   1 176.548 21.2608   4
  -2 -16   1 160.770 13.7724   2
   2 -16  -1 168.197 20.4785   3
   2 -16  -1 153.846 11.5705   2
  -2  16   1 160.333 10.1204   2
  -2  16   1 174.430 25.0940   4
  -2  16   1 148.800 16.1023   3
   0 -16   1 196.635 20.6679   3
   0 -16  -1 206.231 22.8713   4
   0 -16  -1 193.675 11.1936   2
   0 -16  -1 186.651 19.8523   3
   0 -16   1 190.993 21.5370   4
   0 -16   1 199.425 14.2396   2
   0  16  -1 195.060 12.0318   2
   0  16  -1 201.319 23.9359   4
   0  16   1 235.329 27.5790   4
   0  16  -1 178.028 17.5045   3
  -2 -16  -1 336.080 29.0195   4
   2 -16   1 304.698 26.8681   4
   2 -16   1 325.233 24.6751   3
  -2 -16  -1 329.673 13.7380   2
  -2 -16  -1 334.210 23.1699   3
  -2 -16  -1 337.972 12.3098   2
   2 -16   1 330.538 17.9755   2
  -2  16  -1 380.536 16.5677   2
  -2  16  -1 316.782 34.8661   4
   2  16   1 356.092 21.4627   3
  -2  16  -1 331.199 21.8759   3
   4 -16   1 511.682 31.5108   4
   4 -16   1 496.074 22.0195   2
  -4 -16  -1 489.883 17.5034   2
  -4 -16  -1 517.598 34.4737   4
   4 -16   1 477.856 28.5747   3
  -4 -16  -1 503.937 16.0862   2
  -4 -16  -1 518.685 27.0399   3
  -4  16  -1 515.732 26.7587   3
  -4  16  -1 515.100 41.1511   4
  -4  16  -1 489.046 21.2743   2
   4  16   1 477.257 24.8714   3
  -6 -16  -1 349.305 13.4567   2
   6 -16   1 375.197 27.6714   4
   6 -16   1 343.131 20.1899   2
  -6 -16  -1 336.945 15.5932   2
  -6 -16  -1 398.266 23.9603   3
   6 -16   1 279.595 24.4108   3
  -6 -16  -1 319.376 31.3297   4
   6  16   1 358.717 21.4559   3
  -6  16  -1 380.198 38.0758   4
  -6  16  -1 379.751 23.9248   3
  -6  16  -1 340.261 19.6927   2
   8 -16   1 263.548 25.1973   4
   8 -16   1 247.969 25.6665   3
  -8 -16  -1 234.508 11.7926   2
  -8 -16  -1 222.780 21.0448   3
  -8 -16  -1 246.109 29.3301   4
   8 -16   1 249.632 19.6938   2
  -8 -16  -1 247.246 15.9442   2
  -8  16  -1 226.160 22.0906   3
  -8  16  -1 259.344 20.1957   2
  -8  16  -1 194.283 28.7597   4
   8  16   1 218.467 18.1217   3
 -10 -16  -1 192.886 21.1101   3
  10 -16   1 188.528 20.2548   2
 -10 -16  -1 194.966 17.8795   2
 -10 -16  -1 193.043 26.4507   4
 -10 -16  -1 202.646 12.5953   2
  10 -16   1 159.811 19.0296   4
 -10 -16  -1 201.018 23.1627   4
  10  16   1 173.978 16.2718   3
 -10  16  -1 200.514 21.3617   2
 -10  16  -1 231.285 22.2501   3
 -10  16  -1 129.738 27.4581   4
 -12 -16  -1 149.425 14.9179   2
 -12 -16  -1 157.864 23.4395   4
  12 -16   1 170.363 19.8526   4
  12 -16   1 161.805 16.8095   2
 -12 -16  -1 159.583 16.5582   3
 -12 -16  -1 138.131 13.2447   2
 -12  16  -1 145.278 18.5237   3
 -12  16  -1 144.799 17.6472   2
  14 -16   1 516.513 31.0925   2
 -14 -16  -1 504.459 42.4510   4
 -14 -16  -1 484.302 22.3002   2
 -14 -16  -1 478.930 27.6234   2
  14 -16   1 533.608 31.1647   4
 -14 -16  -1 481.083 27.5769   3
 -14  16  -1 468.115 30.2595   3
 -14  16  -1 459.937 31.9315   2
  16 -16   1 438.283 33.8791   2
 -16 -16  -1 408.590 26.8728   3
 -16 -16  -1 370.663 28.6670   2
  16 -16   1 395.255 28.8586   4
 -16 -16  -1 428.472 22.7053   2
 -16 -16  -1 360.511 38.3386   4
 -16  16  -1 458.399 33.5187   2
 -16  16  -1 372.704 29.8200   3
 -18 -16  -1 117.812 15.0093   2
 -18 -16  -1 116.312 14.2222   3
 -18 -16  -1 136.042 19.1157   2
 -18 -16  -1 126.413 16.0417   3
  18 -16   1 99.9030 22.5871   2
 -18 -16  -1 78.4752 26.6701   4
  18 -16   1 73.0047 15.9968   4
 -18  16  -1 141.061 20.3564   3
 -18  16  -1 109.217 21.0208   2
 -17 -17   1 89.1101 27.3240   4
 -17 -17   1 139.619 15.6047   2
 -17 -17   1 101.832 29.7587   2
 -17 -17   1 105.221 18.6986   3
  17 -17  -1 136.226 21.6464   2
  17 -17  -1 99.1004 18.0757   4
 -17  17   1 104.419 20.8643   2
 -17  17   1 122.955 20.3022   3
  15 -17  -1 262.568 25.3284   4
 -15 -17   1 229.025 27.8358   2
 -15 -17   1 274.421 19.6089   2
  15 -17  -1 254.711 28.6877   2
 -15 -17   1 229.879 30.0479   4
 -15 -17   1 279.915 28.4011   3
 -15  17   1 248.685 28.8445   2
 -15  17   1 267.849 27.6568   3
  13 -17  -1 154.486 17.8587   2
 -13 -17   1 181.741 15.4876   2
 -13 -17   1 161.314 19.1310   3
 -13 -17   1 165.295 27.2514   4
  13 -17  -1 181.976 22.1221   4
 -13 -17   1 175.356 18.6188   2
 -13  17   1 179.596 20.6543   3
 -13  17   1 167.182 19.4361   2
 -11 -17   1 151.630 13.8006   2
 -11 -17   1 97.7972 22.0328   4
 -11 -17   1 137.483 15.6034   2
  11 -17  -1 105.082 18.2097   4
  11 -17  -1 139.540 15.1149   2
 -11 -17   1 172.247 18.4883   3
 -11  17   1 123.388 16.2023   2
 -11  17   1 152.272 19.4667   3
  -9 -17   1 281.309 15.0321   2
  -9 -17   1 308.389 33.9064   4
  -9 -17   1 299.845 26.2211   3
  -9 -17   1 249.486 20.5865   2
   9 -17  -1 277.072 28.1139   4
   9  17  -1 260.307 19.5059   3
  -9  17   1 287.202 20.7695   2
  -9  17   1 226.298 23.1096   3
   7 -17  -1 174.840 16.2991   2
   7 -17  -1 213.686 26.5923   4
  -7 -17   1 207.667 25.2845   4
  -7 -17   1 192.820 12.3769   2
  -7 -17   1 159.481 18.2212   3
  -7 -17   1 181.100 17.2363   2
  -7  17   1 174.938 15.8664   2
  -7  17   1 277.127 23.8375   3
   7  17  -1 187.327 18.2315   3
   5 -17  -1 363.096 18.6043   2
  -5 -17   1 407.165 15.9858   2
   5 -17  -1 347.249 27.5955   3
  -5 -17   1 467.901 34.2625   4
  -5 -17   1 412.291 27.1392   3
   5 -17  -1 435.191 31.5023   4
  -5 -17   1 390.675 19.1632   2
  -5  17   1 352.112 25.6534   3
  -5  17   1 342.012 42.1446   4
  -5  17   1 386.117 17.7841   2
   5  17  -1 384.635 23.9133   3
  -3 -17   1 491.962 34.2366   4
  -3 -17   1 469.073 28.4031   3
   3 -17  -1 471.306 18.7716   2
  -3 -17   1 463.148 20.1663   2
   3 -17  -1 423.611 28.0481   3
   3 -17  -1 499.689 33.4431   4
  -3  17   1 476.032 42.7848   4
  -3  17   1 434.392 26.5198   3
  -3  17   1 458.146 17.5865   2
   3  17  -1 462.334 25.7227   3
  -1 -17   1 213.138 15.5384   2
   1 -17  -1 226.501 12.7111   2
   1 -17  -1 236.426 28.6451   4
  -1 -17   1 258.399 28.1253   4
  -1 -17   1 282.596 25.4542   3
   1 -17  -1 213.398 23.4067   3
  -1  17   1 250.116 21.1107   3
   1  17  -1 242.998 28.7204   4
  -1  17   1 251.507 30.2844   4
   1  17  -1 260.984 20.4997   3
  -1 -17  -1 392.165 14.7715   2
  -1 -17  -1 376.067 32.5777   4
   1 -17   1 393.166 28.0574   3
   1 -17   1 356.599 30.4988   4
   1 -17   1 385.856 19.4269   2
  -1 -17  -1 408.645 26.9976   3
  -1  17  -1 357.505 23.9100   3
  -1  17  -1 401.441 39.8987   4
  -1  17  -1 389.909 17.1717   2
   1  17   1 418.044 24.5034   3
  -3 -17  -1 487.608 35.6412   4
   3 -17   1 547.378 35.3971   4
   3 -17   1 566.820 31.7806   3
  -3 -17  -1 617.345 31.2903   3
   3 -17   1 563.852 23.7056   2
  -3 -17  -1 567.443 18.0724   2
   3  17   1 590.735 27.9807   3
  -3  17  -1 538.454 28.7840   3
  -3  17  -1 581.009 22.5294   2
  -3  17  -1 494.989 43.5844   4
  -5 -17  -1 412.143 34.4956   4
   5 -17   1 404.869 33.0781   3
   5 -17   1 389.205 21.8254   2
  -5 -17  -1 386.378 26.7400   3
   5 -17   1 446.526 31.7256   4
  -5 -17  -1 379.179 14.8515   2
  -5 -17  -1 409.952 14.1348   2
  -5  17  -1 419.293 26.8161   3
   5  17   1 401.552 23.9965   3
  -5  17  -1 434.372 20.9782   2
  -5  17  -1 332.030 41.9722   4
  -7 -17  -1 196.052 19.1589   3
  -7 -17  -1 184.189 10.1755   2
   7 -17   1 192.979 19.2514   2
   7 -17   1 166.188 19.9846   4
  -7 -17  -1 161.388 23.7415   4
  -7 -17  -1 194.237 12.9784   2
  -7  17  -1 235.510 19.1528   2
   7  17   1 228.878 23.0468   3
  -7  17  -1 177.889 21.5881   3
  -9 -17  -1 174.955 18.4004   3
   9 -17   1 180.954 20.6379   2
  -9 -17  -1 169.860 15.4052   2
  -9 -17  -1 202.796 25.9044   4
  -9 -17  -1 193.006 11.8179   2
   9 -17   1 202.571 25.6403   4
  -9  17  -1 177.977 19.4276   3
  -9  17  -1 174.530 17.6092   2
  11 -17   1 35.6065 13.5676   2
 -11 -17  -1 39.2705 7.52151   2
  11 -17   1 45.5402 16.3022   4
 -11 -17  -1 26.4979 11.4919   2
 -11 -17  -1 57.6032 21.8849   4
 -11 -17  -1 29.8612 14.1650   3
 -11  17  -1 9.85196 13.3048   2
 -11  17  -1 32.1269 13.8346   3
 -13 -17  -1 270.809 17.2959   2
  13 -17   1 241.354 27.2479   2
 -13 -17  -1 289.484 26.2795   3
 -13 -17  -1 315.558 34.6803   4
 -13 -17  -1 288.953 24.7076   2
  13 -17   1 246.403 27.2689   4
 -13  17  -1 277.224 28.0936   2
 -13  17  -1 264.802 26.9011   3
 -15 -17  -1 349.963 27.5817   2
 -15 -17  -1 467.366 45.1932   4
  15 -17   1 421.384 30.8296   4
  15 -17   1 388.550 33.6441   2
 -15 -17  -1 380.482 28.9678   3
 -15 -17  -1 390.691 21.9080   2
 -15  17  -1 390.541 40.1528   2
 -15  17  -1 404.834 30.8039   3
  14 -18  -1 76.5121 17.8161   2
 -14 -18   1 83.4278 11.7874   2
 -14 -18   1 114.879 25.2027   4
  14 -18  -1 38.1756 17.2922   4
 -14 -18   1 63.0097 18.7531   3
 -14  18   1 55.0744 18.2206   3
 -14  18   1 60.8680 17.4197   2
 -12 -18   1 109.712 16.7037   2
  12 -18  -1 155.284 22.1768   4
 -12 -18   1 154.326 20.7638   3
  12 -18  -1 124.450 17.0057   2
 -12 -18   1 126.942 14.8122   2
 -12 -18   1 129.906 26.2193   4
 -12  18   1 132.199 18.1559   2
 -12  18   1 113.542 18.8166   3
  10 -18  -1 105.532 14.4136   2
 -10 -18   1 91.7799 9.72262   2
 -10 -18   1 109.851 14.3833   2
 -10 -18   1 95.9606 18.8487   3
 -10 -18   1 75.7703 22.6713   4
  10 -18  -1 112.894 19.7856   4
 -10  18   1 117.313 18.1639   3
 -10  18   1 87.9191 13.9170   2
  -8 -18   1 13.5081 6.60979   2
   8 -18  -1 15.3169 14.8800   4
  -8 -18   1 18.4587 10.5573   2
  -8 -18   1 35.1550 15.9237   3
  -8 -18   1 13.8711 17.9164   4
   8 -18  -1 13.7572 10.5124   2
   8  18  -1 7.31837 10.7214   3
  -8  18   1 20.0289 8.94590   2
  -8  18   1 36.2208 13.9457   3
  -6 -18   1 12.6807 8.77559   2
  -6 -18   1 32.8240 16.0651   3
  -6 -18   1 17.3593 6.30207   2
  -6 -18   1 1.62901 17.3533   4
   6 -18  -1 32.2478 9.06457   2
   6 -18  -1 24.3299 15.5063   4
  -6  18   1 20.4233 7.74210   2
   6  18  -1 28.9078 11.2674   3
  -6  18   1 42.8419 13.6033   3
  -4 -18   1 39.2638 9.01168   2
   4 -18  -1 36.0956 8.51690   2
  -4 -18   1 60.1156 7.24391   2
   4 -18  -1 38.8301 16.5810   4
  -4 -18   1 32.8228 14.9978   3
  -4 -18   1 64.5524 18.6500   4
  -4  18   1 56.8034 7.46371   2
   4  18  -1 42.3255 12.4945   3
  -4  18   1 46.6130 13.7832   3
  -2 -18   1 35.2295 17.7465   4
   2 -18  -1 15.8650 6.85807   2
  -2 -18   1 -5.0550 14.2345   3
   2 -18  -1 20.7781 15.7794   4
  -2 -18   1 18.4363 8.63458   2
   2  18  -1 18.1783 10.8394   3
  -2  18   1 21.9582 11.3861   3
   0 -18  -1 49.6002 17.7415   4
   0 -18  -1 36.3363 5.99845   2
   0 -18  -1 10.0834 15.3255   3
   0 -18   1 60.0523 19.3180   4
   0 -18   1 31.3576 9.32872   2
   0  18   1 54.4786 13.5293   3
   0  18  -1 65.9231 13.1648   3
   2 -18   1 127.543 15.4391   2
  -2 -18  -1 124.042 17.6932   3
   2 -18   1 167.464 23.9132   4
  -2 -18  -1 154.709 23.0492   4
  -2  18  -1 140.260 17.3210   3
  -2  18  -1 151.889 12.6271   2
   2  18   1 121.273 15.4087   3
   4 -18   1 89.0138 19.7087   4
  -4 -18  -1 90.7675 16.4967   3
   4 -18   1 105.800 12.7579   2
  -4 -18  -1 80.1091 20.6853   4
  -4  18  -1 90.6605 15.6123   3
   4  18   1 108.140 14.5234   3
  -4  18  -1 142.294 14.0691   2
  -6 -18  -1 93.0683 17.2696   3
  -6 -18  -1 80.6690 20.7604   4
   6 -18   1 100.196 18.9804   4
   6  18   1 71.3926 12.8425   3
  -6  18  -1 68.3972 11.5825   2
  -6  18  -1 73.1664 14.8939   3
   8 -18   1 17.6148 11.7913   2
  -8 -18  -1 29.2754 19.8723   4
  -8 -18  -1 22.6597 15.5618   3
   8 -18   1 31.5889 16.6745   4
  -8  18  -1 45.3457 14.3207   3
  -8  18  -1 40.2810 12.1235   2
   8  18   1 6.11470 10.6951   3
  10 -18   1 9.62502 15.4113   4
 -10 -18  -1 12.4710 6.30113   2
 -10 -18  -1 5.92470 21.1178   4
 -10 -18  -1 10.1698 15.3744   3
 -10 -18  -1 2.58010 9.12935   2
  10 -18   1 1.22243 13.1943   2
 -10  18  -1 33.8217 13.6631   2
 -10  18  -1 -4.5018 12.3577   3
 -12 -18  -1 98.2857 9.68350   2
  12 -18   1 68.4192 17.8089   4
 -12 -18  -1 87.9053 20.8213   2
 -12 -18  -1 90.2950 18.5615   3
 -12 -18  -1 86.9299 26.8863   4
  12 -18   1 109.153 17.9920   2
 -12  18  -1 90.3425 17.5330   3
 -12  18  -1 73.8974 17.2148   2
 -14 -18  -1 158.208 15.8484   2
  14 -18   1 136.511 21.4196   2
 -14 -18  -1 134.197 27.5668   4
  14 -18   1 120.162 18.9105   4
 -14 -18  -1 131.506 20.1064   3
 -14  18  -1 128.189 19.6947   3
 -14  18  -1 145.133 24.5013   2
  11 -19  -1 9.73531 15.5900   2
  11 -19  -1 -18.066 17.1777   4
 -11 -19   1 -2.5193 22.6237   4
 -11 -19   1 5.68666 7.63167   2
 -11  19   1 -28.887 14.4310   3
 -11  19   1 11.6397 13.3359   2
  -9 -19   1 22.3978 7.26260   2
  -9 -19   1 17.2757 17.8469   2
   9 -19  -1 12.5206 16.8789   4
  -9 -19   1 -13.170 19.2030   4
  -9  19   1 30.8273 14.2641   3
  -9  19   1 17.6317 10.6415   2
  -7 -19   1 45.0822 9.90036   2
   7 -19  -1 62.9156 11.4209   2
  -7 -19   1 28.3014 20.8041   4
   7 -19  -1 23.0896 17.2247   4
  -7 -19   1 39.3686 7.07209   2
   7  19  -1 67.7963 13.9853   3
  -7  19   1 59.9961 14.3865   3
  -7  19   1 33.3185 9.09640   2
  -5 -19   1 -10.217 18.2996   4
   5 -19  -1 0.14393 8.84802   2
   5 -19  -1 35.8478 17.4015   4
  -5 -19   1 6.48070 5.78083   2
  -5 -19   1 9.12669 8.49252   2
  -5  19   1 4.14357 12.5265   3
  -5  19   1 3.18469 6.70668   2
   5  19  -1 29.9838 11.6609   3
   3 -19  -1 8.30243 7.28389   2
  -3 -19   1 0.68751 18.0882   4
  -3 -19   1 10.8659 5.71858   2
   3 -19  -1 -2.6797 17.1926   4
  -3 -19   1 4.95125 8.36837   2
   3  19  -1 7.69008 11.2353   3
  -3  19   1 14.0377 12.9062   3
  -1 -19   1 47.5976 17.9970   4
   1 -19  -1 18.0159 17.8349   4
  -1 -19   1 -13.626 8.29164   2
  -1  19   1 -12.018 11.9449   3
   1  19  -1 5.36068 11.4184   3
   1 -19   1 47.3221 18.8127   4
   1 -19   1 27.2185 9.58670   2
  -1 -19  -1 26.6253 17.3000   4
   1  19   1 15.8969 12.3015   3
  -1  19  -1 60.9918 14.6522   3
   3 -19   1 -1.4811 9.78920   2
  -3 -19  -1 7.13475 17.8573   4
   3 -19   1 14.6291 16.0471   4
  -3  19  -1 11.8525 13.4363   3
  -3  19  -1 21.6195 7.58744   2
   3  19   1 14.1851 12.8192   3
   5 -19   1 -9.6485 10.5542   2
  -5 -19  -1 -0.8701 18.8485   4
   5 -19   1 -12.603 16.5927   4
  -5  19  -1 5.26797 13.7559   3
   5  19   1 14.4917 12.4698   3
  -5  19  -1 -2.8250 8.31286   2
   7 -19   1 -1.4765 15.6407   4
   7 -19   1 -0.7918 12.4352   2
  -7 -19  -1 25.4518 20.9269   4
  -7  19  -1 0.71566 10.3315   2
  -7  19  -1 1.78155 12.6163   3
   7  19   1 9.20042 11.9048   3
   9 -19   1 1.97082 13.4652   2
   9 -19   1 26.1343 17.8158   4
  -9 -19  -1 44.4270 22.2382   4
  -9 -19  -1 41.7918 20.3298   3
  -9  19  -1 18.7562 14.2717   3
   9  19   1 -1.6746 11.3312   3
  -9  19  -1 14.8201 12.9501   2
 -11 -19  -1 -10.047 21.6005   4
 -11 -19  -1 -16.642 16.4434   3
  11 -19   1 2.71453 17.3799   4
 -11  19  -1 -24.377 14.8851   3
 -11  19  -1 28.4108 15.0614   2
   6 -20  -1 10.3483 17.1864   4
  -6 -20   1 0.24283 20.3099   4
   6  20  -1 29.7761 13.7214   3
  -6  20   1 4.39353 14.8891   3
  -4 -20   1 -0.7089 6.50037   2
  -4 -20   1 -5.0415 20.4503   4
   4 -20  -1 -10.253 17.6446   4
   4  20  -1 23.4207 13.3394   3
  -4  20   1 11.8478 14.1608   3
  -2 -20   1 5.23913 5.57629   2
   2 -20  -1 6.69301 18.5684   4
  -2 -20   1 -15.306 18.1489   4
  -2  20   1 3.63854 14.0146   3
   2  20  -1 -10.673 12.1464   3
   0 -20   1 -12.332 18.0103   4
   0 -20  -1 -7.5460 18.8336   4
   0  20   1 -8.2166 13.6766   3
   0  20  -1 -17.374 12.7073   3
   2 -20   1 51.9654 20.3492   4
  -2 -20  -1 57.8146 22.7867   4
   2  20   1 40.7782 14.7264   3
  -2  20  -1 29.7927 14.6375   3
  -4 -20  -1 5.29477 20.5914   4
   4 -20   1 49.8743 19.2169   4
  -4  20  -1 33.0114 8.79072   2
   4  20   1 31.7805 14.0505   3
  -4  20  -1 11.6546 14.2959   3
  -6 -20  -1 9.02357 21.3365   4
   6 -20   1 14.7851 17.5485   4
  -6  20  -1 23.2041 9.99473   2
   6  20   1 40.0787 14.2403   3
  -6  20  -1 6.10700 14.9855   3
 -30   0   2 1177.55 52.7063   2
 -30   0   2 1101.15 36.5582   3
  30   0  -2 1208.30 49.7884   4
 -28   0   2 405.487 19.4618   3
  28   0  -2 489.808 30.5753   4
 -28   0   2 466.290 32.6111   2
  28   0  -2 407.179 18.6920   3
  26   0  -2 1186.71 44.2059   4
 -26   0   2 1101.58 45.3550   2
 -26   0   2 1023.83 46.0939   4
  26   0  -2 1134.17 33.5122   3
 -26   0   2 1131.52 34.3788   3
  26   0  -2 1020.15 46.2724   2
 -24   0   2 637.901 22.7511   3
  24   0  -2 614.097 33.0385   2
  24   0  -2 676.321 30.8083   4
  24   0  -2 645.958 22.0524   3
 -24   0   2 672.378 32.5127   2
 -24   0   2 633.239 32.4993   4
  22   0  -2 314.258 22.1300   2
 -22   0   2 333.909 21.9082   2
  22   0  -2 310.008 13.6624   3
  22   0  -2 323.436 20.5102   4
 -22   0   2 309.979 14.2981   3
 -22   0   2 297.643 21.7454   4
  20   0  -2 1742.32 48.5941   3
  20   0  -2 1802.62 56.3766   2
 -20   0   2 1831.57 49.6541   3
  20   0  -2 1872.79 55.7849   4
 -20   0   2 1832.09 56.0073   4
 -20   0   2 1816.61 56.8507   2
 -18   0   2 1040.80 35.4187   4
  18   0  -2 1064.44 35.2297   4
  18   0  -2 1025.49 36.1082   2
 -18   0   2 1035.38 36.2023   2
 -18   0   2 1048.06 30.1039   3
  18   0  -2 1017.46 29.2211   3
  16   0  -2 134.818 7.27604   3
 -16   0   2 124.111 12.0412   2
  16   0  -2 129.798 12.8479   2
  16   0  -2 132.467 11.3581   4
 -16   0   2 131.346 7.71705   3
 -14   0   2 1117.18 30.6546   3
 -14   0   2 1127.71 35.3120   2
 -14   0   2 1110.78 34.2766   4
  14   0  -2 1136.47 35.1325   2
  14   0  -2 1101.12 30.1661   3
  14   0  -2 1099.76 34.1072   4
 -12   0   2 3713.27 97.4863   2
 -12   0   2 3623.93 93.4772   3
  12   0  -2 3806.96 97.4169   2
 -12   0   2 3744.16 96.6341   4
  12   0  -2 3633.44 93.1854   3
  12   0  -2 3777.31 96.6758   4
  10   0  -2 4048.46 103.224   4
 -10   0   2 3908.81 100.719   3
  10   0  -2 4049.24 100.594   3
 -10   0   2 4070.96 103.250   4
 -10   0   2 4080.12 104.070   2
  10   0  -2 4038.23 103.830   2
   8   0  -2 4189.50 103.920   3
  -8   0   2 4024.57 103.934   3
   8   0  -2 4158.90 105.766   4
  -8   0   2 4193.03 106.551   2
   8   0  -2 4290.89 106.480   2
  -8   0   2 4246.90 105.826   4
   6   0  -2 3043.46 76.0991   4
  -6   0   2 3057.33 76.7016   2
  -6   0   2 2994.04 76.0369   4
   6   0  -2 3009.55 76.6031   2
   6   0  -2 2946.65 74.8809   3
   4   0  -2 406.524 11.9797   4
  -4   0   2 432.380 11.6026   3
   4   0  -2 439.942 11.6116   3
  -4   0   2 440.473 12.0693   4
   4   0  -2 430.643 12.5562   2
   2   0   2 1212.36 30.8788   3
   2   0   2 1234.94 31.9303   4
  -2   0  -2 1200.96 31.8672   4
  -2   0  -2 1266.46 32.4118   2
   2   0   2 1290.69 32.4020   2
  -4   0  -2 2519.82 63.8677   2
  -4   0  -2 2416.26 63.3172   4
  -4   0  -2 2463.35 61.5165   3
   4   0   2 2561.98 63.8127   2
   4   0   2 2510.07 63.4187   4
   4   0   2 2448.22 61.4692   3
   6   0   2 3784.14 93.6537   4
   6   0   2 3645.37 90.8082   3
  -6   0  -2 3630.58 91.0094   3
  -6   0  -2 3538.83 93.3659   4
  -6   0  -2 3728.94 94.1171   2
   6   0   2 3749.30 94.0180   2
  -8   0  -2 477.243 16.4844   4
   8   0   2 480.301 16.9647   2
  -8   0  -2 500.432 17.2108   2
  -8   0  -2 465.388 13.4726   3
   8   0   2 482.065 16.4729   4
   8   0   2 492.831 13.0993   3
  10   0   2 3108.60 78.2111   4
  10   0   2 3073.67 78.6370   2
 -10   0  -2 2547.96 75.2895   3
 -10   0  -2 3041.74 78.8660   2
 -10   0  -2 2974.23 77.9583   4
  10   0   2 2971.91 73.5394   3
 -12   0  -2 2556.90 70.4484   2
 -12   0  -2 2517.32 69.5262   4
  12   0   2 2624.32 69.7804   4
  12   0   2 2557.56 64.3601   3
 -12   0  -2 2516.88 65.0141   3
  12   0   2 2606.82 70.3433   2
 -14   0  -2 1712.06 51.0367   2
  14   0   2 1806.48 50.5995   4
  14   0   2 1653.59 59.5992   2
 -14   0  -2 1691.12 44.8309   3
  14   0   2 1714.64 44.0414   3
  16   0   2 1660.07 43.5809   3
  16   0   2 1790.58 51.2451   4
 -16   0  -2 1658.32 50.7787   4
  16   0   2 1718.47 51.5172   2
 -16   0  -2 1653.56 44.4567   3
 -16   0  -2 1637.50 51.6624   2
  18   0   2 3430.71 92.9384   4
 -18   0  -2 3404.35 94.3764   2
 -18   0  -2 3265.08 92.7250   4
 -18   0  -2 3325.56 85.3979   3
  18   0   2 3445.07 93.7900   2
  18   0   2 3232.38 84.3970   3
  20   0   2 1245.67 44.0293   2
 -20   0  -2 1174.48 42.6443   4
  20   0   2 1259.77 33.1600   3
 -20   0  -2 1239.41 44.1501   2
  20   0   2 1263.76 42.5439   4
 -20   0  -2 1151.75 33.7895   3
  22   0   2 561.475 17.1167   3
  22   0   2 523.060 30.3545   2
 -22   0  -2 542.147 29.8853   4
  22   0   2 537.608 27.4203   4
 -22   0  -2 438.890 32.9382   2
 -22   0  -2 529.546 18.0390   3
  24   0   2 333.153 24.6398   4
 -24   0  -2 279.345 13.1370   3
  24   0   2 328.255 12.4900   3
 -24   0  -2 270.430 28.2183   4
  24   0   2 300.557 29.3685   2
 -24   0  -2 319.918 26.6738   2
  26   0   2 57.1995 5.84765   3
 -26   0  -2 54.6560 6.64251   3
  26   0   2 57.7195 14.8907   4
 -26   0  -2 58.4722 18.0488   2
 -28   0  -2 636.111 39.1191   2
  28   0   2 638.907 36.3747   4
 -28   0  -2 570.298 18.9738   3
 -29  -1   2 228.827 15.3009   3
 -29  -1   2 272.120 29.5743   2
  29  -1  -2 222.063 24.1112   3
  29  -1  -2 227.039 26.1862   4
 -29   1   2 169.707 23.0334   2
  29   1  -2 233.782 24.9789   4
 -29   1   2 235.309 17.1519   3
  27  -1  -2 36.5319 13.2312   4
  27  -1  -2 37.6229 8.62554   3
 -27  -1   2 12.1945 14.1919   2
 -27  -1   2 36.9177 7.46139   3
  27   1  -2 56.0075 14.7414   4
 -27   1   2 34.5659 8.47669   3
  27   1  -2 42.9047 7.10507   3
 -27   1   2 27.6566 15.1582   2
 -25  -1   2 501.874 19.1878   3
 -25  -1   2 500.132 29.9278   4
  25  -1  -2 488.876 32.7502   2
 -25  -1   2 543.312 30.4407   2
  25  -1  -2 487.472 19.2243   3
  25  -1  -2 559.237 28.1270   4
 -25   1   2 464.658 29.7181   2
  25   1  -2 529.448 32.2170   2
  25   1  -2 503.639 29.2884   4
  25   1  -2 504.282 18.7165   3
 -25   1   2 521.642 20.8174   3
 -25   1   2 462.894 32.7280   4
  23  -1  -2 543.617 19.3671   3
 -23  -1   2 590.056 20.0917   3
  23  -1  -2 608.900 30.2033   2
 -23  -1   2 549.308 27.9846   4
 -23  -1   2 507.815 29.4406   2
  23  -1  -2 562.759 26.6781   4
  23   1  -2 572.470 19.6935   3
  23   1  -2 585.418 28.3389   4
 -23   1   2 481.240 38.9483   2
 -23   1   2 567.567 21.0493   3
 -23   1   2 512.308 29.1523   4
  23   1  -2 585.157 30.6800   2
  21  -1  -2 1510.49 50.2353   2
 -21  -1   2 1414.59 48.1288   4
  21  -1  -2 1536.84 47.9071   4
  21  -1  -2 1458.93 41.1452   3
 -21  -1   2 1525.38 41.7892   3
 -21  -1   2 1472.25 49.5768   2
 -21   1   2 1447.16 49.7409   4
 -21   1   2 1518.49 42.8966   3
  21   1  -2 1572.78 49.6503   4
 -21   1   2 1540.55 50.3264   2
  21   1  -2 1502.36 49.5829   2
  21   1  -2 1503.00 41.5742   3
 -19  -1   2 2089.89 62.6023   2
 -19  -1   2 2073.30 61.1339   4
  19  -1  -2 2153.44 60.8986   4
 -19  -1   2 2093.00 55.4540   3
  19  -1  -2 2142.23 62.7707   2
  19  -1  -2 2057.65 55.0712   3
  19   1  -2 1971.23 55.1449   3
 -19   1   2 2068.44 63.0663   2
 -19   1   2 2097.06 56.6261   3
 -19   1   2 2100.92 62.5937   4
  19   1  -2 2146.81 62.4163   2
  19   1  -2 2111.72 62.3223   4
 -17  -1   2 460.773 20.3639   4
 -17  -1   2 462.493 21.3931   2
  17  -1  -2 463.234 19.6338   4
  17  -1  -2 472.784 21.6302   2
 -17  -1   2 476.273 15.4334   3
  17  -1  -2 468.129 15.2969   3
  17   1  -2 485.646 21.2753   4
  17   1  -2 469.533 21.2080   2
 -17   1   2 474.660 16.6122   3
 -17   1   2 475.019 21.8755   4
 -17   1   2 479.671 21.5361   2
  17   1  -2 422.912 15.3062   3
  15  -1  -2 789.222 22.4195   3
 -15  -1   2 778.694 22.3102   3
  15  -1  -2 786.638 27.6072   2
 -15  -1   2 765.745 26.4454   4
 -15  -1   2 791.982 27.6234   2
  15  -1  -2 817.512 26.3868   4
  15   1  -2 694.313 22.3052   3
 -15   1   2 800.280 27.9781   2
  15   1  -2 759.177 27.3021   2
 -15   1   2 780.021 23.4305   3
  15   1  -2 810.199 27.5445   4
 -15   1   2 824.887 27.8182   4
 -13  -1   2 1351.78 40.0439   2
 -13  -1   2 1390.38 39.1006   4
  13  -1  -2 1340.18 35.6809   3
 -13  -1   2 1338.50 35.4190   3
  13  -1  -2 1394.67 38.9367   4
  13  -1  -2 1312.39 39.7658   2
 -13   1   2 1385.48 39.9204   4
  13   1  -2 1215.04 35.5494   3
 -13   1   2 1367.99 36.5469   3
  13   1  -2 1352.03 39.9188   2
 -13   1   2 1344.92 40.2213   2
  13   1  -2 1324.46 39.8257   4
 -11  -1   2 2672.36 69.9340   3
  11  -1  -2 2758.23 70.3770   3
 -11  -1   2 2882.85 74.2271   2
  11  -1  -2 2886.76 74.0375   2
  11  -1  -2 2787.60 72.7618   4
 -11  -1   2 2813.35 72.9830   4
  11   1  -2 2824.34 73.8753   2
 -11   1   2 2856.65 74.3009   2
 -11   1   2 2773.35 70.9895   3
  11   1  -2 2677.44 73.6678   4
 -11   1   2 2911.02 73.8396   4
  11   1  -2 2535.75 70.2654   3
  -9  -1   2 1290.07 36.0861   4
  -9  -1   2 1340.69 33.8475   3
   9  -1  -2 1302.59 34.2295   3
   9  -1  -2 1375.25 36.0887   4
   9  -1  -2 1300.62 36.7831   2
  -9  -1   2 1314.77 36.8760   2
   9   1  -2 1223.15 34.1440   3
   9   1  -2 1308.73 36.7209   2
  -9   1   2 1399.12 36.8916   4
  -9   1   2 1318.63 34.6815   3
   9   1  -2 1271.41 36.7008   4
  -9   1   2 1317.41 37.0212   2
   7  -1  -2 794.525 22.7030   2
  -7  -1   2 741.687 21.0772   3
  -7  -1   2 768.582 22.0660   4
   7  -1  -2 814.457 22.1073   4
  -7  -1   2 794.276 22.6887   2
   7  -1  -2 770.881 20.8351   3
   7   1  -2 717.358 20.7430   3
  -7   1   2 806.807 22.5560   4
   7   1  -2 803.764 22.7288   2
  -7   1   2 777.510 21.1262   3
   7   1  -2 750.267 22.4747   4
  -7   1   2 792.233 22.8572   2
   5  -1  -2 824.673 22.3380   4
  -5  -1   2 836.310 22.5495   2
   5  -1  -2 792.620 21.2931   3
   5  -1  -2 832.574 22.4700   2
  -5  -1   2 819.737 21.1514   3
  -5  -1   2 816.833 21.9877   4
   5   1  -2 837.646 22.5090   2
  -5   1   2 827.460 22.3594   4
   5   1  -2 714.551 21.2602   3
  -5   1   2 809.041 22.4359   2
   3  -1  -2 41.4709 2.84852   4
   3  -1  -2 44.2128 2.39661   3
   3  -1  -2 43.7473 2.69978   2
  -3  -1   2 47.0269 2.51186   4
  -3  -1   2 46.5574 2.48269   3
   3   1  -2 47.0595 2.61474   4
   3   1  -2 48.3241 2.56022   3
  -3   1   2 46.3897 3.04605   4
  -3   1   2 44.4499 2.81214   2
  -3   1   2 52.7433 2.54402   3
  -1  -1  -2 3757.66 95.7636   2
   1  -1   2 3977.22 96.5695   2
  -1  -1  -2 3865.99 96.0059   4
  -1   1  -2 3945.98 96.5788   2
   1   1   2 3827.64 96.1245   4
  -1   1  -2 3911.56 95.6631   3
   1   1   2 3844.61 95.5690   2
  -1   1  -2 3788.40 95.6682   4
  -3  -1  -2 3648.05 94.2881   4
  -3  -1  -2 3895.25 94.2953   2
   3  -1   2 3845.54 94.8977   2
   3  -1   2 3744.84 93.3619   3
   3   1   2 3850.59 94.2192   2
  -3   1  -2 3819.92 93.3776   3
   3   1   2 3396.44 94.6590   4
  -3   1  -2 3888.00 94.2986   4
  -3   1  -2 3795.26 95.0218   2
   5  -1   2 1331.20 34.0818   3
  -5  -1  -2 1321.93 35.7497   2
   5  -1   2 1357.53 36.2962   2
   5  -1   2 1386.33 35.3461   4
  -5  -1  -2 1282.56 35.6125   4
   5   1   2 1299.29 36.1042   4
  -5   1  -2 1323.50 34.1346   3
   5   1   2 1315.64 35.6321   2
  -5   1  -2 1322.31 35.7255   4
  -5   1  -2 1321.67 36.3472   2
   7  -1   2 681.346 19.6652   4
   7  -1   2 651.234 17.6699   3
  -7  -1  -2 635.461 19.9079   4
  -7  -1  -2 656.622 16.5041   3
   7  -1   2 645.196 20.6141   2
  -7  -1  -2 653.711 20.2289   2
  -7   1  -2 618.864 20.0285   4
   7   1   2 666.143 20.2543   2
   7   1   2 620.870 20.3755   4
   7   1   2 579.880 16.3136   3
  -7   1  -2 675.823 20.9651   2
  -9  -1  -2 2566.61 67.6976   2
  -9  -1  -2 2517.05 63.0760   3
   9  -1   2 2558.04 63.9959   3
  -9  -1  -2 2572.21 67.2098   4
   9  -1   2 2616.44 68.0330   2
   9  -1   2 2657.75 66.9254   4
  -9   1  -2 2565.91 68.3006   2
   9   1   2 2179.41 62.7704   3
   9   1   2 2527.70 67.9186   4
   9   1   2 2558.48 67.5328   2
  -9   1  -2 2583.54 67.6983   4
  -9   1  -2 2532.82 64.3975   3
  11  -1   2 2709.94 67.4225   3
  11  -1   2 2770.64 72.5149   2
 -11  -1  -2 2708.24 72.1540   2
  11  -1   2 2759.06 71.1570   4
 -11  -1  -2 2693.86 66.7547   3
 -11  -1  -2 2668.40 71.3054   4
  11   1   2 2740.48 72.1371   2
 -11   1  -2 2672.65 68.0369   3
 -11   1  -2 2715.82 72.1468   4
 -11   1  -2 2705.82 72.8303   2
  11   1   2 2578.55 72.0801   4
  11   1   2 2287.10 66.2983   3
  13  -1   2 450.748 17.6166   4
  13  -1   2 445.507 13.3217   3
 -13  -1  -2 427.057 18.7064   2
  13  -1   2 423.864 19.0536   2
 -13  -1  -2 403.467 17.5284   4
  13   1   2 464.737 19.2084   2
  13   1   2 425.879 18.5206   4
 -13   1  -2 445.724 14.2347   3
 -13   1  -2 427.050 19.0272   2
 -13   1  -2 447.762 18.9590   4
  13   1   2 406.491 12.4574   3
  15  -1   2 52.8420 8.77208   2
 -15  -1  -2 59.5351 8.40699   4
 -15  -1  -2 45.0848 7.82989   2
 -15  -1  -2 43.6141 4.85835   3
  15  -1   2 49.1969 4.97669   3
  15  -1   2 43.8031 7.01835   4
  15   1   2 57.1312 9.53387   2
 -15   1  -2 31.5581 7.72649   2
 -15   1  -2 54.0582 6.01398   3
  15   1   2 56.2082 4.59760   3
 -15   1  -2 42.0212 7.60958   4
  15   1   2 65.5008 9.30166   4
 -17  -1  -2 341.018 11.9641   3
 -17  -1  -2 350.928 18.8925   4
 -17  -1  -2 390.533 20.1717   2
  17  -1   2 351.914 12.0709   3
  17  -1   2 343.110 20.9493   2
  17  -1   2 364.976 18.2668   4
 -17   1  -2 380.953 20.6100   4
  17   1   2 354.200 11.5642   3
 -17   1  -2 341.325 20.0804   2
  17   1   2 343.799 19.6404   4
  17   1   2 359.123 19.9802   2
 -17   1  -2 356.038 13.4113   3
 -19  -1  -2 1398.97 45.5284   2
 -19  -1  -2 1267.80 43.4405   4
 -19  -1  -2 1248.51 35.2422   3
  19  -1   2 1280.47 35.4175   3
  19  -1   2 1460.37 44.0108   4
  19  -1   2 1322.50 45.3616   2
 -19   1  -2 1251.92 44.9407   4
 -19   1  -2 1336.63 45.7663   2
  19   1   2 1340.03 44.8869   4
  19   1   2 1380.28 35.0094   3
  19   1   2 1262.25 44.7415   2
 -19   1  -2 1274.28 36.7992   3
  21  -1   2 807.328 32.2976   4
 -21  -1  -2 817.632 33.5778   4
 -21  -1  -2 779.100 34.1337   2
 -21  -1  -2 777.872 23.0370   3
  21  -1   2 824.174 35.0956   2
  21  -1   2 779.412 23.3284   3
 -21   1  -2 777.544 24.8732   3
  21   1   2 811.753 22.5197   3
 -21   1  -2 852.057 35.6431   2
  21   1   2 841.326 34.2640   4
  21   1   2 766.570 34.7215   2
 -21   1  -2 782.267 34.8511   4
 -23  -1  -2 613.540 32.3242   2
  23  -1   2 716.848 30.4819   4
  23  -1   2 654.485 34.4112   2
 -23  -1  -2 578.826 31.8942   4
  23  -1   2 634.812 19.9843   3
 -23  -1  -2 632.100 19.2807   3
  23   1   2 642.393 34.9010   2
  23   1   2 711.637 32.3443   4
 -23   1  -2 598.224 21.2358   3
 -23   1  -2 551.287 34.0516   4
 -23   1  -2 610.165 32.7859   2
  25  -1   2 275.700 12.9067   3
 -25  -1  -2 277.549 11.3549   3
  25  -1   2 291.640 24.3075   4
 -25  -1  -2 289.176 27.5810   2
  25   1   2 296.734 26.2180   4
 -25   1  -2 295.066 28.0769   2
 -25   1  -2 305.004 14.3207   3
  27  -1   2 568.722 19.7634   3
  27  -1   2 623.981 34.4102   4
 -27  -1  -2 628.119 38.4945   2
 -27   1  -2 574.687 37.2906   2
  27   1   2 602.393 35.8192   4
 -27   1  -2 590.786 21.1813   3
  29  -1   2 595.005 37.7522   4
 -29  -1  -2 676.712 41.7114   2
  29   1   2 702.815 39.8718   4
 -29   1  -2 620.224 41.5607   2
 -30  -2   2 160.486 13.4713   3
 -30  -2   2 170.564 23.4726   2
  30  -2  -2 129.065 18.9367   4
 -30   2   2 171.609 18.4435   3
  30   2  -2 185.012 23.4049   4
 -30   2   2 161.993 24.6004   2
  28  -2  -2 103.008 16.8081   4
  28  -2  -2 84.8978 9.96564   3
 -28  -2   2 83.2226 17.8156   2
 -28  -2   2 96.7148 11.5912   3
  28   2  -2 108.839 18.9685   4
 -28   2   2 71.1477 10.6372   3
 -28   2   2 90.6062 19.1822   2
 -26  -2   2 313.875 15.0856   3
  26  -2  -2 291.803 37.7729   2
 -26  -2   2 255.523 26.3043   4
  26  -2  -2 314.296 15.6851   3
  26  -2  -2 299.113 23.2559   4
 -26  -2   2 340.595 27.1316   2
  26   2  -2 308.870 26.6003   4
  26   2  -2 335.120 30.1189   2
 -26   2   2 320.132 17.8309   3
 -26   2   2 334.843 28.4060   2
 -26   2   2 262.677 31.7657   4
  24  -2  -2 128.973 17.9154   2
  24  -2  -2 64.1740 11.4338   4
 -24  -2   2 82.3546 14.4079   4
 -24  -2   2 92.3724 15.5637   2
 -24  -2   2 95.6974 9.66088   3
  24  -2  -2 83.0653 9.93303   3
 -24   2   2 70.3939 14.8057   2
  24   2  -2 81.3374 7.56609   3
 -24   2   2 95.8417 18.0422   4
  24   2  -2 69.4156 14.8657   2
 -24   2   2 96.6826 9.83540   3
  24   2  -2 65.0086 13.1703   4
 -22  -2   2 62.6654 12.3109   2
  22  -2  -2 73.6101 14.0425   2
  22  -2  -2 70.8706 10.2893   4
 -22  -2   2 93.0708 8.44937   3
 -22  -2   2 88.3480 12.4158   4
  22  -2  -2 81.3510 8.89976   3
 -22   2   2 104.880 15.5202   4
  22   2  -2 93.8674 8.80996   3
 -22   2   2 80.0527 8.80577   3
  22   2  -2 64.6377 12.2839   2
 -22   2   2 94.7232 13.7136   2
  22   2  -2 99.1582 14.0450   4
  20  -2  -2 431.968 23.7453   2
  20  -2  -2 419.430 20.1560   4
 -20  -2   2 418.158 14.9196   3
 -20  -2   2 435.562 22.6160   2
 -20  -2   2 420.592 21.3859   4
  20  -2  -2 433.188 15.4345   3
  20   2  -2 428.912 15.4516   3
 -20   2   2 409.261 22.7627   2
 -20   2   2 404.744 17.2583   3
  20   2  -2 419.885 22.9682   4
  20   2  -2 444.939 23.4107   2
 -20   2   2 385.884 23.8074   4
 -18  -2   2 97.8486 12.3119   4
 -18  -2   2 79.7314 10.4462   2
  18  -2  -2 87.9855 7.30162   3
  18  -2  -2 82.1036 10.7923   2
 -18  -2   2 87.8254 6.84972   3
  18  -2  -2 96.5501 10.5952   4
  18   2  -2 86.5635 7.59302   3
  18   2  -2 64.0164 9.93081   4
 -18   2   2 107.140 12.6876   4
 -18   2   2 82.2939 8.72506   3
 -18   2   2 99.1278 12.0314   2
  18   2  -2 75.9344 10.2106   2
  16  -2  -2 25.7755 5.95816   4
 -16  -2   2 19.2155 3.31516   3
 -16  -2   2 19.0623 6.96813   4
  16  -2  -2 23.2583 4.05835   3
  16  -2  -2 31.6338 7.57406   2
 -16  -2   2 21.1547 6.60164   2
 -16   2   2 16.4124 6.81156   2
  16   2  -2 20.5510 4.10500   3
  16   2  -2 25.7052 6.94447   4
  16   2  -2 16.6505 6.80382   2
 -16   2   2 14.7265 4.58651   3
 -16   2   2 25.2799 7.26868   4
 -14  -2   2 104.530 9.21469   4
 -14  -2   2 109.203 5.62453   3
  14  -2  -2 117.151 6.68255   3
 -14  -2   2 115.832 10.1735   2
  14  -2  -2 110.961 8.78741   4
  14  -2  -2 88.4272 10.4790   2
  14   2  -2 124.215 10.7518   2
  14   2  -2 99.4935 6.63366   3
 -14   2   2 111.317 7.67020   3
 -14   2   2 112.672 11.1326   4
 -14   2   2 110.067 10.1799   2
  14   2  -2 95.4985 10.3484   4
 -12  -2   2 14.5152 2.35720   3
  12  -2  -2 8.06255 4.49913   2
  12  -2  -2 11.1438 2.88806   3
  12  -2  -2 16.0614 4.06533   4
 -12  -2   2 12.3228 4.50939   2
 -12  -2   2 12.7080 4.02761   4
  12   2  -2 7.41982 4.38355   4
 -12   2   2 13.4552 3.25681   3
  12   2  -2 16.2875 3.18198   3
 -12   2   2 5.98023 4.39041   4
  12   2  -2 14.3526 4.92571   2
 -12   2   2 13.2315 4.94518   2
 -10  -2   2 1497.33 37.7441   3
  10  -2  -2 1506.90 41.4650   2
 -10  -2   2 1424.72 40.4493   4
  10  -2  -2 1515.63 40.4693   4
 -10  -2   2 1510.20 41.3440   2
  10  -2  -2 1472.09 38.7639   3
  10   2  -2 1341.61 41.3899   4
 -10   2   2 1474.37 39.4000   3
  10   2  -2 1368.05 38.4010   3
 -10   2   2 1539.68 41.8245   4
 -10   2   2 1485.05 41.6399   2
  10   2  -2 1504.69 41.2724   2
  -8  -2   2 2195.63 58.2166   4
   8  -2  -2 2223.48 58.7186   2
   8  -2  -2 2236.29 57.0106   3
   8  -2  -2 2259.09 58.2331   4
  -8  -2   2 2247.28 56.1983   3
  -8  -2   2 2235.23 58.6808   2
   8   2  -2 2268.22 58.6577   2
   8   2  -2 2086.03 58.8134   4
  -8   2   2 2272.85 59.1362   4
  -8   2   2 2262.32 57.4802   3
   8   2  -2 2158.92 56.6493   3
  -8   2   2 2307.50 59.1043   2
   6  -2  -2 64.3943 4.73816   4
   6  -2  -2 68.6275 4.88282   2
   6  -2  -2 60.6581 4.01882   3
  -6  -2   2 66.9401 4.86162   2
  -6  -2   2 68.1866 4.84456   4
   6   2  -2 67.2623 5.09257   4
  -6   2   2 68.3467 5.47451   4
  -6   2   2 65.8097 4.92565   2
  -6   2   2 67.5017 4.25645   3
   4  -2  -2 318.838 10.8483   4
   4  -2  -2 327.923 9.97818   3
  -4  -2   2 328.395 10.2576   4
   4  -2  -2 335.233 10.1544   2
  -4   2   2 316.019 11.1222   4
  -4   2   2 336.463 10.2522   2
   4   2  -2 309.353 10.7239   4
  -4   2   2 326.887 10.1213   3
  -2  -2   2 1265.05 33.0925   2
   2  -2  -2 1262.67 32.1275   2
   2  -2  -2 1280.69 33.9625   4
  -2  -2   2 1249.28 32.8462   3
  -2  -2   2 1288.92 33.4359   4
   2  -2  -2 1290.73 32.8197   3
  -2   2   2 1317.57 34.0759   4
  -2   2   2 1276.21 32.8932   3
  -2   2   2 1263.72 32.1638   2
   2   2  -2 1267.45 33.0104   2
   0  -2   2 1940.83 48.7491   3
   0  -2  -2 1961.53 49.8519   4
   0  -2  -2 1894.34 48.1348   3
   0  -2   2 1892.39 48.9176   4
   0  -2   2 1919.98 49.2772   2
   0   2   2 1955.51 49.7641   4
   0   2   2 1872.82 48.2051   3
   0   2  -2 1924.76 49.1788   2
   0   2  -2 1918.99 48.6634   3
   0   2  -2 1910.43 49.0647   4
  -2  -2  -2 21.4998 2.95383   4
  -2  -2  -2 14.5291 1.83000   2
   2  -2   2 15.5488 2.79104   2
   2  -2   2 14.6895 2.23128   3
   2  -2   2 9.17161 2.33972   4
  -2  -2  -2 13.6190 1.40193   3
   2   2   2 13.4752 1.44040   3
   2   2   2 20.1538 2.31704   2
  -2   2  -2 15.3392 2.53979   4
  -2   2  -2 15.6209 2.29782   3
  -4  -2  -2 3497.68 87.1602   3
  -4  -2  -2 3504.86 89.6912   4
  -4  -2  -2 3621.00 89.5386   2
   4  -2   2 3669.19 90.3567   2
   4  -2   2 3575.77 89.2950   4
   4  -2   2 3622.74 88.8565   3
  -4   2  -2 3682.34 90.4821   2
   4   2   2 3630.27 89.0566   2
  -4   2  -2 3598.50 89.9311   4
  -4   2  -2 3430.77 89.0367   3
   4   2   2 3528.76 90.3621   4
   4   2   2 3156.52 87.0816   3
   6  -2   2 613.613 19.8087   2
   6  -2   2 638.000 17.8888   3
   6  -2   2 631.677 18.6355   4
  -6  -2  -2 622.742 19.3110   4
  -6  -2  -2 613.550 18.9277   2
  -6  -2  -2 612.992 15.8015   3
  -6  -2  -2 637.621 15.5855   3
   6   2   2 636.265 19.0374   2
  -6   2  -2 611.568 19.8555   2
  -6   2  -2 640.097 17.9579   3
  -6   2  -2 634.755 19.7284   4
   6   2   2 578.726 19.7710   4
  -8  -2  -2 10.1183 3.77445   2
  -8  -2  -2 13.6283 3.58971   4
   8  -2   2 10.9054 3.72259   2
  -8  -2  -2 10.3357 1.09233   3
   8  -2   2 12.0647 2.65960   3
   8  -2   2 12.4853 3.04677   4
  -8   2  -2 11.3343 4.03685   2
   8   2   2 11.6723 4.08376   4
   8   2   2 10.5871 3.83216   2
  -8   2  -2 15.4084 3.98723   4
  -8   2  -2 10.8981 2.60494   3
 -10  -2  -2 843.409 21.6714   3
  10  -2   2 858.325 23.7560   3
 -10  -2  -2 832.638 26.8392   2
 -10  -2  -2 848.541 26.3954   4
  10  -2   2 894.149 27.7495   2
  10  -2   2 850.174 25.6866   4
  10   2   2 792.458 27.4890   4
 -10   2  -2 871.963 27.9565   2
  10   2   2 841.592 26.6762   2
 -10   2  -2 852.036 24.2024   3
 -10   2  -2 830.151 27.4024   4
 -12  -2  -2 158.504 10.7705   2
  12  -2   2 143.012 9.49288   4
  12  -2   2 148.577 11.6678   2
 -12  -2  -2 142.076 10.2612   4
  12  -2   2 140.493 7.17122   3
 -12  -2  -2 137.043 5.38346   3
 -12   2  -2 139.701 11.5066   4
  12   2   2 158.115 11.0283   2
 -12   2  -2 148.426 7.85931   3
  12   2   2 139.075 11.3227   4
 -12   2  -2 141.063 11.4768   2
 -14  -2  -2 334.206 16.4481   4
  14  -2   2 341.236 11.8694   3
  14  -2   2 352.919 15.4541   4
  14  -2   2 338.275 17.5202   2
 -14  -2  -2 336.155 16.6832   2
 -14  -2  -2 334.267 10.3145   3
  14   2   2 326.246 17.4395   4
 -14   2  -2 315.506 17.6242   4
  14   2   2 341.743 16.9960   2
 -14   2  -2 322.194 12.6786   3
 -14   2  -2 348.612 17.8956   2
 -16  -2  -2 277.720 17.2029   2
  16  -2   2 278.901 15.2445   4
 -16  -2  -2 282.883 16.2674   4
  16  -2   2 285.255 10.9547   3
  16  -2   2 295.817 18.2809   2
  16   2   2 265.992 17.5262   4
 -16   2  -2 314.178 18.2933   2
 -16   2  -2 276.650 12.1996   3
  16   2   2 299.215 18.0871   2
 -16   2  -2 263.068 18.2155   4
  18  -2   2 326.105 12.2491   3
  18  -2   2 328.848 17.5813   4
 -18  -2  -2 336.101 20.0742   2
  18  -2   2 350.065 21.8562   2
 -18  -2  -2 307.852 18.5900   4
 -18  -2  -2 297.939 13.1102   3
 -18   2  -2 349.701 21.6866   4
  18   2   2 335.281 20.5116   4
  18   2   2 334.843 20.2316   2
 -18   2  -2 311.230 20.4376   2
 -18   2  -2 311.388 13.6080   3
  20  -2   2 240.182 21.1775   2
 -20  -2  -2 230.038 10.5988   3
  20  -2   2 234.547 16.9438   4
 -20  -2  -2 243.126 18.7196   4
  20  -2   2 249.163 10.8045   3
 -20  -2  -2 263.088 19.4012   2
 -20   2  -2 240.210 12.5438   3
  20   2   2 269.417 21.1089   2
 -20   2  -2 230.046 21.4858   4
  20   2   2 240.389 19.4472   4
 -20   2  -2 219.155 19.9588   2
 -22  -2  -2 192.336 20.3836   4
  22  -2   2 169.482 17.8102   4
 -22  -2  -2 142.187 27.6495   2
  22  -2   2 167.942 18.4336   2
  22  -2   2 173.030 9.84044   3
 -22   2  -2 203.356 21.4679   2
  22   2   2 160.292 18.2125   2
 -22   2  -2 144.523 18.6628   4
  22   2   2 158.105 19.9618   4
 -22   2  -2 153.182 11.4588   3
  24  -2   2 23.4364 16.5255   2
 -24  -2  -2 3.70607 13.3001   4
 -24  -2  -2 35.6287 14.1970   2
  24  -2   2 -2.7047 9.99458   4
  24  -2   2 1.13675 5.05482   3
 -24   2  -2 20.3099 6.58504   3
  24   2   2 22.5387 15.7382   2
  24   2   2 17.0400 13.4170   4
 -24   2  -2 -5.5929 16.1610   4
 -24   2  -2 -5.2598 12.8390   2
 -26  -2  -2 70.4641 18.1414   2
  26  -2   2 47.3868 6.93504   3
  26  -2   2 65.2429 14.7744   4
 -26   2  -2 37.1609 7.89379   3
 -26   2  -2 68.1732 18.0017   2
  26   2   2 49.3474 15.7371   4
  28  -2   2 202.840 25.5439   4
 -28  -2  -2 157.984 22.9944   2
 -28   2  -2 167.753 24.0459   2
 -28   2  -2 164.425 14.4101   3
  28   2   2 136.223 22.1568   4
 -29  -3   2 28.1368 7.07318   3
  29  -3  -2 9.70136 8.58079   3
  29  -3  -2 36.7607 14.8282   4
 -29  -3   2 19.8251 17.8073   2
 -29   3   2 2.10770 17.9878   2
 -29   3   2 31.6133 10.8262   3
  29   3  -2 -7.3957 15.2656   4
 -27  -3   2 13.3387 14.9621   2
 -27  -3   2 10.8106 6.24560   3
  27  -3  -2 16.5088 7.42178   3
  27  -3  -2 12.2377 11.7689   4
 -27   3   2 -1.0956 8.73753   3
 -27   3   2 2.47342 14.8011   2
  27   3  -2 24.4184 15.3348   4
 -25  -3   2 31.4517 6.08208   3
  25  -3  -2 29.9221 6.96579   3
  25  -3  -2 3.12107 15.5721   2
 -25  -3   2 21.9516 13.0835   4
 -25  -3   2 40.2899 13.1904   2
  25  -3  -2 34.6258 10.5727   4
 -25   3   2 41.8746 8.97249   3
  25   3  -2 19.0994 13.5263   4
  25   3  -2 32.3893 15.6452   2
 -25   3   2 28.5250 17.4073   4
 -25   3   2 30.8740 13.7088   2
  23  -3  -2 31.0042 13.3102   2
  23  -3  -2 32.3558 7.86213   3
 -23  -3   2 25.9885 10.8939   4
 -23  -3   2 15.3825 10.7207   2
 -23  -3   2 27.9606 5.23469   3
 -23   3   2 20.2585 7.27389   3
  23   3  -2 32.1528 12.3727   2
  23   3  -2 32.4663 13.6651   4
 -23   3   2 23.5039 13.0966   4
 -23   3   2 22.3099 14.1534   2
  21  -3  -2 49.2182 6.38344   3
 -21  -3   2 53.3534 10.5036   4
 -21  -3   2 59.5874 5.72770   3
  21  -3  -2 76.1104 12.5162   2
 -21  -3   2 64.5180 11.3947   2
  21  -3  -2 60.8391 9.44268   4
  21   3  -2 72.2835 12.7854   4
 -21   3   2 60.3204 11.3082   2
 -21   3   2 64.4488 8.44081   3
  21   3  -2 59.2088 11.8089   2
 -21   3   2 75.1093 13.4902   4
  19  -3  -2 58.6291 11.1887   2
  19  -3  -2 51.5028 5.79157   3
 -19  -3   2 58.6766 6.13340   3
 -19  -3   2 55.3196 8.97901   2
 -19  -3   2 48.7577 8.62464   4
  19  -3  -2 63.0425 9.08903   4
  19   3  -2 39.8366 10.3878   4
 -19   3   2 38.5254 9.48604   2
 -19   3   2 45.7236 7.21408   3
  19   3  -2 52.8998 10.5148   2
 -19   3   2 55.0057 10.9878   4
 -17  -3   2 194.054 8.31146   3
 -17  -3   2 201.804 14.7819   2
  17  -3  -2 205.995 15.9430   2
 -17  -3   2 210.543 14.0344   4
  17  -3  -2 209.582 12.7733   4
  17  -3  -2 203.209 9.94982   3
 -17   3   2 201.064 11.5282   3
 -17   3   2 185.122 16.4620   4
  17   3  -2 205.892 15.3746   2
  17   3  -2 143.054 14.8534   4
 -17   3   2 218.350 15.5777   2
  15  -3  -2 31.4540 5.43716   4
 -15  -3   2 30.5225 6.82766   4
 -15  -3   2 31.1819 3.29583   3
  15  -3  -2 33.0958 4.54339   3
 -15  -3   2 19.2703 5.83905   2
  15   3  -2 29.1770 7.37791   2
  15   3  -2 32.0141 7.81644   4
 -15   3   2 18.0965 6.40517   2
 -15   3   2 34.7890 5.28096   3
  13  -3  -2 77.5409 9.26262   2
  13  -3  -2 60.6353 7.22314   4
 -13  -3   2 52.0907 7.01037   2
 -13  -3   2 64.1286 8.12799   4
  13  -3  -2 56.2139 5.98365   3
 -13  -3   2 65.2528 4.23290   3
  13   3  -2 56.2397 7.81504   4
 -13   3   2 46.4097 6.88190   2
 -13   3   2 60.7597 8.28316   4
  13   3  -2 58.7626 6.87044   2
 -13   3   2 59.0781 6.87142   3
  11  -3  -2 196.650 10.0186   4
  11  -3  -2 210.162 8.94987   3
  11  -3  -2 216.217 11.4302   2
 -11  -3   2 216.618 7.51380   3
 -11  -3   2 216.948 10.7697   4
 -11  -3   2 204.455 10.9756   2
 -11   3   2 212.579 9.73292   3
  11   3  -2 221.982 11.1411   2
  11   3  -2 212.330 12.0145   4
 -11   3   2 212.922 11.5394   2
 -11   3   2 204.282 11.8719   4
  -9  -3   2 112.373 5.10540   3
   9  -3  -2 108.325 7.99655   2
   9  -3  -2 117.167 7.24955   4
  -9  -3   2 116.545 7.55268   2
  -9  -3   2 104.325 7.37907   4
   9  -3  -2 108.934 6.27342   3
  -9   3   2 116.506 8.68486   4
  -9   3   2 112.358 7.77213   2
   9   3  -2 109.251 8.02491   4
  -9   3   2 115.363 6.75503   3
   9   3  -2 111.917 7.48617   2
   7  -3  -2 202.870 9.04502   2
   7  -3  -2 212.478 8.28354   3
  -7  -3   2 201.339 8.76115   2
   7  -3  -2 207.520 9.18077   4
  -7  -3   2 199.615 7.28956   3
  -7  -3   2 198.820 8.86600   4
  -7   3   2 219.890 10.3021   4
   7   3  -2 222.751 9.78111   4
  -7   3   2 207.689 8.59626   3
  -7   3   2 209.212 9.15643   2
   5  -3  -2 773.450 21.8573   3
   5  -3  -2 760.970 21.8555   2
  -5  -3   2 799.735 22.4452   4
  -5  -3   2 773.988 21.4445   3
   5  -3  -2 794.983 23.1565   4
  -5   3   2 781.376 21.9881   2
  -5   3   2 795.388 22.1981   3
  -5   3   2 775.620 23.6284   4
   3  -3  -2 12.4957 2.37487   3
   3  -3  -2 10.4284 1.80770   2
  -3  -3   2 9.65141 2.25278   3
   3  -3  -2 7.10186 2.88060   4
  -3  -3   2 10.2015 2.19951   2
  -3  -3   2 11.1579 3.24373   4
   3   3  -2 5.79258 2.36289   2
  -3   3   2 8.29821 2.23954   3
  -3   3   2 14.9392 3.41799   4
   3   3  -2 10.3275 2.10334   3
  -3   3   2 13.0105 1.95651   2
  -1  -3   2 1042.41 27.7017   3
   1  -3  -2 1040.12 27.3675   3
  -1  -3   2 1023.40 27.8082   2
   1  -3  -2 1018.77 25.6155   2
  -1  -3   2 908.218 29.6332   4
   1  -3  -2 1050.31 29.2382   4
  -1   3   2 1027.82 27.5106   3
   1   3  -2 1047.00 27.6217   3
   1   3  -2 1081.35 28.7087   4
  -1   3   2 1028.31 29.1564   4
   1   3  -2 1057.71 27.7292   2
   1  -3   2 761.685 20.9425   3
   1  -3   2 720.953 21.4155   4
  -1  -3  -2 740.106 20.0055   3
  -1  -3  -2 768.643 22.6216   4
  -1  -3  -2 734.118 18.8011   2
   1  -3   2 770.681 21.3581   2
  -1   3  -2 737.874 21.7063   4
  -1   3  -2 712.415 20.6437   3
   1   3   2 738.251 20.1036   3
   1   3   2 737.797 18.7479   2
  -3  -3  -2 77.1087 3.76182   3
  -3  -3  -2 78.4103 5.68346   4
   3  -3   2 79.2696 5.26326   4
   3  -3   2 77.5203 4.98284   3
  -3  -3  -2 77.5763 4.02950   2
   3  -3   2 80.2437 5.72446   2
  -3   3  -2 76.5541 5.75047   2
  -3   3  -2 77.2211 4.91070   3
   3   3   2 74.9297 3.83594   3
  -3   3  -2 75.3953 5.87288   4
   3   3   2 76.3904 3.96482   2
  -5  -3  -2 9.95536 3.24108   4
   5  -3   2 6.76843 2.45755   4
   5  -3   2 7.20525 3.30094   2
  -5  -3  -2 7.70598 2.45411   2
   5  -3   2 6.61239 2.67439   3
  -5  -3  -2 9.18221 1.63023   3
  -5   3  -2 8.81234 3.24135   4
  -5   3  -2 9.39072 3.19222   2
   5   3   2 9.44049 1.55777   3
   5   3   2 12.6674 2.70187   2
   5   3   2 8.92368 3.60369   4
  -5   3  -2 4.72676 2.32868   3
  -7  -3  -2 16.4438 3.37745   2
   7  -3   2 16.4218 3.44742   4
   7  -3   2 15.5264 3.30866   3
  -7  -3  -2 16.2995 1.85494   3
   7  -3   2 18.8634 4.27959   2
  -7  -3  -2 15.1492 3.59313   4
  -7  -3  -2 19.1066 2.03049   3
  -7   3  -2 21.1849 4.49442   2
  -7   3  -2 23.1620 3.31966   3
   7   3   2 20.9496 3.81252   2
   7   3   2 19.9089 4.67817   4
  -7   3  -2 19.7677 4.51503   4
  -9  -3  -2 162.751 9.58853   4
  -9  -3  -2 167.713 5.50583   3
  -9  -3  -2 168.451 4.88285   3
  -9  -3  -2 171.206 9.41739   2
   9  -3   2 169.659 8.04481   3
   9  -3   2 156.244 10.2244   2
   9  -3   2 152.390 8.67633   4
   9   3   2 147.970 10.6794   4
   9   3   2 158.745 9.45247   2
  -9   3  -2 160.351 10.7396   4
  -9   3  -2 168.115 8.21768   3
  -9   3  -2 169.012 10.4134   2
  11  -3   2 83.9673 6.68272   3
 -11  -3  -2 89.8739 4.03951   3
 -11  -3  -2 107.838 9.12611   2
  11  -3   2 99.8030 9.80742   2
  11  -3   2 90.8318 7.47606   4
 -11  -3  -2 93.7705 3.58869   3
 -11  -3  -2 95.2650 8.84434   4
  11   3   2 88.6638 9.00994   2
 -11   3  -2 100.342 7.17722   3
 -11   3  -2 87.9456 9.87935   4
 -11   3  -2 87.2638 9.53922   2
  11   3   2 80.4357 9.80152   4
 -13  -3  -2 248.663 7.67976   3
  13  -3   2 239.514 12.2860   4
 -13  -3  -2 253.042 7.85717   3
  13  -3   2 253.580 10.6785   3
  13  -3   2 256.899 15.5739   2
 -13  -3  -2 248.219 14.1168   2
 -13  -3  -2 254.305 14.0360   4
 -13   3  -2 249.861 16.1864   4
  13   3   2 255.692 15.7824   4
  13   3   2 267.308 14.2366   2
 -13   3  -2 274.021 15.5577   2
 -13   3  -2 253.354 11.3027   3
  15  -3   2 19.8176 8.12059   2
 -15  -3  -2 12.4884 2.39720   3
  15  -3   2 17.2547 4.01658   3
 -15  -3  -2 18.3764 6.56918   4
 -15  -3  -2 16.2874 6.89368   2
 -15  -3  -2 16.4045 2.47579   3
  15  -3   2 7.17594 5.10901   4
 -15   3  -2 18.3576 7.64320   2
  15   3   2 13.1986 7.62191   4
 -15   3  -2 6.98928 4.27666   3
  15   3   2 10.1071 7.32227   2
 -15   3  -2 -2.4744 7.11872   4
  17  -3   2 8.49439 9.06797   2
 -17  -3  -2 4.91780 2.57101   3
  17  -3   2 3.32103 5.69481   4
 -17  -3  -2 -0.1336 6.79491   2
 -17  -3  -2 4.48599 2.38292   3
 -17  -3  -2 6.98026 7.16947   4
  17  -3   2 10.1230 4.31453   3
 -17   3  -2 5.14858 4.74029   3
  17   3   2 -19.566 6.87143   4
 -17   3  -2 1.22349 8.65456   4
 -17   3  -2 21.4394 8.83633   2
  17   3   2 6.37709 8.53417   2
  19  -3   2 32.8111 7.93642   4
  19  -3   2 42.2788 11.5498   2
 -19  -3  -2 37.7179 4.17766   3
  19  -3   2 42.0751 5.58365   3
 -19  -3  -2 48.6403 9.94966   4
 -19  -3  -2 57.3079 10.4253   2
  19   3   2 44.0051 10.8724   2
 -19   3  -2 42.1427 6.56896   3
 -19   3  -2 34.6044 11.1841   4
  19   3   2 28.0331 10.4737   4
 -19   3  -2 45.4112 10.9556   2
 -21  -3  -2 -0.8157 9.38541   2
  21  -3   2 25.9939 11.8733   2
  21  -3   2 14.1894 5.03189   3
  21  -3   2 10.7203 12.3328   4
 -21  -3  -2 13.0630 9.67298   4
  21   3   2 -14.090 10.7086   4
 -21   3  -2 20.6393 12.8051   2
  21   3   2 20.6131 11.2226   2
 -21   3  -2 5.53921 5.72315   3
 -21   3  -2 -6.4453 12.5900   4
 -23  -3  -2 17.2500 11.5550   4
  23  -3   2 12.9130 5.21236   3
 -23  -3  -2 16.0632 11.8559   2
  23  -3   2 24.2834 14.7915   2
  23  -3   2 14.0688 9.89174   4
  23   3   2 7.14335 14.5185   2
 -23   3  -2 3.14014 6.22856   3
 -23   3  -2 9.80197 11.9895   2
 -23   3  -2 -1.0972 16.1079   4
  23   3   2 21.9076 13.2220   4
  25  -3   2 67.2399 7.65452   3
 -25  -3  -2 91.9285 17.6552   2
  25  -3   2 74.3326 14.3837   4
 -25   3  -2 54.2566 15.3843   2
 -25   3  -2 77.8902 9.29323   3
  25   3   2 64.6491 16.7636   4
  25   3   2 48.5094 19.4639   2
 -27  -3  -2 -12.176 16.0592   2
  27  -3   2 0.03805 12.1734   4
  27  -3   2 1.17963 6.51423   3
 -27   3  -2 9.52344 17.0314   2
 -27   3  -2 5.45136 7.89372   3
  27   3   2 -30.123 14.5450   4
 -30  -4   2 -16.720 17.9554   2
  30  -4  -2 17.6006 14.0713   4
 -30   4   2 49.6876 21.0127   2
 -30   4   2 12.1907 10.9779   3
  30   4  -2 -35.793 18.4225   4
 -28  -4   2 15.6456 7.28739   3
  28  -4  -2 33.1811 12.7153   4
 -28  -4   2 22.8417 6.36664   3
  28  -4  -2 9.26263 8.27163   3
 -28  -4   2 17.7789 16.8402   2
  28   4  -2 11.9755 17.0985   4
 -28   4   2 10.6033 10.3513   3
 -28   4   2 16.7930 16.8798   2
 -26  -4   2 6.55806 5.34683   3
  26  -4  -2 -2.3121 10.1752   4
 -26  -4   2 5.83762 13.7903   4
 -26  -4   2 -8.6384 13.2992   2
  26  -4  -2 -1.6716 6.53909   3
  26   4  -2 7.36655 14.3234   4
 -26   4   2 10.2621 9.19525   3
 -26   4   2 24.9480 15.0139   2
  26   4  -2 -9.8551 16.6063   2
  24  -4  -2 98.1369 11.3148   3
  24  -4  -2 106.532 17.1049   2
 -24  -4   2 119.717 15.7593   4
 -24  -4   2 90.5824 15.2884   2
 -24  -4   2 99.4809 8.98431   3
  24  -4  -2 85.4091 11.8782   4
 -24   4   2 82.6018 15.8884   2
 -24   4   2 84.9544 18.3703   4
 -24   4   2 118.185 14.1075   3
  24   4  -2 92.0799 16.2213   2
  24   4  -2 85.3150 16.0340   4
 -22  -4   2 34.7532 10.7752   4
  22  -4  -2 43.3303 6.69080   3
 -22  -4   2 39.9225 5.25959   3
 -22  -4   2 35.4907 11.4385   2
  22  -4  -2 36.0195 12.4389   2
  22  -4  -2 38.3916 8.67500   4
  22   4  -2 45.4165 13.1327   2
  22   4  -2 29.1830 11.9935   4
 -22   4   2 57.0794 12.4852   2
 -22   4   2 46.4240 8.47470   3
 -22   4   2 32.3449 13.3603   4
  20  -4  -2 24.4258 7.58513   4
 -20  -4   2 24.8098 4.14067   3
 -20  -4   2 33.8398 9.02444   4
 -20  -4   2 35.2718 9.65256   2
  20  -4  -2 34.7184 5.97393   3
  20  -4  -2 45.1756 11.6898   2
  20   4  -2 17.0854 9.76700   4
  20   4  -2 23.2242 10.3485   2
 -20   4   2 37.1562 11.6446   4
 -20   4   2 35.6437 9.60682   2
 -20   4   2 21.7974 6.86852   3
  18  -4  -2 3.81280 4.40179   3
 -18  -4   2 -4.1327 6.81655   4
 -18  -4   2 -2.2790 2.66756   3
  18  -4  -2 -8.2457 5.07589   4
  18  -4  -2 -8.8351 7.36708   2
 -18  -4   2 -7.4141 6.22749   2
  18   4  -2 -0.8819 7.61083   4
  18   4  -2 -2.8085 7.84962   2
 -18   4   2 -4.4430 7.33205   2
 -18   4   2 0.66692 5.25071   3
 -18   4   2 5.67221 9.51997   4
  16  -4  -2 172.555 14.8251   2
  16  -4  -2 175.835 11.8072   4
 -16  -4   2 181.402 7.44608   3
 -16  -4   2 152.936 12.9559   2
 -16  -4   2 173.368 12.6348   4
  16  -4  -2 179.296 10.0194   3
 -16   4   2 176.839 11.3695   3
 -16   4   2 178.432 14.6304   2
  16   4  -2 166.659 14.0798   2
 -16   4   2 203.368 16.5443   4
  16   4  -2 152.072 14.5481   4
 -14  -4   2 29.2480 3.07858   3
  14  -4  -2 21.3277 6.91097   2
 -14  -4   2 30.0599 6.55626   2
  14  -4  -2 30.9846 4.72584   3
 -14  -4   2 41.4397 6.43242   4
  14  -4  -2 26.2656 5.18332   4
  14   4  -2 25.3626 6.52775   2
 -14   4   2 38.7176 5.69099   3
 -14   4   2 21.3576 6.15281   2
  14   4  -2 30.0310 7.03560   4
 -14   4   2 36.1411 7.88082   4
  12  -4  -2 88.7876 7.93318   4
  12  -4  -2 92.0530 9.43674   2
  12  -4  -2 92.0653 6.90920   3
 -12  -4   2 95.3311 8.55081   2
 -12  -4   2 95.1686 8.60200   4
 -12  -4   2 86.0226 5.03878   3
 -12   4   2 75.3777 8.83923   4
  12   4  -2 92.0282 9.93310   4
 -12   4   2 92.6092 7.69974   3
 -12   4   2 88.5762 9.24601   2
  12   4  -2 84.2996 9.02062   2
 -10  -4   2 257.333 12.0507   4
  10  -4  -2 273.890 12.1556   4
  10  -4  -2 279.336 11.0022   3
 -10  -4   2 269.399 12.0100   2
  10  -4  -2 278.548 12.5836   2
 -10  -4   2 258.976 9.32073   3
  10   4  -2 277.491 13.5771   4
 -10   4   2 281.001 14.1851   4
 -10   4   2 271.873 12.7102   2
 -10   4   2 274.477 11.6170   3
   8  -4  -2 5.14758 3.03850   3
   8  -4  -2 9.76171 3.60564   2
  -8  -4   2 4.30240 2.82399   2
   8  -4  -2 8.37410 3.29892   4
  -8  -4   2 4.73478 2.06810   3
  -8  -4   2 3.98813 3.23788   4
  -8  -4   2 5.41863 2.56792   3
  -8   4   2 9.54090 3.49497   2
   8   4  -2 1.90229 3.44363   4
  -8   4   2 6.75624 4.17192   4
  -8   4   2 4.76674 3.13915   3
   6  -4  -2 5.10261 2.53169   3
   6  -4  -2 6.16643 3.23334   4
  -6  -4   2 2.68239 2.89848   4
  -6  -4   2 6.45783 2.59769   2
   6  -4  -2 9.42549 2.87825   2
  -6  -4   2 5.00466 2.41040   3
  -6   4   2 1.88407 2.55590   3
  -6   4   2 5.78743 2.80295   2
  -6   4   2 5.32941 3.99705   4
  -4  -4   2 256.168 11.3539   4
   4  -4  -2 260.851 11.3411   4
   4  -4  -2 259.886 9.76915   3
  -4  -4   2 262.129 9.48181   3
  -4  -4   2 268.769 9.47821   2
   4  -4  -2 257.449 8.84989   2
   4   4  -2 264.446 9.22546   3
  -4   4   2 249.974 9.72670   3
  -4   4   2 265.595 11.8463   4
  -2  -4   2 21.7106 3.25198   3
   2  -4  -2 21.6752 2.30374   2
  -2  -4   2 26.9248 3.31212   2
   2  -4  -2 17.5365 2.80206   3
   2  -4  -2 13.8303 3.65425   4
  -2  -4   2 16.5679 3.63865   4
   2   4  -2 24.0469 3.06050   3
  -2   4   2 17.3143 3.97828   4
  -2   4   2 21.2123 3.20091   3
   2   4  -2 18.2716 3.98370   4
  -2   4   2 21.0810 2.19302   2
   0  -4  -2 59.2785 4.47122   3
   0  -4   2 61.7480 5.00794   3
   0  -4   2 56.0972 5.26842   2
   0  -4  -2 61.8191 6.42308   4
   0  -4   2 60.3721 5.67399   4
   0   4  -2 45.5232 4.62141   2
   0   4   2 61.6094 6.68050   4
   0   4   2 60.0242 4.48940   3
   0   4  -2 59.5095 6.15166   4
   0   4  -2 59.4294 4.43823   3
  -2  -4  -2 8.05204 3.50717   4
   2  -4   2 6.82904 2.67718   3
  -2  -4  -2 7.30124 1.46457   2
   2  -4   2 10.1338 3.15561   2
  -2  -4  -2 7.76332 2.19153   3
   2  -4   2 5.31610 2.90403   4
  -2   4  -2 7.44569 2.52417   3
   2   4   2 4.90683 2.04441   3
  -2   4  -2 9.34797 3.32249   4
  -2   4  -2 10.3597 3.14235   2
   4  -4   2 347.394 12.9404   2
  -4  -4  -2 346.808 10.7246   3
   4  -4   2 336.698 12.7613   4
  -4  -4  -2 341.984 13.0524   4
   4  -4   2 340.606 12.2456   3
  -4   4  -2 330.265 12.0953   3
  -4   4  -2 345.247 13.9081   4
  -4   4  -2 364.431 13.2345   2
   4   4   2 340.813 10.7741   2
   6  -4   2 306.842 12.1004   4
  -6  -4  -2 300.162 12.4353   4
   6  -4   2 315.846 12.9477   2
  -6  -4  -2 316.169 9.64284   3
  -6  -4  -2 300.671 10.9447   2
   6  -4   2 293.983 11.4790   3
  -6   4  -2 318.163 13.7687   4
  -6   4  -2 288.765 12.9561   2
   6   4   2 308.384 9.49757   3
   6   4   2 293.297 10.9811   2
  -6   4  -2 300.965 11.5595   3
   8  -4   2 365.037 13.3589   3
   8  -4   2 366.477 15.1316   2
  -8  -4  -2 359.405 13.5188   2
  -8  -4  -2 359.598 10.8716   3
   8  -4   2 357.078 13.7746   4
  -8  -4  -2 352.651 14.3705   4
   8   4   2 361.334 13.6352   2
   8   4   2 363.752 16.1025   4
  -8   4  -2 360.785 15.3358   2
  -8   4  -2 369.410 16.1749   4
  -8   4  -2 362.215 13.4639   3
 -10  -4  -2 3.70933 1.49636   3
  10  -4   2 3.60444 4.64972   2
 -10  -4  -2 2.33324 3.87334   2
  10  -4   2 4.07505 3.33732   4
  10  -4   2 3.46560 3.33976   3
 -10  -4  -2 4.44656 4.19973   4
 -10  -4  -2 3.09385 2.00759   3
 -10   4  -2 0.05336 4.32200   2
 -10   4  -2 6.87473 3.50838   3
 -10   4  -2 1.90024 4.82934   4
  10   4   2 4.12863 4.17182   2
  10   4   2 0.90870 5.29422   4
  12  -4   2 162.413 12.5892   2
  12  -4   2 146.117 9.72533   4
 -12  -4  -2 162.860 6.18913   3
 -12  -4  -2 143.528 10.9987   4
 -12  -4  -2 165.682 11.0271   2
 -12  -4  -2 163.430 5.23050   3
  12  -4   2 157.007 9.28699   3
  12   4   2 129.158 12.8891   4
  12   4   2 163.683 11.5672   2
 -12   4  -2 168.518 9.64973   3
 -12   4  -2 168.190 13.4239   4
 -12   4  -2 150.956 12.5748   2
 -14  -4  -2 172.098 6.59769   3
 -14  -4  -2 197.333 13.2862   4
 -14  -4  -2 174.049 13.1545   2
  14  -4   2 180.045 11.4358   4
  14  -4   2 175.607 9.92011   3
  14  -4   2 172.347 14.7559   2
 -14  -4  -2 175.276 5.99883   3
 -14   4  -2 181.321 10.5617   3
 -14   4  -2 182.317 16.0199   4
  14   4   2 159.994 13.2836   2
  14   4   2 168.553 15.1938   4
 -14   4  -2 174.167 14.4017   2
  16  -4   2 5.58060 5.28347   4
 -16  -4  -2 5.11014 6.23975   4
  16  -4   2 7.22519 4.20320   3
  16  -4   2 -2.1935 8.04053   2
 -16  -4  -2 -4.7152 6.42742   2
 -16  -4  -2 0.60474 2.36954   3
 -16  -4  -2 -2.8481 2.01676   3
  16   4   2 1.32137 7.67163   2
 -16   4  -2 -6.2796 8.32725   4
  16   4   2 -4.1887 6.98859   4
 -16   4  -2 1.02475 7.30524   2
 -16   4  -2 6.25692 4.81707   3
  18  -4   2 100.299 14.0205   2
 -18  -4  -2 65.4328 9.64100   4
  18  -4   2 88.2031 8.88554   3
  18  -4   2 99.5616 11.9181   4
 -18  -4  -2 69.7040 10.7190   2
 -18   4  -2 98.5656 10.0898   3
 -18   4  -2 85.8046 14.6675   4
  18   4   2 77.6712 11.3754   2
  18   4   2 69.5626 12.4246   4
 -18   4  -2 78.3391 11.8412   2
  20  -4   2 101.913 9.60759   3
  20  -4   2 89.9039 14.3761   2
  20  -4   2 90.0406 10.8456   4
 -20  -4  -2 93.6704 12.3620   4
 -20  -4  -2 89.9420 12.3559   2
 -20   4  -2 51.6647 13.6546   4
 -20   4  -2 116.466 14.4795   2
 -20   4  -2 96.4244 11.1274   3
  20   4   2 104.277 15.4537   4
  20   4   2 79.5862 13.8944   2
  22  -4   2 5.48096 5.37296   3
  22  -4   2 -22.165 13.2397   2
 -22  -4  -2 -18.668 9.59503   2
  22  -4   2 5.99659 8.95500   4
 -22  -4  -2 3.51279 10.1916   4
 -22   4  -2 4.50985 10.9310   2
 -22   4  -2 -0.2404 13.9931   4
 -22   4  -2 4.78946 6.43097   3
  22   4   2 10.2750 11.6304   4
  22   4   2 -1.3049 13.1334   2
 -24  -4  -2 -7.3639 13.3350   2
  24  -4   2 22.4436 10.2494   4
 -24  -4  -2 11.5165 15.6253   4
  24   4   2 -5.9846 16.0927   2
  24   4   2 -1.9749 13.7898   4
 -24   4  -2 17.7081 14.3756   2
 -24   4  -2 17.5974 7.62332   3
  26  -4   2 126.392 12.4571   3
  26  -4   2 95.5459 15.8054   4
 -26  -4  -2 84.1008 18.8201   2
 -26   4  -2 99.4184 11.2326   3
 -26   4  -2 117.575 21.0078   2
  26   4   2 120.522 21.0108   4
 -28  -4  -2 13.2074 18.2087   2
  28  -4   2 -7.8703 13.9855   4
 -28   4  -2 17.5979 19.8989   2
  28   4   2 8.53239 18.9218   4
 -28   4  -2 3.87203 9.81894   3
  29  -5  -2 24.6749 12.5999   4
  29  -5  -2 26.9475 10.0506   3
 -29  -5   2 26.0520 5.85076   3
 -29  -5   2 0.37217 16.4706   2
 -29   5   2 22.3271 11.8436   3
  29   5  -2 7.95038 18.7242   4
 -29   5   2 26.8542 17.9996   2
 -27  -5   2 19.9210 5.75479   3
 -27  -5   2 30.6743 7.39420   3
  27  -5  -2 38.0924 8.63299   3
  27  -5  -2 27.6585 12.3115   4
 -27  -5   2 -8.7625 14.5012   2
 -27   5   2 35.6477 10.9212   3
  27   5  -2 35.1128 17.9736   4
 -27   5   2 11.1753 15.8297   2
 -25  -5   2 30.5860 6.73083   3
  25  -5  -2 27.3689 16.6487   2
  25  -5  -2 22.5730 10.8889   4
 -25  -5   2 26.3439 14.1797   2
 -25  -5   2 43.2809 14.0791   4
 -25  -5   2 24.7766 5.47929   3
  25  -5  -2 32.6212 7.85475   3
 -25   5   2 41.7144 19.9597   4
 -25   5   2 32.3687 9.68958   3
 -25   5   2 25.4332 14.6924   2
  25   5  -2 13.0615 16.6602   2
  25   5  -2 15.0557 14.7153   4
  23  -5  -2 15.7456 6.90828   3
 -23  -5   2 21.7921 11.3746   4
 -23  -5   2 11.5603 4.47057   3
  23  -5  -2 7.59209 12.8200   2
 -23  -5   2 11.1108 5.84560   3
  23  -5  -2 2.08325 7.66908   4
 -23  -5   2 1.93906 11.0872   2
  23   5  -2 2.11382 12.9757   4
 -23   5   2 11.8066 11.8655   2
 -23   5   2 0.15007 8.04459   3
 -23   5   2 -4.3270 15.2089   4
  23   5  -2 16.9081 12.6767   2
 -21  -5   2 6.54692 3.57772   3
 -21  -5   2 8.65203 5.13383   3
 -21  -5   2 5.68370 8.89018   2
  21  -5  -2 14.5328 11.0065   2
  21  -5  -2 6.13793 5.93675   3
 -21  -5   2 7.72274 8.35886   4
  21  -5  -2 7.62709 7.04916   4
 -21   5   2 -8.7367 11.7596   4
  21   5  -2 -2.9867 10.5077   4
  21   5  -2 -5.9204 10.7395   2
 -21   5   2 4.35264 9.44160   2
 -21   5   2 -2.5516 6.80802   3
  19  -5  -2 76.7981 12.3224   2
  19  -5  -2 66.1460 7.53342   3
 -19  -5   2 66.1583 10.1034   4
  19  -5  -2 65.6065 8.89518   4
 -19  -5   2 58.8031 10.0535   2
 -19  -5   2 61.2222 5.65351   3
  19   5  -2 56.7148 11.7091   4
 -19   5   2 73.6490 9.17537   3
  19   5  -2 96.8033 12.9542   2
 -19   5   2 68.9637 13.7903   4
 -19   5   2 65.0963 11.0998   2
  17  -5  -2 21.3468 5.55128   3
  17  -5  -2 22.2134 8.88107   2
  17  -5  -2 20.3372 6.52991   4
 -17  -5   2 20.1632 3.31735   3
 -17  -5   2 33.8452 7.93973   2
 -17  -5   2 26.7275 7.34417   4
 -17   5   2 38.1846 10.9842   4
 -17   5   2 31.7097 6.76487   3
  17   5  -2 22.6326 9.17658   4
  17   5  -2 17.7654 8.13713   2
 -17   5   2 12.4135 7.43511   2
  15  -5  -2 0.02006 6.52964   2
 -15  -5   2 6.92630 3.92704   3
 -15  -5   2 14.7791 5.87690   4
  15  -5  -2 -2.2429 4.12814   3
  15  -5  -2 2.99226 5.06996   4
 -15  -5   2 5.25086 5.94655   2
 -15  -5   2 3.96004 2.52414   3
  15   5  -2 7.08740 6.68844   4
 -15   5   2 -2.7365 7.87071   4
 -15   5   2 -4.3229 4.70803   3
 -15   5   2 6.32163 6.95063   2
 -13  -5   2 211.884 12.6447   4
  13  -5  -2 220.305 11.0745   3
 -13  -5   2 230.046 9.97704   3
  13  -5  -2 240.964 14.1039   2
 -13  -5   2 200.407 12.3667   2
  13  -5  -2 244.244 12.5550   4
 -13  -5   2 240.052 8.84242   3
 -13   5   2 248.351 12.3377   3
 -13   5   2 231.568 13.5518   2
  13   5  -2 229.970 14.7579   4
 -13   5   2 220.749 15.8195   4
  11  -5  -2 20.0644 4.44966   3
 -11  -5   2 23.4772 3.98161   3
 -11  -5   2 19.2267 4.70823   2
 -11  -5   2 23.2163 3.24711   3
  11  -5  -2 18.9942 5.41801   2
  11  -5  -2 39.2614 5.94933   4
 -11  -5   2 17.5410 4.74710   4
 -11   5   2 33.7129 5.29300   3
  11   5  -2 18.9641 5.53271   4
 -11   5   2 26.9697 7.30505   4
 -11   5   2 20.6450 5.22255   2
  -9  -5   2 389.715 13.4288   3
  -9  -5   2 389.079 14.6570   2
   9  -5  -2 411.144 15.9972   4
   9  -5  -2 402.524 15.3036   2
   9  -5  -2 390.468 14.4464   3
  -9  -5   2 380.269 15.2596   4
  -9   5   2 392.919 15.0994   3
  -9   5   2 410.176 15.4911   2
  -9   5   2 383.153 17.5888   4
  -7  -5   2 44.6745 5.29800   2
  -7  -5   2 53.0561 6.06725   4
   7  -5  -2 50.0479 5.37702   3
  -7  -5   2 52.5140 5.38688   3
   7  -5  -2 39.2599 5.55736   4
   7  -5  -2 47.0477 5.09982   2
  -7   5   2 52.2831 5.66700   3
  -7   5   2 45.7290 6.74809   4
  -7   5   2 52.6210 6.10367   2
  -5  -5   2 91.5552 6.19533   3
   5  -5  -2 97.2106 8.08889   4
  -5  -5   2 91.8794 6.22935   2
  -5  -5   2 90.0915 8.43422   4
   5  -5  -2 102.994 6.86662   3
   5  -5  -2 91.2326 5.92849   2
  -5   5   2 87.0593 9.05007   4
   5   5  -2 95.9131 5.78148   3
  -5   5   2 93.1997 6.87121   3
  -5   5   2 99.2883 6.22252   2
  -3  -5   2 271.306 10.7888   3
   3  -5  -2 275.252 12.6968   4
   3  -5  -2 286.680 9.20834   2
   3  -5  -2 292.199 10.9643   3
  -3  -5   2 304.787 10.6754   2
  -3  -5   2 274.462 12.6389   4
   3   5  -2 282.477 9.92896   2
  -3   5   2 299.075 13.5415   4
  -3   5   2 276.755 9.58709   2
  -3   5   2 275.431 11.0262   3
   3   5  -2 292.622 10.6747   3
   1  -5  -2 217.840 6.59693   2
   1  -5  -2 212.531 8.85637   3
  -1  -5   2 211.569 10.7431   4
  -1  -5   2 207.288 9.09429   3
  -1  -5   2 219.359 9.33110   2
   1  -5  -2 225.407 11.3075   4
   1   5  -2 212.669 11.0327   4
  -1   5   2 221.463 9.06586   3
   1   5  -2 207.390 9.01499   3
   1   5  -2 224.860 8.84951   2
  -1   5   2 218.987 11.5706   4
  -1   5   2 223.841 6.87709   2
   1  -5   2 81.7351 6.53085   3
   1  -5   2 95.1445 7.46402   4
  -1  -5  -2 94.1453 5.79503   3
   1  -5   2 100.697 6.82760   2
  -1  -5  -2 103.073 8.60255   4
  -1  -5  -2 90.4379 3.33260   2
  -1  -5  -2 94.3959 3.76470   2
  -1   5  -2 93.5499 6.40356   3
  -1   5  -2 92.7531 8.07170   4
   1   5   2 81.2883 8.33328   4
   1   5   2 95.8879 5.93551   3
  -1   5  -2 99.6628 6.66030   2
   3  -5   2 10.5147 3.62985   4
   3  -5   2 6.44567 3.66199   2
   3  -5   2 9.44989 3.34465   3
  -3  -5  -2 8.36598 4.36124   4
  -3  -5  -2 1.63009 2.47825   3
  -3  -5  -2 8.54884 1.97171   2
   3   5   2 12.1742 2.71842   3
  -3   5  -2 4.35225 3.29877   2
  -3   5  -2 11.0948 4.34503   4
  -3   5  -2 9.03986 3.21995   3
  -5  -5  -2 379.103 15.0746   4
   5  -5   2 392.779 15.0262   4
   5  -5   2 390.962 14.9524   2
  -5  -5  -2 382.619 12.3974   2
  -5  -5  -2 390.184 12.4840   3
   5  -5   2 372.948 14.0450   3
   5   5   2 389.566 12.4357   2
  -5   5  -2 401.639 14.3159   3
   5   5   2 388.879 12.4014   3
  -5   5  -2 378.513 16.3443   4
  -5   5  -2 391.666 15.0556   2
   7  -5   2 58.0807 6.64606   2
   7  -5   2 57.7751 6.65088   3
  -7  -5  -2 54.0818 4.87646   3
  -7  -5  -2 53.9088 5.69363   2
   7  -5   2 56.2938 6.95613   4
  -7  -5  -2 59.9845 7.41653   4
   7   5   2 48.0245 5.04420   2
  -7   5  -2 61.0523 6.60661   3
   7   5   2 69.8902 4.55347   3
  -7   5  -2 68.9483 8.15255   2
  -7   5  -2 60.0282 8.01384   4
  -9  -5  -2 19.1464 4.95750   4
   9  -5   2 21.4227 5.56533   2
   9  -5   2 14.7178 4.20894   3
   9  -5   2 14.0956 4.10139   4
  -9  -5  -2 11.9442 3.91083   2
  -9  -5  -2 15.1111 2.87112   3
  -9   5  -2 12.5714 4.02785   3
  -9   5  -2 16.1066 5.43906   2
   9   5   2 15.9872 4.33967   2
  -9   5  -2 20.3691 6.02747   4
 -11  -5  -2 205.480 12.5723   4
  11  -5   2 201.223 11.2568   4
  11  -5   2 206.122 10.8477   3
 -11  -5  -2 212.489 11.5639   2
  11  -5   2 221.709 13.5431   2
 -11  -5  -2 203.978 7.90036   3
 -11   5  -2 200.810 13.1784   2
  11   5   2 198.171 11.4634   2
 -11   5  -2 189.670 10.8959   3
 -11   5  -2 217.376 15.4143   4
  11   5   2 193.836 14.4427   4
  13  -5   2 23.6167 5.44576   4
 -13  -5  -2 23.9635 6.77256   4
 -13  -5  -2 9.39639 5.49709   2
  13  -5   2 15.1315 4.93937   3
  13  -5   2 7.71754 6.70524   2
 -13  -5  -2 15.6656 2.97994   3
  13   5   2 8.95279 7.32106   4
  13   5   2 8.40337 5.96338   2
 -13   5  -2 25.5446 9.19976   4
 -13   5  -2 9.07907 4.90217   3
 -13   5  -2 3.26430 6.05541   2
  15  -5   2 16.8702 5.40913   3
 -15  -5  -2 21.2857 6.80155   4
 -15  -5  -2 19.0447 7.17543   2
 -15  -5  -2 11.5582 3.05540   3
 -15  -5  -2 16.5984 2.30310   3
  15  -5   2 18.1982 7.89798   2
  15  -5   2 17.3790 6.27858   4
  15   5   2 8.08464 7.67721   2
 -15   5  -2 7.89898 8.97266   4
 -15   5  -2 13.4940 8.36401   2
 -15   5  -2 12.6962 5.40286   3
  15   5   2 15.9342 9.12938   4
 -17  -5  -2 19.0271 8.28815   2
  17  -5   2 17.1366 6.54711   4
 -17  -5  -2 13.3474 2.73854   3
  17  -5   2 8.79194 5.36975   3
 -17  -5  -2 23.0876 7.87314   4
  17  -5   2 14.0671 9.39343   2
  17   5   2 14.6186 9.10899   2
 -17   5  -2 22.7593 8.91163   2
  17   5   2 15.0128 9.99916   4
 -17   5  -2 19.2969 6.28501   3
 -17   5  -2 1.57305 10.0572   4
 -19  -5  -2 19.4483 9.21061   2
  19  -5   2 9.67958 10.7620   2
  19  -5   2 12.1851 5.86091   3
 -19  -5  -2 16.3261 8.69076   4
  19  -5   2 9.24098 6.69508   4
  19   5   2 2.43006 11.0030   4
 -19   5  -2 13.2165 9.90942   2
 -19   5  -2 0.63460 11.8980   4
 -19   5  -2 11.7066 6.42265   3
  19   5   2 -6.8022 9.46609   2
 -21  -5  -2 3.27296 9.84181   2
  21  -5   2 10.6770 13.2685   2
  21  -5   2 3.69588 5.51600   3
 -21  -5  -2 6.50248 10.1759   4
  21  -5   2 -17.274 7.30880   4
 -21   5  -2 0.79614 11.5164   2
 -21   5  -2 -7.0526 6.60369   3
  21   5   2 1.41123 11.2965   2
 -21   5  -2 -6.9481 13.5521   4
  21   5   2 6.96277 12.0796   4
 -23  -5  -2 -7.7649 11.2565   4
  23  -5   2 18.3971 7.03761   3
  23  -5   2 1.44156 15.2849   2
  23  -5   2 3.47639 9.67228   4
 -23  -5  -2 11.4274 12.0753   2
 -23   5  -2 22.0901 19.2778   4
  23   5   2 0.23130 14.2072   2
 -23   5  -2 9.08937 7.37928   3
 -23   5  -2 9.75968 13.9169   2
  23   5   2 7.79352 14.4594   4
  25  -5   2 30.9186 7.79577   3
 -25  -5  -2 25.5437 15.1639   2
  25  -5   2 25.9070 11.9173   4
  25   5   2 40.3535 18.4467   2
 -25   5  -2 21.4363 9.04236   3
  25   5   2 30.6121 18.0327   4
 -25   5  -2 50.9538 18.5964   2
  27  -5   2 10.6543 8.19238   3
 -27  -5  -2 23.9824 17.0271   2
  27  -5   2 12.1876 12.0964   4
  27   5   2 -39.121 16.9972   4
 -27   5  -2 -0.4322 9.87129   3
 -27   5  -2 32.7499 19.0765   2
 -28  -6   2 14.6107 7.57463   3
 -28  -6   2 4.14646 15.9048   2
  28  -6  -2 20.4000 12.7477   4
 -28  -6   2 19.5067 5.59353   3
  28  -6  -2 14.3656 9.68289   3
  28   6  -2 49.3980 20.0739   4
 -28   6   2 0.79026 16.5134   2
 -28   6   2 20.0253 11.9783   3
 -26  -6   2 107.676 9.12905   3
 -26  -6   2 75.6242 8.69669   3
 -26  -6   2 111.877 17.4937   2
  26  -6  -2 110.137 14.4963   4
  26  -6  -2 91.8308 10.7153   3
  26   6  -2 88.0593 19.9435   4
 -26   6   2 77.7963 12.7545   3
 -26   6   2 89.6094 18.8410   2
  24  -6  -2 222.353 15.3190   3
  24  -6  -2 206.871 22.2319   2
  24  -6  -2 239.924 19.0885   4
 -24  -6   2 212.843 10.6047   3
 -24  -6   2 198.084 13.0030   3
 -24  -6   2 199.483 21.5861   2
  24   6  -2 193.820 23.6745   4
 -24   6   2 223.825 17.9169   3
 -24   6   2 229.988 25.4298   2
 -24   6   2 161.290 24.4810   4
  22  -6  -2 73.2019 9.00001   3
 -22  -6   2 70.9498 12.7339   2
  22  -6  -2 74.7924 15.4757   2
 -22  -6   2 68.1819 6.95420   3
 -22  -6   2 71.3713 7.39546   3
 -22  -6   2 40.1210 11.0197   4
  22  -6  -2 57.6501 9.98616   4
 -22   6   2 98.7814 19.7241   4
 -22   6   2 72.5590 10.8222   3
  20  -6  -2 90.4133 13.8845   2
 -20  -6   2 65.7469 11.3214   2
  20  -6  -2 63.1505 8.10837   3
 -20  -6   2 79.1999 10.6432   4
  20  -6  -2 54.7817 9.39799   4
 -20  -6   2 53.8914 5.91872   3
 -20  -6   2 59.4735 6.78322   3
 -20   6   2 67.9375 15.0250   4
 -20   6   2 61.3953 9.48155   3
  20   6  -2 46.5929 12.9600   4
 -20   6   2 60.7537 11.5418   2
 -18  -6   2 772.873 21.9843   3
  18  -6  -2 823.605 26.3033   3
 -18  -6   2 778.279 24.1314   3
 -18  -6   2 776.130 29.7797   2
  18  -6  -2 742.854 27.7488   4
  18  -6  -2 809.094 31.2632   2
 -18  -6   2 766.845 28.8817   4
 -18   6   2 759.053 31.2644   2
  18   6  -2 714.407 33.1909   4
 -18   6   2 801.816 28.2870   3
 -18   6   2 781.218 35.1779   4
 -16  -6   2 289.130 16.6663   2
 -16  -6   2 304.754 17.0218   4
 -16  -6   2 303.246 10.6363   3
  16  -6  -2 290.124 15.6589   4
 -16  -6   2 292.664 12.7566   3
  16  -6  -2 282.719 18.3348   2
 -16   6   2 291.278 18.4895   2
 -16   6   2 303.061 15.8463   3
  16   6  -2 282.921 20.0207   4
 -16   6   2 283.364 21.1019   4
  14  -6  -2 191.085 12.4301   4
 -14  -6   2 179.085 8.15890   3
  14  -6  -2 170.207 11.1555   3
 -14  -6   2 184.010 12.4832   2
  14  -6  -2 171.711 14.2446   2
 -14  -6   2 191.893 9.85403   3
 -14  -6   2 184.507 13.2904   4
  14   6  -2 191.171 15.3615   4
 -14   6   2 167.748 12.2265   3
 -14   6   2 197.956 17.2175   4
 -14   6   2 178.134 14.0339   2
 -12  -6   2 622.208 18.6305   3
  12  -6  -2 596.208 22.6698   2
  12  -6  -2 606.360 22.4737   4
 -12  -6   2 628.710 22.6364   4
 -12  -6   2 626.165 19.7162   3
 -12  -6   2 620.662 21.6028   2
  12  -6  -2 600.225 20.9725   3
 -12   6   2 608.494 23.1993   2
 -12   6   2 623.439 22.0736   3
 -12   6   2 637.266 26.3333   4
 -10  -6   2 365.298 14.4115   2
  10  -6  -2 361.719 15.1268   2
 -10  -6   2 349.544 15.3209   4
  10  -6  -2 359.128 14.4444   3
 -10  -6   2 349.563 13.2357   3
  10  -6  -2 350.708 15.7301   4
 -10   6   2 354.733 15.0126   3
 -10   6   2 356.355 18.1884   4
 -10   6   2 343.116 15.3712   2
  -8  -6   2 494.540 16.6172   2
   8  -6  -2 481.366 18.9554   4
   8  -6  -2 485.353 17.0935   2
  -8  -6   2 475.006 16.4078   3
   8  -6  -2 496.218 17.3856   3
  -8  -6   2 501.625 18.4644   4
  -8   6   2 483.645 17.5369   2
  -8   6   2 484.937 17.8302   3
  -8   6   2 500.874 20.9235   4
  -6  -6   2 313.052 15.4292   4
   6  -6  -2 313.742 11.9620   2
  -6  -6   2 325.551 12.4649   3
  -6  -6   2 341.621 12.4239   2
   6  -6  -2 320.181 14.6695   4
   6  -6  -2 326.914 12.9945   3
  -6   6   2 304.318 13.1024   3
   6   6  -2 325.372 12.0074   3
  -6   6   2 311.560 12.2801   2
  -6   6   2 327.399 16.0713   4
   4  -6  -2 1143.21 35.0963   4
  -4  -6   2 1113.71 35.1142   4
  -4  -6   2 1150.13 31.8065   2
  -4  -6   2 1160.32 32.5113   3
   4  -6  -2 1163.55 30.8277   2
   4  -6  -2 1149.91 32.5592   3
   4   6  -2 1124.77 32.0502   3
  -4   6   2 1135.02 35.7583   4
  -4   6   2 1126.91 32.8362   3
  -4   6   2 1144.21 31.2911   2
  -2  -6   2 1363.79 37.4500   2
  -2  -6   2 1383.05 38.0780   3
  -2  -6   2 1378.36 40.2815   4
   2  -6  -2 1361.80 37.8020   3
   2  -6  -2 1381.02 35.2246   2
   2  -6  -2 1338.93 40.5479   4
   2   6  -2 1346.23 36.6905   2
  -2   6   2 1360.62 38.0653   3
   2   6  -2 1380.26 40.3975   4
  -2   6   2 1401.00 41.1508   4
   2   6  -2 1340.91 37.7147   3
  -2   6   2 1342.06 35.7001   2
   0  -6   2 214.076 9.79304   2
   0  -6   2 214.826 10.1444   3
   0  -6  -2 209.022 12.0203   4
   0  -6  -2 211.549 6.59276   2
   0  -6  -2 198.516 9.20518   3
   0  -6   2 189.641 11.0626   4
   0   6  -2 201.579 9.32366   2
   0   6   2 212.198 12.3767   4
   0   6  -2 194.241 11.6561   4
   0   6  -2 215.411 9.66727   3
   0   6   2 203.511 6.28264   2
   0   6   2 198.451 9.41765   3
  -2  -6  -2 13.8279 2.19444   2
  -2  -6  -2 9.55140 3.29265   3
   2  -6   2 9.11978 3.53275   3
   2  -6   2 8.88031 3.68445   2
  -2  -6  -2 11.5418 4.93925   4
  -2  -6  -2 12.5344 1.82459   2
   2  -6   2 12.8913 4.27115   4
   2   6   2 10.9455 3.26061   3
  -2   6  -2 12.0764 3.89006   3
  -2   6  -2 8.04858 4.86752   4
  -2   6  -2 14.3018 4.04624   2
  -4  -6  -2 171.287 11.9813   4
   4  -6   2 164.590 9.53867   2
   4  -6   2 156.741 10.0461   4
   4  -6   2 153.928 9.46830   3
  -4  -6  -2 161.728 8.09855   3
  -4   6  -2 169.850 9.41313   3
  -4   6  -2 172.976 10.0977   2
   4   6   2 164.658 7.94840   3
  -4   6  -2 173.065 11.8447   4
   6  -6   2 1584.42 46.0912   4
  -6  -6  -2 1593.62 43.0029   3
   6  -6   2 1622.56 45.7704   2
  -6  -6  -2 1611.60 42.9287   2
  -6  -6  -2 1598.84 46.1937   4
   6  -6   2 1627.42 45.1779   3
   6   6   2 1642.17 43.0138   3
  -6   6  -2 1642.97 46.1722   2
  -6   6  -2 1662.51 48.2692   4
  -6   6  -2 1611.59 45.2362   3
   8  -6   2 607.884 21.6380   2
   8  -6   2 584.796 20.4819   3
  -8  -6  -2 572.868 19.0356   2
  -8  -6  -2 611.583 18.1294   3
  -8  -6  -2 608.552 21.5743   4
   8  -6   2 579.407 21.0332   4
  -8   6  -2 608.887 22.1831   2
   8   6   2 587.282 19.1277   2
  -8   6  -2 616.886 24.1179   4
  -8   6  -2 583.536 20.4988   3
  10  -6   2 80.1849 8.54435   4
  10  -6   2 72.1577 8.35268   3
 -10  -6  -2 77.7348 7.72446   2
  10  -6   2 52.5372 7.57635   2
 -10  -6  -2 78.1300 9.52958   4
 -10  -6  -2 71.4757 5.94995   3
  10   6   2 64.6009 6.77849   2
 -10   6  -2 79.5994 8.30323   3
 -10   6  -2 68.8138 8.71245   2
 -10   6  -2 62.0772 9.41498   4
 -12  -6  -2 421.079 17.3726   2
 -12  -6  -2 423.648 13.7643   3
 -12  -6  -2 447.198 19.0527   4
 -12  -6  -2 426.663 12.6864   3
  12  -6   2 406.137 17.4295   4
  12  -6   2 429.281 17.1576   3
 -12   6  -2 433.678 20.3011   2
 -12   6  -2 418.127 17.4917   3
 -12   6  -2 431.160 22.2260   4
  12   6   2 426.896 17.6313   2
  14  -6   2 566.023 20.6057   3
 -14  -6  -2 544.882 22.4107   4
 -14  -6  -2 544.095 15.0935   3
  14  -6   2 575.337 24.7747   2
 -14  -6  -2 535.548 16.4464   3
  14  -6   2 560.132 21.5100   4
 -14  -6  -2 545.877 22.1131   2
  14   6   2 506.974 25.9340   4
  14   6   2 543.690 22.1812   2
 -14   6  -2 576.492 27.9573   4
 -14   6  -2 562.673 21.3029   3
 -14   6  -2 538.339 24.6857   2
  16  -6   2 68.8525 8.27415   3
 -16  -6  -2 52.7298 9.48428   4
  16  -6   2 71.7833 11.7622   2
 -16  -6  -2 50.2723 5.66022   3
  16  -6   2 62.6242 8.78552   4
 -16  -6  -2 58.9177 9.52179   2
 -16   6  -2 45.4082 12.3377   4
 -16   6  -2 61.0890 11.1691   2
  16   6   2 65.1494 12.6882   4
 -16   6  -2 65.8779 8.36496   3
  16   6   2 67.5541 10.3767   2
 -18  -6  -2 42.5138 9.55716   2
  18  -6   2 45.2741 7.51872   3
  18  -6   2 56.6685 9.09191   4
 -18  -6  -2 57.2740 10.1883   4
  18  -6   2 49.6603 13.0038   2
 -18   6  -2 47.2990 11.2051   2
  18   6   2 48.2942 10.8271   2
  18   6   2 48.4162 13.9136   4
 -18   6  -2 50.7169 14.5113   4
 -18   6  -2 51.3622 8.62994   3
 -20  -6  -2 160.967 17.6887   2
  20  -6   2 147.083 17.5207   4
 -20  -6  -2 171.638 18.0725   4
  20  -6   2 176.755 19.1514   2
  20  -6   2 166.369 13.5045   3
  20   6   2 159.225 18.9478   2
 -20   6  -2 191.501 14.9340   3
 -20   6  -2 126.901 20.2336   2
 -20   6  -2 166.418 22.3332   4
 -22  -6  -2 176.571 20.9991   2
 -22  -6  -2 215.514 21.9022   4
  22  -6   2 220.134 14.9376   3
  22  -6   2 197.288 21.2254   2
  22  -6   2 185.509 17.5716   4
  22   6   2 146.226 20.8726   4
 -22   6  -2 171.701 19.1375   2
 -22   6  -2 140.129 25.1270   4
  22   6   2 241.498 23.5894   2
 -22   6  -2 189.165 15.9825   3
 -24  -6  -2 327.267 26.6510   2
  24  -6   2 267.676 16.9779   3
  24  -6   2 271.213 21.4434   4
 -24   6  -2 275.014 19.4569   3
  24   6   2 272.971 29.0549   2
  24   6   2 265.136 31.7764   4
 -24   6  -2 257.888 28.5106   2
 -26  -6  -2 283.426 30.0515   2
  26  -6   2 303.197 24.1959   4
  26  -6   2 324.071 18.8738   3
 -26   6  -2 338.931 34.2122   2
  26   6   2 278.076 34.8616   4
 -26   6  -2 300.470 20.6620   3
  29  -7  -2 139.268 17.7199   4
 -29  -7   2 164.932 23.1722   2
 -29   7   2 216.525 26.7104   2
 -29   7   2 190.929 23.3234   3
  29   7  -2 159.441 28.2116   4
  27  -7  -2 285.707 23.6448   4
 -27  -7   2 271.898 15.6607   3
 -27  -7   2 288.595 29.7211   2
  27  -7  -2 284.861 19.3264   3
 -27  -7   2 302.889 12.5804   3
  27   7  -2 188.157 26.7553   4
 -27   7   2 313.703 23.2508   3
 -27   7   2 345.912 32.4660   2
  25  -7  -2 259.024 21.0700   4
 -25  -7   2 270.467 24.9230   2
 -25  -7   2 257.633 11.5730   3
  25  -7  -2 262.998 17.9510   3
 -25  -7   2 244.591 14.8066   3
 -25   7   2 279.561 27.1954   2
  25   7  -2 192.165 25.0371   4
 -25   7   2 262.765 20.8474   3
 -23  -7   2 202.017 22.1529   4
  23  -7  -2 241.547 16.0841   3
  23  -7  -2 207.406 21.4819   2
  23  -7  -2 212.244 18.4637   4
 -23  -7   2 229.704 13.8526   3
 -23  -7   2 228.223 10.1433   3
 -23   7   2 245.056 18.8435   3
 -23   7   2 222.966 23.1839   2
  23   7  -2 172.296 21.7140   4
 -23   7   2 173.709 24.4697   4
  21  -7  -2 48.6011 12.8818   2
 -21  -7   2 58.3395 6.29619   3
  21  -7  -2 50.6760 12.0449   4
 -21  -7   2 71.7234 11.7549   2
  21  -7  -2 52.6338 8.60141   3
 -21  -7   2 50.8394 11.1390   4
 -21  -7   2 56.7838 7.38337   3
 -21   7   2 40.6216 11.6439   2
 -21   7   2 18.8521 15.9541   4
 -21   7   2 50.8707 10.2755   3
  21   7  -2 51.5011 14.5280   4
 -19  -7   2 114.655 12.8350   4
  19  -7  -2 111.746 13.2683   4
  19  -7  -2 110.497 13.8871   2
 -19  -7   2 120.015 6.95668   3
 -19  -7   2 111.287 10.3089   3
  19  -7  -2 111.743 12.4844   3
 -19  -7   2 109.895 12.2956   2
 -19   7   2 87.9645 15.7141   4
 -19   7   2 130.524 13.6708   3
 -19   7   2 105.853 13.8390   2
  17  -7  -2 321.240 16.1942   3
 -17  -7   2 332.921 14.2479   3
 -17  -7   2 313.706 11.5089   3
 -17  -7   2 306.184 18.3215   4
  17  -7  -2 349.736 19.9298   2
  17  -7  -2 306.997 16.9945   4
 -17  -7   2 313.895 17.6619   2
 -17   7   2 318.106 20.0861   2
 -17   7   2 316.440 17.7596   3
 -17   7   2 328.426 23.8257   4
  15  -7  -2 661.761 23.6206   3
 -15  -7   2 643.000 24.5675   2
  15  -7  -2 653.792 26.4706   2
 -15  -7   2 658.792 21.4034   3
 -15  -7   2 667.201 25.4346   4
 -15  -7   2 647.133 19.6964   3
  15  -7  -2 613.050 24.5143   4
 -15   7   2 620.025 29.9495   4
 -15   7   2 655.142 24.6770   3
 -15   7   2 657.573 26.6799   2
  13  -7  -2 956.644 31.5507   2
  13  -7  -2 976.888 31.7744   4
 -13  -7   2 950.200 30.2886   2
  13  -7  -2 888.560 32.1638   3
 -13  -7   2 928.414 26.8355   3
 -13  -7   2 895.221 31.7972   4
 -13  -7   2 967.079 28.2817   3
 -13   7   2 923.093 35.7660   4
 -13   7   2 939.711 31.0657   3
 -13   7   2 961.662 32.2625   2
  11  -7  -2 29.2939 5.99233   3
 -11  -7   2 27.8728 6.30921   4
 -11  -7   2 24.3007 4.89633   3
 -11  -7   2 30.1210 5.55202   2
  11  -7  -2 26.9734 6.11293   2
  11  -7  -2 29.3496 6.17111   4
 -11   7   2 28.6439 6.12488   3
 -11   7   2 26.8623 6.03437   2
 -11   7   2 27.9914 8.99239   4
  -9  -7   2 75.4183 7.02963   2
   9  -7  -2 65.2098 6.81635   2
  -9  -7   2 60.6355 7.61660   4
  -9  -7   2 64.5047 7.68448   2
   9  -7  -2 59.9854 7.97951   4
  -9  -7   2 73.9004 7.50324   3
   9  -7  -2 60.3524 6.77444   3
  -9   7   2 63.5066 9.69195   4
  -9   7   2 52.3336 6.55260   2
  -9   7   2 74.9486 8.09975   3
  -7  -7   2 524.036 17.9448   2
  -7  -7   2 533.164 18.3655   3
   7  -7  -2 523.458 18.6740   3
  -7  -7   2 535.037 17.5650   2
   7  -7  -2 536.523 21.0820   4
   7  -7  -2 528.654 17.9269   2
  -7  -7   2 565.348 22.6765   4
  -7   7   2 537.189 18.5902   2
  -7   7   2 545.261 22.9654   4
  -7   7   2 521.710 19.3578   3
   5  -7  -2 679.307 25.1501   4
   5  -7  -2 706.190 22.8082   3
  -5  -7   2 711.243 21.7208   2
   5  -7  -2 692.493 20.8561   2
  -5  -7   2 682.227 25.7353   4
  -5  -7   2 704.822 22.3557   3
   5   7  -2 712.170 21.9249   3
  -5   7   2 695.237 26.1451   4
  -5   7   2 694.910 21.4377   2
  -5   7   2 710.848 23.2636   3
   3  -7  -2 1224.06 35.6320   3
   3  -7  -2 1248.04 33.1284   2
   3  -7  -2 1259.91 39.0239   4
  -3  -7   2 1250.69 35.9139   3
  -3  -7   2 1279.83 35.1263   2
  -3  -7   2 1259.08 38.7585   4
  -3   7   2 1218.01 36.0783   3
   3   7  -2 1267.89 35.5925   3
   3   7  -2 1255.64 34.0589   2
   3   7  -2 1224.00 38.5993   4
  -3   7   2 1229.21 39.2826   4
   1  -7  -2 563.442 19.0060   3
   1  -7  -2 574.370 15.8660   2
  -1  -7   2 576.202 21.6809   4
  -1  -7   2 569.414 19.4826   3
   1  -7  -2 557.328 22.1160   4
  -1  -7   2 573.562 18.9646   2
   1   7  -2 584.453 22.2683   4
   1   7  -2 569.404 18.0520   2
  -1   7   2 548.461 22.2344   4
  -1   7   2 564.599 16.0053   2
  -1   7   2 564.181 19.2129   3
   1   7  -2 577.670 19.2891   3
  -1  -7  -2 205.736 7.32764   2
   1  -7   2 214.521 12.2607   4
   1  -7   2 196.352 10.3167   2
  -1  -7  -2 200.156 9.88093   3
  -1  -7  -2 188.482 13.0908   4
   1  -7   2 202.843 10.7971   3
  -1   7  -2 217.773 10.2654   2
   1   7   2 203.425 13.0951   4
   1   7   2 202.049 9.86329   3
  -1   7  -2 192.595 13.3103   4
  -1   7  -2 213.951 10.6350   3
   3  -7   2 594.572 21.0249   3
   3  -7   2 598.627 22.5610   4
  -3  -7  -2 623.742 17.5397   2
  -3  -7  -2 626.443 19.9249   3
  -3  -7  -2 624.659 17.2102   2
  -3  -7  -2 622.905 24.3036   4
   3  -7   2 646.723 21.0383   2
  -3   7  -2 612.407 21.0172   3
  -3   7  -2 650.152 24.1879   4
  -3   7  -2 634.676 21.3425   2
   3   7   2 617.451 19.9581   3
  -5  -7  -2 560.436 24.0767   4
  -5  -7  -2 608.362 19.0125   3
   5  -7   2 580.331 20.4697   2
   5  -7   2 583.734 21.6980   4
  -5  -7  -2 595.537 17.4192   2
   5  -7   2 598.435 20.8078   3
   5   7   2 607.641 18.9592   3
  -5   7  -2 588.259 23.6819   4
  -5   7  -2 589.755 21.1858   2
  -5   7  -2 566.997 20.4025   3
  -7  -7  -2 620.170 19.2469   2
   7  -7   2 622.796 22.7202   4
  -7  -7  -2 645.947 23.2003   4
   7  -7   2 614.099 22.2474   2
  -7  -7  -2 614.894 19.5386   3
   7  -7   2 652.071 21.9549   3
  -7   7  -2 623.685 22.7525   2
   7   7   2 615.925 19.2662   3
  -7   7  -2 616.603 24.9111   4
  -7   7  -2 611.908 21.7959   3
  -9  -7  -2 174.164 9.63751   2
   9  -7   2 173.706 11.5519   4
   9  -7   2 196.388 12.7827   2
  -9  -7  -2 172.812 8.86957   3
  -9  -7  -2 179.358 12.6225   4
   9  -7   2 192.843 11.6291   3
  -9   7  -2 174.672 12.6456   2
  -9   7  -2 181.228 11.2898   3
  -9   7  -2 159.844 15.3016   4
 -11  -7  -2 451.674 17.3191   2
 -11  -7  -2 451.656 15.0128   3
  11  -7   2 448.348 20.4299   2
  11  -7   2 456.789 18.9259   4
  11  -7   2 440.574 18.3117   3
 -11  -7  -2 465.007 19.8083   4
 -11   7  -2 438.428 18.3369   3
 -11   7  -2 431.135 20.5762   2
 -11   7  -2 441.709 23.1058   4
  11   7   2 431.055 17.2832   2
 -13  -7  -2 715.487 25.3632   2
 -13  -7  -2 733.439 21.5521   3
 -13  -7  -2 722.100 20.3804   3
 -13  -7  -2 706.397 26.9566   4
  13  -7   2 728.234 28.3757   2
  13  -7   2 745.008 26.1010   3
  13  -7   2 707.016 26.0396   4
 -13   7  -2 728.049 25.9072   3
 -13   7  -2 764.574 32.3342   4
 -13   7  -2 719.659 29.2549   2
  13   7   2 741.909 25.7635   2
  15  -7   2 170.993 16.4860   2
  15  -7   2 170.733 13.0927   4
 -15  -7  -2 166.751 14.9079   4
  15  -7   2 165.212 12.9527   3
 -15  -7  -2 163.325 6.45884   3
 -15  -7  -2 156.174 8.47696   3
 -15  -7  -2 140.210 13.1245   2
 -15   7  -2 159.731 13.0949   3
 -15   7  -2 175.603 16.5693   2
 -15   7  -2 167.107 18.6176   4
  15   7   2 121.125 13.8605   2
  17  -7   2 522.247 23.1318   4
 -17  -7  -2 560.659 15.1958   3
 -17  -7  -2 550.634 25.0083   4
 -17  -7  -2 532.680 16.6022   3
 -17  -7  -2 555.615 24.3901   2
  17  -7   2 516.125 27.3565   2
  17  -7   2 551.644 22.1362   3
 -17   7  -2 550.116 23.0787   3
  17   7   2 556.462 24.7216   2
 -17   7  -2 566.790 27.8140   2
 -17   7  -2 589.713 32.6716   4
  19  -7   2 85.5462 18.4426   4
 -19  -7  -2 89.8292 11.8423   4
  19  -7   2 119.845 15.9312   2
  19  -7   2 98.5564 10.4078   3
 -19  -7  -2 94.0568 12.4822   2
 -19   7  -2 110.658 15.8875   2
  19   7   2 67.9174 17.4322   4
 -19   7  -2 83.4198 10.6666   3
 -19   7  -2 89.0459 18.4399   4
  19   7   2 88.9417 12.9587   2
  21  -7   2 85.2135 10.3046   3
 -21  -7  -2 79.1068 13.3362   2
  21  -7   2 83.8447 11.7477   4
  21  -7   2 99.1980 17.4539   2
 -21  -7  -2 81.0644 14.0722   4
 -21   7  -2 74.3853 15.4828   2
  21   7   2 85.4335 13.9836   2
  21   7   2 76.7589 19.9342   4
 -21   7  -2 61.0584 20.3452   4
 -21   7  -2 99.7287 11.9056   3
  23  -7   2 127.044 15.0251   3
  23  -7   2 113.644 14.6120   4
 -23  -7  -2 130.626 17.0175   2
  23   7   2 70.7189 18.7928   4
 -23   7  -2 139.116 20.5900   2
 -23   7  -2 112.203 12.8742   3
  23   7   2 130.818 19.0567   2
 -25  -7  -2 257.033 27.4995   2
  25  -7   2 259.072 22.1952   4
  25  -7   2 280.088 19.0559   3
 -25   7  -2 312.814 32.4133   2
 -25   7  -2 223.381 20.0822   3
  25   7   2 187.969 26.3732   4
  25   7   2 233.309 27.0238   2
  27  -7   2 104.134 12.9453   3
  27  -7   2 113.090 16.2565   4
 -27  -7  -2 119.920 20.7071   2
 -27   7  -2 119.673 24.2541   2
  27   7   2 87.5069 25.2881   4
 -27   7  -2 108.714 14.8102   3
  28  -8  -2 33.3505 12.0093   3
  28  -8  -2 29.0349 13.5638   4
 -28  -8   2 19.7125 17.1722   2
 -28   8   2 11.1055 18.5289   2
 -28   8   2 35.5918 13.7384   3
  26  -8  -2 49.1292 11.3992   3
 -26  -8   2 39.8623 8.83145   3
  26  -8  -2 14.2864 10.9650   4
 -26  -8   2 43.8352 15.5694   2
 -26  -8   2 38.4087 5.81527   3
 -26   8   2 43.0868 16.8660   2
 -26   8   2 8.35709 19.0545   3
 -24  -8   2 3.71658 7.41468   3
 -24  -8   2 1.85092 4.19246   3
  24  -8  -2 0.04272 16.8859   2
  24  -8  -2 -1.9512 9.39331   4
 -24  -8   2 0.22408 12.0088   2
  24  -8  -2 -3.2685 8.60241   3
 -24  -8   2 9.91272 12.7136   4
 -24   8   2 -4.4427 9.91209   3
 -24   8   2 1.56813 13.6631   2
 -22  -8   2 7.48328 7.05864   3
 -22  -8   2 3.52612 3.71289   3
  22  -8  -2 19.2921 13.2003   2
 -22  -8   2 -11.887 10.8413   4
  22  -8  -2 17.2100 9.58601   4
 -22  -8   2 11.4187 10.1901   2
  22  -8  -2 5.22074 8.04124   3
 -22   8   2 28.0708 19.2494   4
 -22   8   2 5.11145 11.2020   2
 -22   8   2 19.5703 9.70641   3
 -20  -8   2 6.44357 7.98521   2
 -20  -8   2 14.6856 9.76058   4
  20  -8  -2 23.2361 11.4287   2
  20  -8  -2 8.12341 7.68187   3
 -20  -8   2 11.9683 3.65627   3
 -20  -8   2 1.92996 6.29549   3
  20  -8  -2 23.3797 16.2246   4
 -20   8   2 2.51422 9.75743   2
 -20   8   2 -4.3249 16.3291   4
 -20   8   2 8.34654 8.78175   3
 -18  -8   2 543.765 20.0294   3
 -18  -8   2 534.343 17.1316   3
 -18  -8   2 503.804 24.5333   4
  18  -8  -2 556.117 22.4468   3
  18  -8  -2 564.788 26.3101   2
  18  -8  -2 517.690 23.1771   4
 -18  -8   2 538.872 23.9916   2
 -18   8   2 524.945 32.6551   4
 -18   8   2 536.118 24.3293   3
 -18   8   2 571.566 26.3421   2
 -16  -8   2 630.225 22.0755   3
  16  -8  -2 647.123 25.6909   4
 -16  -8   2 645.398 20.0196   3
  16  -8  -2 650.179 24.4989   3
  16  -8  -2 626.229 27.2362   2
 -16  -8   2 637.979 26.1792   4
 -16  -8   2 659.917 25.3140   2
 -16   8   2 662.608 25.8321   3
 -16   8   2 644.704 32.5398   4
 -16   8   2 627.034 27.2926   2
  14  -8  -2 441.832 20.5851   2
  14  -8  -2 441.523 18.9767   3
 -14  -8   2 421.506 15.1575   3
  14  -8  -2 461.288 20.4519   4
 -14  -8   2 445.747 17.1711   3
 -14  -8   2 433.198 20.2910   4
 -14  -8   2 409.634 18.3982   2
 -14   8   2 425.543 20.7165   2
 -14   8   2 449.324 19.9363   3
 -14   8   2 418.305 25.5310   4
 -12  -8   2 9.03660 6.41898   4
  12  -8  -2 -1.1902 5.34240   4
  12  -8  -2 7.47879 5.92683   2
 -12  -8   2 1.37648 4.55892   3
  12  -8  -2 3.28542 5.32654   3
 -12  -8   2 2.76653 4.42377   2
 -12   8   2 11.4542 6.05811   2
 -12   8   2 10.4575 9.15040   4
 -12   8   2 1.67704 5.51412   3
 -10  -8   2 73.1398 8.52623   2
 -10  -8   2 70.4199 7.80381   2
  10  -8  -2 77.7459 8.51664   3
 -10  -8   2 82.1962 9.37860   4
  10  -8  -2 69.4824 9.10616   4
 -10  -8   2 75.0370 8.47090   3
  10  -8  -2 77.9548 9.32628   2
 -10   8   2 90.8364 9.70307   3
 -10   8   2 56.6912 11.9628   4
 -10   8   2 68.5365 7.93641   2
   8  -8  -2 93.3830 10.6730   4
  -8  -8   2 105.359 12.2232   4
  -8  -8   2 109.940 10.9895   4
  -8  -8   2 111.343 9.11471   3
  -8  -8   2 111.173 7.76968   2
  -8  -8   2 86.7337 8.17989   2
   8  -8  -2 103.313 8.74836   2
   8  -8  -2 118.526 9.97633   3
  -8   8   2 96.5551 8.96335   3
  -8   8   2 92.6873 8.87838   2
  -8   8   2 75.3154 10.3567   4
  -6  -8   2 36.3027 5.30090   2
   6  -8  -2 25.2630 4.50027   2
  -6  -8   2 39.4869 5.98339   3
  -6  -8   2 26.4679 7.37283   4
   6  -8  -2 40.2676 6.10771   3
   6  -8  -2 30.8784 6.76255   4
  -6   8   2 29.8042 5.88508   3
  -6   8   2 35.4082 5.32114   2
   6   8  -2 30.5104 4.89699   3
  -6   8   2 28.4282 7.67082   4
   4  -8  -2 1277.89 34.4456   2
   4  -8  -2 1263.05 37.1522   3
   4  -8  -2 1206.16 40.0301   4
  -4  -8   2 1299.09 37.1536   3
  -4  -8   2 1309.33 40.8469   4
  -4  -8   2 1249.58 35.9159   2
  -4   8   2 1264.60 35.2270   2
   4   8  -2 1261.62 36.5804   3
  -4   8   2 1252.78 41.2708   4
  -4   8   2 1285.44 37.5998   3
   2  -8  -2 37.6643 4.55125   2
   2  -8  -2 26.1454 6.15912   4
   2  -8  -2 28.4466 5.19665   3
  -2  -8   2 35.2279 5.86213   3
  -2  -8   2 20.8586 5.96009   4
  -2  -8   2 31.5454 5.31517   2
  -2   8   2 27.6154 7.03146   4
  -2   8   2 34.5948 5.60626   3
   2   8  -2 24.1024 6.80982   4
   2   8  -2 34.6515 4.41753   2
   2   8  -2 39.6861 5.66688   3
  -2   8   2 38.6169 4.87675   2
   0  -8  -2 165.373 13.0059   4
   0  -8  -2 170.064 9.93905   3
   0  -8  -2 177.598 6.81856   2
   0  -8   2 177.615 10.1218   2
   0  -8   2 178.032 12.4643   4
   0  -8   2 179.652 10.7673   3
   0   8  -2 184.831 13.7480   4
   0   8  -2 174.240 9.28358   2
   0   8  -2 170.268 10.2381   3
   0   8   2 154.726 13.2920   4
   0   8   2 170.030 6.34167   2
   0   8   2 171.820 10.0505   3
   2  -8   2 59.8015 6.46750   2
   2  -8   2 59.4757 7.81979   4
   2  -8   2 57.7039 6.85407   3
  -2  -8  -2 65.0915 4.98910   2
  -2  -8  -2 58.0587 7.09740   3
  -2  -8  -2 72.2270 9.91475   4
  -2  -8  -2 56.6100 3.96419   2
   2   8   2 59.8765 7.21872   3
  -2   8  -2 63.6151 6.72254   2
  -2   8  -2 41.7042 7.50160   4
  -2   8  -2 65.2599 7.02652   3
  -4  -8  -2 250.965 9.25315   2
  -4  -8  -2 254.359 9.49517   2
   4  -8   2 279.159 12.8040   2
   4  -8   2 248.894 12.6119   3
  -4  -8  -2 250.668 16.1607   4
   4  -8   2 243.062 14.1530   4
  -4  -8  -2 261.136 11.6801   3
  -4   8  -2 264.699 13.3562   2
  -4   8  -2 221.383 15.6998   4
  -4   8  -2 275.076 13.2356   3
   4   8   2 256.050 11.6027   3
  -6  -8  -2 762.235 30.4678   4
   6  -8   2 797.375 26.4863   2
  -6  -8  -2 841.366 24.8614   3
   6  -8   2 800.682 26.4746   3
   6  -8   2 803.024 28.0335   4
  -6  -8  -2 803.723 23.1919   2
  -6  -8  -2 789.008 22.9693   2
  -6   8  -2 788.074 26.6204   3
  -6   8  -2 788.140 30.3502   4
  -6   8  -2 801.159 27.2861   2
   6   8   2 798.097 24.4568   3
   8  -8   2 396.745 17.4346   3
  -8  -8  -2 410.136 14.5244   2
  -8  -8  -2 412.538 15.1205   3
   8  -8   2 410.579 18.0453   2
  -8  -8  -2 375.271 21.6153   4
   8  -8   2 411.634 18.4374   4
  -8   8  -2 404.010 21.4794   4
  -8   8  -2 417.335 18.8215   2
   8   8   2 401.690 14.5888   3
  -8   8  -2 413.264 17.4692   3
  10  -8   2 10.7667 6.87636   2
 -10  -8  -2 0.03539 6.29518   4
  10  -8   2 3.43896 5.12563   4
 -10  -8  -2 4.94567 3.94352   3
  10  -8   2 2.06664 10.1902   3
 -10  -8  -2 2.84782 4.03896   2
 -10   8  -2 5.54278 5.49678   3
 -10   8  -2 1.35984 7.52411   4
 -10   8  -2 -6.6404 5.43491   2
 -12  -8  -2 103.512 12.8530   4
 -12  -8  -2 98.3216 8.29169   3
  12  -8   2 108.745 11.6529   2
  12  -8   2 105.689 11.6142   3
  12  -8   2 97.6621 11.3450   4
 -12  -8  -2 101.316 9.71801   2
 -12   8  -2 112.245 13.4688   2
 -12   8  -2 81.3188 12.7088   4
 -12   8  -2 106.944 11.7204   3
 -14  -8  -2 74.7979 10.5244   4
 -14  -8  -2 80.9901 7.84583   3
  14  -8   2 69.8064 10.5439   2
 -14  -8  -2 75.2681 9.07126   2
  14  -8   2 74.7571 9.55689   4
 -14  -8  -2 87.4906 5.95621   3
  14  -8   2 77.3053 9.41837   3
 -14   8  -2 63.7844 11.7760   2
 -14   8  -2 76.8734 13.7526   4
 -14   8  -2 80.7633 9.98398   3
 -16  -8  -2 120.598 13.3297   4
 -16  -8  -2 153.924 9.10552   3
  16  -8   2 185.904 18.6189   2
  16  -8   2 151.765 14.2621   3
  16  -8   2 146.758 13.2645   4
 -16  -8  -2 151.626 6.67401   3
 -16  -8  -2 153.673 14.0017   2
 -16   8  -2 145.512 18.7451   4
 -16   8  -2 147.834 17.4648   2
 -16   8  -2 155.128 14.4672   3
  18  -8   2 -9.8470 6.97764   4
 -18  -8  -2 2.78024 8.27244   2
  18  -8   2 -0.0836 10.8370   2
  18  -8   2 0.36488 7.41759   3
 -18  -8  -2 2.92877 4.09340   3
 -18  -8  -2 22.1548 10.1186   4
 -18  -8  -2 4.49696 2.38504   3
 -18   8  -2 -9.5528 14.3317   4
 -18   8  -2 -3.0612 7.87958   3
 -18   8  -2 -5.4435 9.67441   2
 -20  -8  -2 26.1558 11.1213   4
 -20  -8  -2 25.3753 10.8792   2
  20  -8   2 30.7489 8.94924   3
  20  -8   2 23.5252 14.4191   2
  20  -8   2 28.9887 9.10937   4
 -20   8  -2 19.7050 19.3761   4
 -20   8  -2 41.3652 9.88306   3
 -20   8  -2 35.9594 13.7647   2
 -22  -8  -2 228.645 24.8949   2
  22  -8   2 218.619 17.5363   3
  22  -8   2 208.333 23.4592   2
  22  -8   2 181.558 18.2493   4
 -22   8  -2 191.155 18.3320   3
 -22   8  -2 210.544 25.5893   2
 -24  -8  -2 237.711 24.3293   2
  24  -8   2 186.980 18.6899   3
  24  -8   2 176.133 19.7910   4
 -24   8  -2 181.478 22.5229   2
 -24   8  -2 175.922 19.4638   3
  26  -8   2 247.514 20.9601   3
  26  -8   2 185.861 22.5090   4
 -26  -8  -2 208.209 23.5435   2
 -26   8  -2 188.296 21.4308   3
 -26   8  -2 219.965 26.2147   2
 -27  -9   2 -0.1539 16.1807   2
  27  -9  -2 39.2877 12.4138   3
 -27  -9   2 36.9016 5.64127   3
  27  -9  -2 19.3332 13.7482   4
 -27   9   2 31.6672 14.3341   3
 -27   9   2 18.4282 19.3051   2
  25  -9  -2 9.24886 10.5628   3
 -25  -9   2 0.78451 4.52805   3
  25  -9  -2 -4.0541 11.4490   4
 -25  -9   2 -11.460 8.09540   3
 -25  -9   2 1.12196 13.0445   2
 -25   9   2 0.63790 11.4084   3
 -25   9   2 28.5819 16.3598   2
 -23  -9   2 6.99242 8.02239   3
 -23  -9   2 2.56810 4.08519   3
 -23  -9   2 8.84664 11.9875   2
  23  -9  -2 5.66774 9.57697   4
  23  -9  -2 9.39246 16.3874   2
 -23  -9   2 -2.2688 12.2613   4
  23  -9  -2 9.23734 9.37899   3
 -23   9   2 -10.607 10.1152   3
 -23   9   2 10.7579 13.5285   2
 -21  -9   2 108.270 13.9062   2
  21  -9  -2 155.738 18.5904   2
 -21  -9   2 125.731 8.04657   3
 -21  -9   2 114.621 15.4288   4
  21  -9  -2 106.762 12.9553   4
  21  -9  -2 136.038 15.6273   3
 -21  -9   2 123.777 13.4127   3
 -21   9   2 162.364 26.2421   4
 -21   9   2 123.529 14.1328   3
  19  -9  -2 453.693 21.6724   3
 -19  -9   2 447.291 15.4943   3
 -19  -9   2 429.936 24.2699   4
 -19  -9   2 476.100 19.4845   3
  19  -9  -2 467.790 26.1391   2
 -19  -9   2 431.571 22.6565   2
 -19   9   2 488.515 23.8549   3
 -19   9   2 430.785 33.6387   4
 -19   9   2 439.733 25.4665   2
  17  -9  -2 119.908 14.0635   4
 -17  -9   2 118.723 8.39857   3
 -17  -9   2 136.633 12.2552   3
 -17  -9   2 126.535 13.6694   4
 -17  -9   2 119.001 13.9340   2
  17  -9  -2 120.869 13.8809   2
  17  -9  -2 109.237 11.7955   3
 -17   9   2 109.519 13.0314   2
 -17   9   2 121.123 14.3565   3
 -17   9   2 118.666 17.8578   4
 -15  -9   2 30.9786 9.01300   4
  15  -9  -2 41.3300 8.87465   4
 -15  -9   2 42.7334 8.01604   2
 -15  -9   2 44.4125 5.33873   3
  15  -9  -2 28.8654 8.81069   2
  15  -9  -2 37.3674 8.13215   3
 -15  -9   2 32.6810 6.78285   3
 -15   9   2 49.0959 9.82486   2
 -15   9   2 36.7321 13.8498   4
 -15   9   2 53.5867 9.26124   3
 -13  -9   2 67.8166 7.98754   3
 -13  -9   2 69.2237 8.22168   2
  13  -9  -2 70.6776 9.63928   2
  13  -9  -2 69.8690 9.79014   4
 -13  -9   2 85.9390 10.5512   4
  13  -9  -2 70.7572 8.79452   3
 -13   9   2 80.2839 10.2801   2
 -13   9   2 75.1166 14.0441   4
 -13   9   2 72.9583 9.44911   3
  11  -9  -2 540.139 23.0584   4
 -11  -9   2 498.342 19.6243   2
 -11  -9   2 508.352 19.3624   3
 -11  -9   2 494.564 18.9731   2
  11  -9  -2 493.895 20.4852   3
 -11  -9   2 524.556 22.3321   4
  11  -9  -2 517.538 20.3246   2
 -11   9   2 479.764 21.3240   3
 -11   9   2 520.725 26.9553   4
 -11   9   2 511.650 21.4497   2
  -9  -9   2 93.9398 11.5874   4
   9  -9  -2 113.922 12.1985   4
   9  -9  -2 103.221 10.5050   3
  -9  -9   2 107.862 8.38113   2
  -9  -9   2 104.613 9.27133   2
   9  -9  -2 107.585 9.67797   2
  -9  -9   2 106.007 9.64900   3
  -9  -9   2 101.592 13.0964   4
  -9   9   2 94.5699 12.2254   4
  -9   9   2 94.8639 9.95432   3
  -9   9   2 110.853 10.3915   2
   7  -9  -2 31.3780 7.06672   4
   7  -9  -2 32.3568 8.10095   3
  -7  -9   2 16.5859 5.71721   3
  -7  -9   2 31.1639 8.28269   4
  -7  -9   2 33.7060 5.43712   2
   7  -9  -2 29.0427 5.11346   2
  -7   9   2 30.6976 6.24721   3
  -7   9   2 33.8367 6.00096   2
  -7   9   2 25.7570 11.2758   4
   7   9  -2 34.7762 5.40928   3
   5  -9  -2 9.02747 5.65483   4
  -5  -9   2 16.2448 6.74677   4
   5  -9  -2 15.6183 4.01954   2
   5  -9  -2 12.6921 4.88675   3
  -5  -9   2 13.1115 5.36116   3
  -5  -9   2 18.1909 4.95996   2
   5   9  -2 19.0050 4.92557   3
  -5   9   2 9.72109 4.80026   3
  -5   9   2 15.9103 7.31923   4
  -5   9   2 20.1692 4.66939   2
  -3  -9   2 165.786 13.6250   4
   3  -9  -2 163.577 8.04072   2
  -3  -9   2 188.897 10.5234   2
   3  -9  -2 164.043 10.8716   3
   3  -9  -2 177.519 13.8964   4
  -3  -9   2 160.397 11.3123   3
  -3   9   2 178.881 11.5295   3
   3   9  -2 168.230 14.5236   4
   3   9  -2 179.072 10.6679   3
  -3   9   2 175.249 15.4399   4
   3   9  -2 166.835 8.56925   2
  -3   9   2 173.848 8.83604   2
   1  -9  -2 54.6748 6.67284   3
  -1  -9   2 69.5514 7.73681   3
   1  -9  -2 59.5548 8.97330   4
   1  -9  -2 58.8523 5.03457   2
  -1  -9   2 68.0124 8.05896   2
  -1  -9   2 60.2158 8.88250   4
  -1   9   2 51.8676 8.91795   4
   1   9  -2 58.1951 6.49739   2
   1   9  -2 47.5451 6.23179   3
   1   9  -2 61.7064 9.23661   4
  -1   9   2 65.0692 5.22686   2
  -1   9   2 60.7853 6.99531   3
   1  -9   2 86.8343 9.66943   3
   1  -9   2 114.539 11.8957   4
   1  -9   2 104.572 9.08591   2
  -1  -9  -2 102.181 5.86457   2
  -1  -9  -2 103.332 8.90305   3
  -1  -9  -2 76.6996 9.77637   4
  -1   9  -2 90.7534 10.7096   4
  -1   9  -2 115.269 9.00870   3
   1   9   2 107.544 9.25428   3
   1   9   2 82.5589 11.0598   4
  -1   9  -2 94.2861 8.38008   2
   3  -9   2 301.686 15.0601   3
  -3  -9  -2 336.279 11.6525   2
   3  -9   2 341.383 14.9331   2
  -3  -9  -2 353.686 14.7238   3
   3  -9   2 339.921 17.6174   4
  -3  -9  -2 309.016 10.9061   2
  -3  -9  -2 332.525 18.9511   4
   3   9   2 354.392 14.5186   3
  -3   9  -2 340.754 15.5451   3
  -3   9  -2 345.692 15.1926   2
  -3   9  -2 331.491 19.2008   4
  -5  -9  -2 382.937 20.8877   4
  -5  -9  -2 373.490 12.8712   2
  -5  -9  -2 361.357 15.1962   3
  -5  -9  -2 370.570 12.2116   2
   5  -9   2 350.841 18.1118   4
   5  -9   2 378.378 16.7678   3
   5  -9   2 340.349 15.8620   2
   5   9   2 379.645 15.0908   3
  -5   9  -2 384.461 16.8376   3
  -5   9  -2 386.572 17.1612   2
  -5   9  -2 376.345 20.9289   4
   7  -9   2 221.291 16.7015   3
   7  -9   2 257.051 14.3689   2
  -7  -9  -2 255.538 18.3154   4
  -7  -9  -2 252.279 10.5416   2
  -7  -9  -2 275.188 12.8012   3
   7  -9   2 256.182 15.5563   4
  -7  -9  -2 245.524 16.0139   4
  -7  -9  -2 264.259 10.8946   2
   7   9   2 256.115 11.9915   3
  -7   9  -2 263.718 15.0837   2
  -7   9  -2 263.255 14.4465   3
  -7   9  -2 220.833 21.9447   4
  -9  -9  -2 389.076 15.5251   3
   9  -9   2 399.166 18.7606   2
  -9  -9  -2 389.250 19.7473   4
   9  -9   2 404.189 18.6250   3
  -9  -9  -2 376.938 23.3789   4
  -9  -9  -2 388.054 14.8076   2
   9  -9   2 372.771 18.7853   4
  -9   9  -2 390.200 23.7965   4
  -9   9  -2 399.007 19.4580   2
  -9   9  -2 392.069 18.2983   3
   9   9   2 385.643 14.7493   3
 -11  -9  -2 5.55253 7.05664   4
  11  -9   2 6.24306 6.44244   3
  11  -9   2 4.09286 5.66734   4
 -11  -9  -2 0.58598 4.48080   3
 -11  -9  -2 4.52046 4.46826   2
  11  -9   2 4.33770 7.35612   2
 -11   9  -2 4.23318 7.11196   2
 -11   9  -2 7.47867 6.31378   3
 -11   9  -2 -0.2887 9.65549   4
  13  -9   2 0.37322 6.26302   4
 -13  -9  -2 3.83906 4.90776   3
  13  -9   2 4.56335 7.92933   2
 -13  -9  -2 10.9337 5.71211   2
 -13  -9  -2 -1.8872 7.67954   4
  13  -9   2 6.37079 7.31751   3
 -13   9  -2 -0.2256 6.42582   3
 -13   9  -2 -3.4369 11.1052   4
 -13   9  -2 13.9960 8.54216   2
 -15  -9  -2 19.4793 6.95457   2
 -15  -9  -2 13.0854 3.58218   3
 -15  -9  -2 19.7718 8.44301   4
 -15  -9  -2 17.2514 5.24090   3
  15  -9   2 2.26882 8.01290   3
  15  -9   2 8.17006 9.01934   2
  15  -9   2 21.8629 8.06698   4
 -15   9  -2 3.21880 8.22193   2
 -15   9  -2 3.84949 12.3434   4
 -15   9  -2 -1.5449 7.04479   3
 -17  -9  -2 54.5426 6.24628   3
  17  -9   2 81.8388 13.9807   2
  17  -9   2 38.4070 9.43903   3
 -17  -9  -2 51.7234 10.0033   2
  17  -9   2 71.0167 11.4857   4
 -17  -9  -2 53.0787 5.44636   3
 -17  -9  -2 79.0927 12.7281   4
 -17   9  -2 61.5474 18.4024   4
 -17   9  -2 50.9916 12.0475   2
 -17   9  -2 57.2669 9.84258   3
 -19  -9  -2 152.800 9.30027   3
 -19  -9  -2 149.154 17.1403   2
  19  -9   2 154.068 16.2501   4
  19  -9   2 179.375 19.5433   2
  19  -9   2 160.581 16.7474   3
 -19  -9  -2 153.498 16.5102   4
 -19  -9  -2 161.677 6.76606   3
 -19   9  -2 151.193 25.0249   4
 -19   9  -2 188.108 16.8973   3
 -19   9  -2 143.954 24.4033   2
 -21  -9  -2 80.8978 13.6005   2
  21  -9   2 57.6453 11.0535   3
  21  -9   2 68.0159 12.4348   4
 -21  -9  -2 62.8391 14.4653   4
  21  -9   2 56.4177 18.3332   2
 -21   9  -2 79.6441 16.0515   2
 -21   9  -2 12.6107 37.2620   4
 -21   9  -2 77.7475 12.1572   3
 -23  -9  -2 5.63680 12.7090   2
  23  -9   2 22.1425 11.3026   4
  23  -9   2 4.48346 10.6064   3
 -23   9  -2 -13.750 15.0330   2
 -23   9  -2 7.87510 10.4902   3
  25  -9   2 -17.531 10.6670   4
  25  -9   2 3.57008 11.3749   3
 -25  -9  -2 4.56387 15.2939   2
 -25   9  -2 2.36790 11.6472   3
 -25   9  -2 -6.6598 17.0057   2
  26 -10  -2 154.870 16.5741   3
 -26 -10   2 171.616 20.9622   2
 -26 -10   2 164.988 10.1233   3
  26 -10  -2 155.537 18.7356   4
 -26  10   2 160.922 19.2370   3
 -26  10   2 201.872 25.8620   2
 -24 -10   2 161.050 16.6217   3
  24 -10  -2 242.080 21.2980   3
  24 -10  -2 177.151 21.0784   4
 -24 -10   2 184.183 10.2529   3
 -24 -10   2 224.144 24.3007   2
 -24  10   2 203.078 22.5885   3
 -24  10   2 210.927 23.9764   2
 -22 -10   2 265.785 25.2683   4
 -22 -10   2 270.242 17.7798   3
  22 -10  -2 295.454 21.1371   3
  22 -10  -2 253.688 29.1626   2
  22 -10  -2 256.829 21.2516   4
 -22 -10   2 319.254 22.9263   2
 -22 -10   2 262.607 11.5838   3
 -22  10   2 321.136 27.2575   2
 -22  10   2 285.604 22.0135   3
  20 -10  -2 1080.28 39.4505   4
  20 -10  -2 1131.38 37.8099   3
 -20 -10   2 1025.14 40.7495   4
  20 -10  -2 1101.13 42.7150   2
 -20 -10   2 1096.39 34.9176   3
 -20 -10   2 1078.99 39.1333   2
 -20 -10   2 1086.64 31.0754   3
 -20  10   2 1098.32 43.2577   2
 -20  10   2 1098.73 40.2114   3
 -20  10   2 1046.47 53.3958   4
  18 -10  -2 230.186 19.7951   2
 -18 -10   2 159.184 15.6363   2
  18 -10  -2 137.061 15.4557   3
 -18 -10   2 158.665 18.6532   4
 -18 -10   2 154.403 9.80298   3
 -18 -10   2 140.038 14.0896   3
  18 -10  -2 169.659 19.2650   4
 -18  10   2 151.381 21.4403   4
 -18  10   2 154.287 16.5155   2
 -18  10   2 155.409 16.9804   3
  16 -10  -2 32.3139 10.1808   2
 -16 -10   2 23.3204 8.97660   4
 -16 -10   2 24.4939 8.06921   2
  16 -10  -2 36.3503 9.24882   3
  16 -10  -2 19.5848 8.38869   4
 -16 -10   2 21.7094 5.23327   3
 -16 -10   2 2.54900 7.00234   3
 -16  10   2 29.8230 9.44026   3
 -16  10   2 24.3831 15.4145   4
 -16  10   2 22.2278 10.0534   2
 -14 -10   2 287.927 17.2836   2
  14 -10  -2 326.769 18.1264   3
  14 -10  -2 301.158 18.4137   4
 -14 -10   2 289.875 15.9190   2
  14 -10  -2 300.369 18.5679   2
 -14 -10   2 281.660 15.7646   3
 -14 -10   2 318.879 19.8107   4
 -14  10   2 272.318 25.3235   4
 -14  10   2 317.084 18.7490   3
 -14  10   2 306.936 19.4469   2
  12 -10  -2 567.042 22.9922   2
 -12 -10   2 570.629 21.4315   2
  12 -10  -2 562.851 25.3606   4
 -12 -10   2 564.391 29.6947   4
 -12 -10   2 550.132 22.1578   2
  12 -10  -2 583.924 23.5922   3
 -12 -10   2 595.188 22.3656   3
 -12 -10   2 573.051 25.3652   4
 -12  10   2 610.452 24.8373   3
 -12  10   2 594.229 24.6123   2
 -12  10   2 598.266 31.1323   4
 -10 -10   2 1861.11 53.7274   2
 -10 -10   2 1901.58 57.4232   4
 -10 -10   2 1911.12 53.0739   2
  10 -10  -2 1976.26 58.8851   4
  10 -10  -2 1928.05 55.6342   3
  10 -10  -2 1926.42 54.1893   2
 -10 -10   2 1896.32 61.6172   4
 -10 -10   2 1931.70 54.4654   3
 -10  10   2 1895.93 61.9687   4
 -10  10   2 1918.40 56.7257   3
 -10  10   2 1972.42 55.7630   2
  -8 -10   2 817.563 33.4338   4
   8 -10  -2 817.685 28.6275   3
  -8 -10   2 836.010 27.0139   2
  -8 -10   2 830.386 27.9497   3
   8 -10  -2 813.922 31.3863   4
   8 -10  -2 844.984 26.6466   2
  -8 -10   2 841.165 25.7872   2
  -8  10   2 830.844 27.8820   2
  -8  10   2 814.928 29.3655   3
  -8  10   2 833.991 34.5986   4
   8  10  -2 826.817 26.9019   3
   6 -10  -2 500.406 17.6194   2
   6 -10  -2 509.577 23.6065   4
   6 -10  -2 493.622 20.5542   3
  -6 -10   2 505.443 24.4692   4
  -6 -10   2 510.005 20.2472   3
  -6 -10   2 489.931 18.8644   2
   6  10  -2 532.237 19.4852   3
  -6  10   2 522.385 19.0539   2
  -6  10   2 500.698 20.6635   3
  -6  10   2 481.282 25.4447   4
   4 -10  -2 513.542 23.6465   4
  -4 -10   2 501.890 20.2128   3
   4 -10  -2 503.953 16.4576   2
  -4 -10   2 504.834 23.7392   4
   4 -10  -2 490.899 25.9635   3
  -4 -10   2 476.318 18.6025   2
   4  10  -2 514.810 19.4405   3
  -4  10   2 480.100 17.2049   2
  -4  10   2 435.491 25.2885   4
  -4  10   2 494.949 20.3624   3
   2 -10  -2 1470.49 48.3943   4
  -2 -10   2 1456.57 48.0261   4
   2 -10  -2 1539.03 44.3815   3
  -2 -10   2 1498.94 42.8816   2
  -2 -10   2 1504.51 44.5870   3
   2 -10  -2 1503.71 39.7546   2
  -2  10   2 1505.17 44.5250   3
   2  10  -2 1473.79 43.9740   3
   2  10  -2 1494.36 41.3579   2
  -2  10   2 1526.60 40.0454   2
   2  10  -2 1472.97 48.7686   4
   0 -10   2 1800.59 49.9608   2
   0 -10  -2 1736.13 56.0246   4
   0 -10  -2 1788.92 46.3719   2
   0 -10   2 1913.82 52.7785   3
   0 -10  -2 1802.76 51.0932   3
   0 -10   2 1797.32 55.0525   4
   0  10   2 1738.44 45.9547   2
   0  10  -2 1798.20 56.3689   4
   0  10  -2 1778.14 51.5428   3
   0  10  -2 1785.09 49.3934   2
   0  10   2 1771.13 51.3250   3
  -2 -10  -2 678.131 23.4017   3
   2 -10   2 681.284 27.0600   4
  -2 -10  -2 666.043 28.3721   4
   2 -10   2 673.591 22.8859   2
  -2 -10  -2 667.803 19.3004   2
   2 -10   2 564.882 26.6168   3
  -2  10  -2 691.769 29.1812   4
   2  10   2 650.737 23.4293   3
  -2  10  -2 681.994 24.4376   3
  -2  10  -2 651.286 22.9536   2
  -4 -10  -2 541.281 25.4831   4
   4 -10   2 527.218 21.5023   3
  -4 -10  -2 528.078 19.6777   3
  -4 -10  -2 513.654 16.6267   2
   4 -10   2 524.331 23.3504   4
  -4 -10  -2 517.803 15.3733   2
   4 -10   2 513.610 19.7679   2
  -4  10  -2 385.985 36.4826   4
  -4  10  -2 504.148 20.9308   3
   4  10   2 540.315 19.7742   3
  -4  10  -2 519.912 20.6735   2
  -6 -10  -2 19.6433 5.65260   3
  -6 -10  -2 27.6234 4.62417   2
   6 -10   2 17.0517 7.55447   4
   6 -10   2 22.9452 7.21516   3
   6 -10   2 18.5541 6.37301   2
  -6 -10  -2 24.0839 3.90125   2
  -6 -10  -2 15.3560 8.36936   4
  -6  10  -2 8.86346 8.83498   4
  -6  10  -2 22.3390 6.76356   2
  -6  10  -2 8.04738 5.76704   3
   6  10   2 28.4516 5.61915   3
   8 -10   2 561.275 22.8913   3
  -8 -10  -2 559.151 18.4034   2
  -8 -10  -2 542.786 18.7931   2
   8 -10   2 553.074 24.3171   4
   8 -10   2 565.691 22.7575   2
  -8 -10  -2 545.847 24.4366   4
  -8 -10  -2 564.492 20.4889   3
  -8 -10  -2 548.588 28.6065   4
  -8  10  -2 561.776 28.7357   4
   8  10   2 543.001 19.7334   3
  -8  10  -2 577.135 23.7940   2
  -8  10  -2 564.736 23.0154   3
 -10 -10  -2 1341.15 43.3379   4
 -10 -10  -2 1278.83 37.7462   2
 -10 -10  -2 1270.81 48.5834   4
  10 -10   2 1337.28 41.7919   3
  10 -10   2 1338.15 43.0421   4
 -10 -10  -2 1346.31 38.6045   3
 -10  10  -2 1347.08 48.5599   4
 -10  10  -2 1251.22 42.9131   2
 -10  10  -2 1314.90 42.0515   3
 -12 -10  -2 853.339 32.1399   4
  12 -10   2 794.576 30.2274   3
  12 -10   2 787.669 31.0079   2
  12 -10   2 804.704 30.7012   4
 -12 -10  -2 838.219 26.5332   3
 -12 -10  -2 822.269 27.0946   2
 -12  10  -2 828.242 30.6710   3
 -12  10  -2 814.955 37.9641   4
 -12  10  -2 848.951 32.8318   2
 -14 -10  -2 598.393 23.6632   2
 -14 -10  -2 623.078 27.6369   4
 -14 -10  -2 614.130 21.5091   3
  14 -10   2 608.775 27.9993   2
  14 -10   2 624.268 26.5797   4
  14 -10   2 662.535 26.3903   3
 -14  10  -2 668.989 36.4600   4
 -14  10  -2 600.362 26.3162   3
 -14  10  -2 642.993 29.0538   2
 -16 -10  -2 334.751 22.4336   4
 -16 -10  -2 318.707 18.4082   2
  16 -10   2 307.650 23.1523   2
  16 -10   2 310.613 22.2825   4
 -16 -10  -2 329.059 14.7067   3
  16 -10   2 338.675 20.4730   3
 -16 -10  -2 330.123 12.4263   3
 -16  10  -2 369.655 23.1358   2
 -16  10  -2 289.433 31.4439   4
 -16  10  -2 306.074 19.6999   3
 -18 -10  -2 544.460 17.0127   3
 -18 -10  -2 560.976 26.1721   2
 -18 -10  -2 557.778 19.4311   3
  18 -10   2 588.084 30.7469   2
  18 -10   2 573.249 26.5001   4
  18 -10   2 632.155 26.4720   3
 -18 -10  -2 522.956 28.5765   4
 -18  10  -2 570.065 26.6755   3
 -18  10  -2 590.937 31.2134   2
 -18  10  -2 583.921 41.8150   4
  20 -10   2 394.003 23.2981   4
  20 -10   2 314.749 30.7476   2
 -20 -10  -2 378.933 11.9196   3
 -20 -10  -2 369.093 14.2709   3
 -20 -10  -2 368.323 27.0769   4
  20 -10   2 395.942 23.5560   3
 -20 -10  -2 372.150 23.8208   2
 -20  10  -2 431.551 51.8768   4
 -20  10  -2 396.792 29.0004   2
 -20  10  -2 379.151 23.3463   3
  22 -10   2 332.965 23.2582   4
  22 -10   2 395.809 24.1728   3
 -22  10  -2 321.150 30.9358   2
 -22  10  -2 347.988 24.3157   3
 -24 -10  -2 167.956 20.0796   2
  24 -10   2 167.155 21.0928   4
  24 -10   2 190.725 23.0481   3
 -24  10  -2 157.491 17.3152   3
 -24  10  -2 130.884 21.1160   2
 -25 -11   2 218.937 11.2600   3
  25 -11  -2 216.479 23.2385   4
 -25 -11   2 240.689 19.9980   3
 -25 -11   2 197.157 21.2800   2
 -25  11   2 226.756 25.7678   3
 -25  11   2 198.067 24.1831   2
  23 -11  -2 337.628 33.5546   2
  23 -11  -2 288.805 23.2488   4
 -23 -11   2 242.706 24.4382   2
 -23 -11   2 279.696 19.5789   3
 -23 -11   2 275.694 12.4812   3
  23 -11  -2 310.245 24.1463   3
 -23  11   2 298.785 24.4972   3
 -23  11   2 302.178 29.9031   2
 -21 -11   2 919.874 32.1640   3
 -21 -11   2 915.978 27.3538   3
 -21 -11   2 945.142 36.6452   2
  21 -11  -2 892.142 35.1634   3
  21 -11  -2 940.973 36.9319   4
 -21 -11   2 848.671 38.8590   4
  21 -11  -2 944.663 42.0130   2
 -21  11   2 940.255 38.1170   3
 -21  11   2 887.273 40.1327   2
  19 -11  -2 981.699 39.4362   2
  19 -11  -2 981.421 37.3719   4
 -19 -11   2 972.406 29.2332   3
 -19 -11   2 1010.84 36.1339   2
  19 -11  -2 959.471 35.9367   3
 -19 -11   2 1011.08 33.2871   3
 -19 -11   2 976.391 38.8298   4
 -19  11   2 830.710 49.2854   3
 -19  11   2 934.507 51.8309   4
 -19  11   2 976.370 40.0322   2
  17 -11  -2 295.451 20.4079   4
 -17 -11   2 324.258 14.6095   3
 -17 -11   2 359.001 18.9835   3
  17 -11  -2 346.478 22.7913   2
 -17 -11   2 321.683 22.5288   4
 -17 -11   2 338.525 19.4544   2
  17 -11  -2 357.945 20.8158   3
 -17 -11   2 286.911 20.6753   2
 -17  11   2 318.193 33.9485   4
 -17  11   2 322.932 21.8644   3
 -17  11   2 354.715 23.1452   2
 -15 -11   2 752.082 24.5467   3
 -15 -11   2 749.720 27.4907   3
 -15 -11   2 702.469 38.0765   4
 -15 -11   2 717.317 30.9511   4
  15 -11  -2 790.752 30.6659   2
  15 -11  -2 756.136 30.8413   4
 -15 -11   2 749.032 28.9047   2
 -15 -11   2 769.245 28.0182   2
  15 -11  -2 702.228 28.7323   3
 -15  11   2 765.967 31.6775   2
 -15  11   2 742.033 39.5963   4
 -15  11   2 742.755 30.7272   3
 -13 -11   2 668.176 28.3366   4
  13 -11  -2 650.516 28.4277   4
  13 -11  -2 634.411 26.3324   3
 -13 -11   2 603.510 24.7349   2
  13 -11  -2 630.297 26.0109   2
 -13 -11   2 679.119 33.7808   4
 -13 -11   2 649.959 23.8804   2
 -13 -11   2 641.107 24.7660   3
 -13  11   2 603.380 34.0694   4
 -13  11   2 633.807 27.0450   2
 -13  11   2 655.268 27.3677   3
  11 -11  -2 815.392 29.8518   3
 -11 -11   2 804.742 26.8817   2
 -11 -11   2 821.175 36.4495   4
 -11 -11   2 818.395 28.7605   3
  11 -11  -2 782.770 32.1371   4
 -11 -11   2 848.444 32.2810   4
  11 -11  -2 798.555 28.2945   2
 -11 -11   2 802.747 28.1285   2
 -11  11   2 802.067 37.3978   4
 -11  11   2 795.146 29.6148   2
 -11  11   2 785.425 30.4436   3
  -9 -11   2 1402.34 42.4709   2
  -9 -11   2 1445.98 41.3582   2
   9 -11  -2 1487.17 45.0632   3
   9 -11  -2 1452.39 42.3406   2
  -9 -11   2 1422.56 44.5289   3
  -9 -11   2 1433.14 51.0066   4
   9 -11  -2 1443.40 48.0181   4
  -9  11   2 1451.01 45.8648   3
  -9  11   2 1433.74 51.8609   4
  -9  11   2 1467.14 44.2321   2
  -7 -11   2 417.529 17.8599   2
  -7 -11   2 407.458 24.1426   4
   7 -11  -2 426.525 16.6832   2
   7 -11  -2 431.213 19.7994   3
   7 -11  -2 399.668 22.2611   4
  -7  11   2 421.515 18.0830   2
   7  11  -2 414.577 17.9766   3
  -7  11   2 445.519 26.2526   4
  -7  11   2 430.866 19.8185   3
  -5 -11   2 300.331 20.2801   4
   5 -11  -2 273.343 19.1223   4
  -5 -11   2 250.556 17.9546   3
   5 -11  -2 281.950 15.9500   3
   5 -11  -2 293.574 12.5134   2
  -5 -11   2 305.336 14.9190   2
   5  11  -2 277.204 14.8204   3
  -5  11   2 297.389 22.2436   4
  -5  11   2 294.433 16.6341   3
  -5  11   2 278.340 13.6917   2
  -3 -11   2 1027.56 38.1113   4
   3 -11  -2 1047.95 38.1451   4
   3 -11  -2 1022.65 33.5148   3
  -3 -11   2 1009.65 31.9059   2
   3 -11  -2 1032.22 28.8290   2
  -3 -11   2 1023.90 33.6485   3
   3  11  -2 1007.06 29.8153   2
  -3  11   2 1016.29 29.3116   2
  -3  11   2 978.658 39.3580   4
   3  11  -2 1023.75 38.8165   4
  -3  11   2 1005.25 33.9185   3
   3  11  -2 1013.51 33.0548   3
  -1 -11   2 2319.28 64.6121   3
   1 -11  -2 2190.73 68.7499   4
   1 -11  -2 2308.64 63.9443   3
  -1 -11   2 2293.30 68.5619   4
  -1 -11   2 2313.97 62.2481   2
   1 -11  -2 2272.20 58.5582   2
   1  11  -2 2310.70 69.5470   4
  -1  11   2 2242.49 58.3339   2
  -1  11   2 2317.84 64.3952   3
   1  11  -2 2234.34 60.8646   2
   1  11  -2 2249.31 64.0697   3
  -1  11   2 2217.88 69.6456   4
   1 -11   2 983.323 32.9834   3
  -1 -11  -2 970.835 37.5367   4
   1 -11   2 988.354 30.7735   2
   1 -11   2 958.190 35.9596   4
  -1 -11  -2 987.751 26.9343   2
  -1  11  -2 978.232 32.8788   3
  -1  11  -2 980.828 30.5764   2
  -1  11  -2 1018.36 38.7226   4
   1  11   2 966.159 32.2259   3
   1  11   2 990.725 38.4685   4
  -3 -11  -2 1618.72 46.8228   3
   3 -11   2 1607.92 48.3937   3
   3 -11   2 1618.03 46.0873   2
  -3 -11  -2 1566.83 53.1855   4
  -3 -11  -2 1638.52 42.3289   2
   3 -11   2 1562.19 50.9382   4
  -3 -11  -2 1478.34 44.0562   2
  -3  11  -2 1628.93 46.8390   2
   3  11   2 1637.23 47.0530   3
  -3  11  -2 1557.75 47.9147   3
  -3  11  -2 1591.07 53.5235   4
   5 -11   2 1373.27 46.0757   4
  -5 -11  -2 1432.91 49.6047   4
  -5 -11  -2 1459.71 42.0233   3
   5 -11   2 1442.17 42.2108   2
   5 -11   2 1398.16 43.9132   3
  -5 -11  -2 1383.45 37.1479   2
  -5 -11  -2 1387.00 38.4285   2
  -5  11  -2 1323.29 48.6924   4
  -5  11  -2 1389.04 43.8229   3
  -5  11  -2 1387.83 43.1579   2
   5  11   2 1387.41 41.7191   3
   7 -11   2 579.301 23.4387   2
  -7 -11  -2 595.873 29.9175   4
   7 -11   2 585.177 24.6404   3
  -7 -11  -2 580.747 18.5333   2
   7 -11   2 572.403 25.9284   4
  -7 -11  -2 558.375 22.0063   3
  -7 -11  -2 597.969 19.6610   2
  -7  11  -2 638.112 31.1458   4
  -7  11  -2 536.682 24.2962   2
  -7  11  -2 570.454 24.1201   3
   7  11   2 606.677 21.7548   3
  -9 -11  -2 1681.74 58.4358   4
  -9 -11  -2 1651.23 45.9075   2
  -9 -11  -2 1652.00 46.4909   2
  -9 -11  -2 1713.92 53.2555   4
   9 -11   2 1685.37 52.9622   4
   9 -11   2 1631.77 51.6882   2
   9 -11   2 1717.14 51.4855   3
  -9 -11  -2 1713.56 48.3112   3
  -9  11  -2 1625.55 51.1341   3
   9  11   2 1669.83 47.5642   3
  -9  11  -2 1702.85 58.2558   4
  -9  11  -2 1621.17 51.8309   2
 -11 -11  -2 890.613 34.0295   4
  11 -11   2 857.788 32.3353   2
  11 -11   2 869.853 32.2942   3
 -11 -11  -2 879.115 28.7319   3
  11 -11   2 843.799 32.7709   4
 -11 -11  -2 863.613 28.2248   2
 -11 -11  -2 876.299 27.7414   2
 -11 -11  -2 830.263 39.0698   4
 -11  11  -2 877.972 34.0284   2
 -11  11  -2 826.215 39.9596   4
 -11  11  -2 904.151 32.3369   3
 -13 -11  -2 218.358 25.6083   4
  13 -11   2 223.259 17.5912   4
  13 -11   2 258.485 19.8133   2
  13 -11   2 279.423 18.9351   3
 -13 -11  -2 240.178 14.4643   2
 -13 -11  -2 247.564 19.8230   4
 -13 -11  -2 229.946 14.4516   3
 -13  11  -2 262.196 20.6935   2
 -13  11  -2 268.276 28.3114   4
 -13  11  -2 244.365 17.9969   3
  15 -11   2 283.175 20.3874   3
 -15 -11  -2 321.507 17.4867   2
 -15 -11  -2 262.111 15.0318   3
 -15 -11  -2 306.396 22.5439   4
 -15 -11  -2 274.378 12.5396   3
  15 -11   2 323.717 22.9035   2
 -15  11  -2 304.585 23.2174   2
 -15  11  -2 288.626 31.1311   4
 -15  11  -2 289.134 20.1066   3
  17 -11   2 505.296 26.5790   3
  17 -11   2 550.976 26.4251   4
 -17 -11  -2 542.076 17.9318   3
  17 -11   2 513.957 29.6560   2
 -17 -11  -2 578.676 30.0023   4
 -17 -11  -2 536.517 20.4833   3
 -17 -11  -2 554.089 25.3391   2
 -17  11  -2 496.794 41.5489   4
 -17  11  -2 581.988 31.3034   2
 -17  11  -2 628.769 27.6103   3
  19 -11   2 680.590 30.9146   3
  19 -11   2 719.139 36.2996   2
 -19 -11  -2 683.238 19.9040   3
 -19 -11  -2 665.602 29.5760   2
 -19 -11  -2 622.057 33.7821   4
 -19 -11  -2 665.629 22.6386   3
  19 -11   2 687.994 30.4310   4
 -19  11  -2 773.252 77.8674   4
 -19  11  -2 601.866 35.7474   3
 -19  11  -2 654.439 35.4254   2
  21 -11   2 538.975 28.7131   4
 -21 -11  -2 520.454 18.2418   3
 -21 -11  -2 530.648 15.8973   3
  21 -11   2 537.902 29.2214   3
 -21 -11  -2 546.843 29.2469   2
 -21  11  -2 575.900 29.0898   3
 -21  11  -2 610.115 36.6754   2
 -23 -11  -2 555.638 32.2598   2
  23 -11   2 511.514 29.7054   4
  23 -11   2 569.300 30.5831   3
 -23  11  -2 607.990 31.5909   3
 -23  11  -2 605.021 38.3205   2
 -24 -12   2 116.332 17.5279   2
  24 -12  -2 89.8909 15.3455   4
 -24 -12   2 99.0159 12.7605   3
 -24 -12   2 100.808 9.50803   3
 -24  12   2 132.104 18.3521   3
 -24  12   2 123.918 20.8217   2
 -22 -12   2 150.885 16.6917   3
  22 -12  -2 162.369 22.3152   2
 -22 -12   2 147.911 19.0966   2
 -22 -12   2 145.815 10.5063   3
  22 -12  -2 135.835 18.1516   3
  22 -12  -2 111.848 15.0658   4
 -22  12   2 140.376 18.2404   3
 -22  12   2 174.032 21.0153   2
 -20 -12   2 351.676 15.0422   3
 -20 -12   2 293.605 25.4782   2
 -20 -12   2 315.302 27.3544   4
  20 -12  -2 324.876 28.8017   2
 -20 -12   2 325.350 22.2860   2
 -20 -12   2 326.718 32.6089   3
  20 -12  -2 288.559 23.6222   3
  20 -12  -2 334.996 23.9328   4
 -20  12   2 356.507 25.9623   3
 -20  12   2 327.005 27.4352   2
 -18 -12   2 180.968 17.3799   3
  18 -12  -2 167.107 18.6667   4
  18 -12  -2 185.081 17.5506   3
 -18 -12   2 171.934 19.4429   2
 -18 -12   2 177.579 18.4926   4
  18 -12  -2 185.967 22.5392   2
 -18 -12   2 194.331 17.1729   2
 -18 -12   2 192.465 12.1239   3
 -18  12   2 201.111 20.7084   3
 -18  12   2 150.720 26.6676   4
 -18  12   2 171.381 18.1347   2
 -16 -12   2 197.673 12.8829   3
 -16 -12   2 223.421 21.8947   4
  16 -12  -2 206.737 18.9935   3
  16 -12  -2 209.311 20.7675   2
 -16 -12   2 241.114 17.9544   3
  16 -12  -2 216.393 19.5829   4
 -16 -12   2 222.792 38.3611   4
 -16 -12   2 220.117 16.7585   2
 -16 -12   2 235.982 19.2041   2
 -16  12   2 196.344 24.4622   4
 -16  12   2 197.438 20.0384   2
  14 -12  -2 520.285 24.8701   2
 -14 -12   2 485.017 23.0919   3
 -14 -12   2 487.969 33.0136   4
  14 -12  -2 538.415 26.5425   4
  14 -12  -2 537.518 24.6731   3
 -14 -12   2 550.579 21.9792   2
 -14 -12   2 492.921 26.9675   4
 -14  12   2 485.445 34.8115   4
 -14  12   2 521.596 25.9161   2
 -14  12   2 501.911 25.3989   3
 -12 -12   2 441.761 29.0091   4
  12 -12  -2 461.409 24.9654   4
  12 -12  -2 424.029 22.1895   3
 -12 -12   2 491.820 19.3934   2
 -12 -12   2 444.002 25.1316   4
 -12 -12   2 439.189 21.4659   3
 -12 -12   2 416.360 20.7414   2
 -12  12   2 408.641 30.9011   4
 -12  12   2 483.563 23.9978   3
 -12  12   2 469.395 23.2012   2
 -10 -12   2 956.889 32.9452   2
 -10 -12   2 1028.30 34.3627   3
 -10 -12   2 1004.73 31.2836   2
  10 -12  -2 990.441 35.0788   3
  10 -12  -2 974.391 37.9162   4
  10 -12  -2 1027.67 32.9445   2
 -10 -12   2 1027.20 38.1879   4
 -10 -12   2 1005.21 41.5377   4
 -10  12   2 1026.22 36.3285   3
 -10  12   2 961.376 43.2585   4
 -10  12   2 1026.05 34.8196   2
  -8 -12   2 896.848 38.2618   4
   8 -12  -2 915.607 29.2463   2
  -8 -12   2 922.914 28.2622   2
   8 -12  -2 910.971 32.7780   3
  -8 -12   2 913.807 30.3259   2
  -8 -12   2 870.371 31.6677   3
   8 -12  -2 926.857 36.2205   4
   8  12  -2 931.301 30.5888   3
  -8  12   2 911.444 32.9669   3
  -8  12   2 910.494 31.0850   2
  -8  12   2 876.287 39.3513   4
   6 -12  -2 313.554 14.3729   2
  -6 -12   2 333.537 18.4292   3
   6 -12  -2 363.221 22.2991   4
  -6 -12   2 332.260 23.2765   4
   6 -12  -2 340.287 18.6424   3
  -6 -12   2 330.742 16.6697   2
  -6  12   2 372.172 25.8860   4
   6  12  -2 323.915 16.6730   3
  -6  12   2 334.637 18.1493   3
[truncated: 2,929,789 more chars]
