# Supplementary material for: Reactive Solubilization of Heterometallic Clusters by Treatment of (TrBi3)2− Anions (Tr=Ga, In, Tl) with [Mn{N(SiMe3)2}2]
Source: Angew Chem Int Ed Engl. 2022 Sep 15;61(42):e202210683. doi: 10.1002/anie.202210683 (PMC9825972; doi:10.1002/anie.202210683)
Supplement: Supplementary file 2 — Supporting Information [file ANIE-61-0-s002.cif]

data_2
_audit_creation_date               2022-04-26
_audit_creation_method
;
Olex2 1.5
(compiled 2021.12.09 svn.r5202d8cf for OlexSys, GUI svn.r6439)
;
_shelx_SHELXL_version_number       '2018/3'
_audit_contact_author_address      ?
_audit_contact_author_email        ?
_audit_contact_author_name         ''
_audit_contact_author_phone        ?
_publ_contact_author_id_orcid      ?
_publ_section_references
;
Dolomanov, O.V., Bourhis, L.J., Gildea, R.J, Howard, J.A.K. & Puschmann, H.
 (2009), J. Appl. Cryst. 42, 339-341.

Sheldrick, G.M. (2015). Acta Cryst. C71, 3-8.
;
_chemical_name_common              ?
_chemical_name_systematic          ?
_chemical_formula_moiety           'C24 H72 Bi4 Mn4 N4 Si8, 2(C18 H36 K N2 O6)'
_chemical_formula_sum              'C60 H144 Bi4 K2 Mn4 N8 O12 Si8'
_chemical_formula_weight           2528.42
_chemical_melting_point            ?
loop_
  _atom_type_symbol
  _atom_type_description
  _atom_type_scat_dispersion_real
  _atom_type_scat_dispersion_imag
  _atom_type_scat_source
 'C' 'C' 0.0033 0.0016 'International Tables Vol C Tables 4.2.6.8 and 6.1.1.4'
 'H' 'H' 0.0000 0.0000 'International Tables Vol C Tables 4.2.6.8 and 6.1.1.4'
 'Bi' 'Bi' -4.1077 10.2566
 'International Tables Vol C Tables 4.2.6.8 and 6.1.1.4'
 'K' 'K' 0.2009 0.2494 'International Tables Vol C Tables 4.2.6.8 and 6.1.1.4'
 'Mn' 'Mn' 0.3368 0.7283 'International Tables Vol C Tables 4.2.6.8 and 6.1.1.4'
 'N' 'N' 0.0061 0.0033 'International Tables Vol C Tables 4.2.6.8 and 6.1.1.4'
 'O' 'O' 0.0106 0.0060 'International Tables Vol C Tables 4.2.6.8 and 6.1.1.4'
 'Si' 'Si' 0.0817 0.0704 'International Tables Vol C Tables 4.2.6.8 and 6.1.1.4'

_shelx_space_group_comment
;
The symmetry employed for this shelxl refinement is uniquely defined
by the following loop, which should always be used as a source of
symmetry information in preference to the above space-group names.
They are only intended as comments.
;
_space_group_crystal_system        'triclinic'
_space_group_IT_number             2
_space_group_name_H-M_alt          'P -1'
_space_group_name_Hall             '-P 1'
loop_
  _space_group_symop_operation_xyz
 'x, y, z'
 '-x, -y, -z'

_cell_length_a                     11.8800(17)
_cell_length_b                     14.941(3)
_cell_length_c                     16.334(5)
_cell_angle_alpha                  66.01(3)
_cell_angle_beta                   73.461(14)
_cell_angle_gamma                  66.837(9)
_cell_volume                       2408.5(10)
_cell_formula_units_Z              1
_cell_measurement_reflns_used      9691
_cell_measurement_temperature      100.0
_cell_measurement_theta_max        30.29
_cell_measurement_theta_min        2.41
_shelx_estimated_absorpt_T_max     0.441
_shelx_estimated_absorpt_T_min     0.239
_exptl_absorpt_coefficient_mu      8.021
_exptl_absorpt_correction_T_max    0.1029
_exptl_absorpt_correction_T_min    0.0452
_exptl_absorpt_correction_type     multi-scan
_exptl_absorpt_process_details
;
SADABS-2016/2 (Bruker,2016/2) was used for absorption correction.
wR2(int) was 0.0987 before and 0.0629 after correction.
The Ratio of minimum to maximum transmission is 0.4393.
The \l/2 correction factor is Not present.
;
_exptl_absorpt_special_details     ?
_exptl_crystal_colour              'dull dark black'
_exptl_crystal_colour_lustre       dull
_exptl_crystal_colour_modifier     dark
_exptl_crystal_colour_primary      black
_exptl_crystal_density_diffrn      1.743
_exptl_crystal_density_meas        ?
_exptl_crystal_density_method      ?
_exptl_crystal_description         irregular
_exptl_crystal_F_000               1238
_exptl_crystal_preparation         ?
_exptl_crystal_recrystallization_method  ?
_exptl_crystal_size_max            0.25
_exptl_crystal_size_mid            0.133
_exptl_crystal_size_min            0.122
_exptl_transmission_factor_max     ?
_exptl_transmission_factor_min     ?
_diffrn_reflns_av_R_equivalents    0.0646
_diffrn_reflns_av_unetI/netI       0.0642
_diffrn_reflns_Laue_measured_fraction_full  0.964
_diffrn_reflns_Laue_measured_fraction_max  0.963
_diffrn_reflns_limit_h_max         14
_diffrn_reflns_limit_h_min         -14
_diffrn_reflns_limit_k_max         18
_diffrn_reflns_limit_k_min         -18
_diffrn_reflns_limit_l_max         19
_diffrn_reflns_limit_l_min         -19
_diffrn_reflns_number              33278
_diffrn_reflns_point_group_measured_fraction_full  0.964
_diffrn_reflns_point_group_measured_fraction_max  0.963
_diffrn_reflns_theta_full          25.242
_diffrn_reflns_theta_max           25.500
_diffrn_reflns_theta_min           1.957
_diffrn_ambient_temperature        100.0
_diffrn_detector_area_resol_mean   ?
_diffrn_measured_fraction_theta_full  0.964
_diffrn_measured_fraction_theta_max  0.963
_diffrn_measurement_device_type    'Bruker APEX-II CCD'
_diffrn_measurement_method         '\f and \w scans'
_diffrn_radiation_type             MoK\a
_diffrn_radiation_wavelength       0.71073
_diffrn_source                     ?
_diffrn_source_current             1.0
_diffrn_source_power               0.05
_diffrn_source_voltage             50.0
_diffrn_standards_number           0
_reflns_Friedel_coverage           0.000
_reflns_Friedel_fraction_full      .
_reflns_Friedel_fraction_max       .
_reflns_number_gt                  5899
_reflns_number_total               8633
_reflns_special_details
;
 Reflections were merged by SHELXL according to the crystal
 class for the calculation of statistics and refinement.
 
 _reflns_Friedel_fraction is defined as the number of unique
 Friedel pairs measured divided by the number that would be
 possible theoretically, ignoring centric projections and
 systematic absences.
;
_reflns_threshold_expression       'I > 2\s(I)'
_computing_cell_refinement         'SAINT V8.40B (?, 2016)'
_computing_data_collection         ?
_computing_data_reduction          'SAINT V8.40B (?, 2016)'
_computing_molecular_graphics      'Olex2 1.5 (Dolomanov et al., 2009)'
_computing_publication_material    'Olex2 1.5 (Dolomanov et al., 2009)'
_computing_structure_refinement    'SHELXL 2018/3 (Sheldrick, 2015)'
_computing_structure_solution      'SHELXT 2018/2 (Sheldrick, 2018)'
_refine_diff_density_max           4.609
_refine_diff_density_min           -2.378
_refine_diff_density_rms           0.271
_refine_ls_extinction_coef         .
_refine_ls_extinction_method       none
_refine_ls_goodness_of_fit_ref     1.149
_refine_ls_hydrogen_treatment      constr
_refine_ls_matrix_type             full
_refine_ls_number_parameters       454
_refine_ls_number_reflns           8633
_refine_ls_number_restraints       48
_refine_ls_R_factor_all            0.1113
_refine_ls_R_factor_gt             0.0611
_refine_ls_restrained_S_all        1.148
_refine_ls_shift/su_max            0.001
_refine_ls_shift/su_mean           0.000
_refine_ls_structure_factor_coef   Fsqd
_refine_ls_weighting_details      
 'w=1/[\s^2^(Fo^2^)+(0.0778P)^2^+30.2920P] where P=(Fo^2^+2Fc^2^)/3'
_refine_ls_weighting_scheme        calc
_refine_ls_wR_factor_gt            0.1533
_refine_ls_wR_factor_ref           0.1799
_refine_special_details            ?
_olex2_refinement_description
;
1. Fixed Uiso
 At 1.2 times of:
  All C(H,H) groups
 At 1.5 times of:
  All C(H,H,H) groups
2. Restrained distances
 C28-C27 \\sim C30-C29 \\sim C26-C25 \\sim C20-C19 \\sim C22-C21 \\sim C24-C23
\\sim C18-C17 \\sim C16-C15
 \\sim C14-C13
 with sigma of 0.02
3. Uiso/Uaniso restraints and constraints
Uanis(C28) \\sim Ueq, Uanis(C27) \\sim Ueq: with sigma of 0.01 and sigma for
terminal atoms of 0.01
4.a Secondary CH2 refined with riding coordinates:
 C25(H25A,H25B), C15(H15A,H15B), C16(H16A,H16B), C26(H26A,H26B), C13(H13A,
 H13B), C21(H21A,H21B), C14(H14A,H14B), C19(H19A,H19B), C22(H22A,H22B),
 C17(H17A,H17B), C23(H23A,H23B), C27(H27A,H27B), C29(H29A,H29B), C30(H30A,H30B),
  C24(H24A,H24B), C20(H20A,H20B), C28(H28A,H28B), C18(H18A,H18B)
4.b Idealised Me refined as rotating group:
 C10(H10A,H10B,H10C), C1(H1A,H1B,H1C), C3(H3A,H3B,H3C), C7(H7A,H7B,H7C),
 C11(H11A,H11B,H11C), C9(H9A,H9B,H9C), C8(H8A,H8B,H8C), C6(H6A,H6B,H6C),
 C12(H12A,H12B,H12C), C2(H2A,H2B,H2C), C5(H5A,H5B,H5C), C4(H4A,H4B,H4C)
;
_atom_sites_solution_hydrogens     geom
_atom_sites_solution_primary       ?
_atom_sites_solution_secondary     ?
loop_
  _atom_site_label
  _atom_site_type_symbol
  _atom_site_fract_x
  _atom_site_fract_y
  _atom_site_fract_z
  _atom_site_U_iso_or_equiv
  _atom_site_adp_type
  _atom_site_occupancy
  _atom_site_site_symmetry_order
  _atom_site_calc_flag
  _atom_site_refinement_flags_posn
  _atom_site_refinement_flags_adp
  _atom_site_refinement_flags_occupancy
  _atom_site_disorder_assembly
  _atom_site_disorder_group
 Bi1 Bi 0.59555(5) 0.55369(4) 0.33763(3) 0.03259(17) Uani 1 1 d . . . . .
 Bi2 Bi 0.34740(5) 0.41903(3) 0.50815(3) 0.03149(16) Uani 1 1 d . . . . .
 Mn2 Mn 0.40610(19) 0.59569(14) 0.48570(13) 0.0305(4) Uani 1 1 d . . . . .
 Mn1 Mn 0.48922(19) 0.75535(14) 0.36822(13) 0.0299(4) Uani 1 1 d . . . . .
 K1 K 0.8205(3) 0.4405(2) 0.9099(2) 0.0372(7) Uani 1 1 d . . . . .
 Si2 Si 0.5234(4) 0.9257(3) 0.1738(2) 0.0330(9) Uani 1 1 d . . . . .
 Si1 Si 0.5994(4) 0.9397(3) 0.3274(2) 0.0307(8) Uani 1 1 d . . . . .
 Si4 Si 0.2496(4) 0.8168(3) 0.5211(3) 0.0321(8) Uani 1 1 d . . . . .
 Si3 Si 0.1863(4) 0.7775(3) 0.3790(3) 0.0353(9) Uani 1 1 d . . . . .
 N2 N 0.3011(9) 0.7533(7) 0.4410(7) 0.025(2) Uani 1 1 d . . . . .
 N1 N 0.5461(11) 0.8799(8) 0.2829(7) 0.030(2) Uani 1 1 d . . . . .
 O1 O 0.9849(10) 0.4008(8) 0.7596(7) 0.048(3) Uani 1 1 d . . . . .
 O2 O 1.0357(11) 0.2634(8) 0.9364(7) 0.050(3) Uani 1 1 d . . . . .
 N3 N 0.7945(12) 0.6020(9) 0.7313(8) 0.043(3) Uani 1 1 d . . . . .
 O5 O 0.5919(11) 0.5139(8) 0.8454(7) 0.052(3) Uani 1 1 d . . . . .
 O3 O 0.8274(10) 0.6401(8) 0.8854(7) 0.048(3) Uani 1 1 d . . . . .
 O4 O 0.8044(11) 0.4948(9) 1.0600(7) 0.054(3) Uani 1 1 d . . . . .
 C10 C 0.3562(12) 0.7599(9) 0.6064(8) 0.029(3) Uani 1 1 d . . . . .
 H10A H 0.351272 0.691116 0.645698 0.043 Uiso 1 1 calc R U . . .
 H10B H 0.332255 0.804343 0.643083 0.043 Uiso 1 1 calc R U . . .
 H10C H 0.441190 0.754095 0.575269 0.043 Uiso 1 1 calc R U . . .
 C1 C 0.5927(15) 0.8861(10) 0.4510(9) 0.038(3) Uani 1 1 d . . . . .
 H1A H 0.507768 0.887547 0.479678 0.057 Uiso 1 1 calc R U . . .
 H1B H 0.618715 0.927499 0.471228 0.057 Uiso 1 1 calc R U . . .
 H1C H 0.648133 0.814663 0.468215 0.057 Uiso 1 1 calc R U . . .
 O6 O 0.6564(13) 0.3267(10) 0.9893(11) 0.085(5) Uani 1 1 d . . . . .
 C3 C 0.5089(14) 1.0807(10) 0.3019(9) 0.036(3) Uani 1 1 d . . . . .
 H3A H 0.509563 1.114275 0.236363 0.054 Uiso 1 1 calc R U . . .
 H3B H 0.546490 1.112884 0.323858 0.054 Uiso 1 1 calc R U . . .
 H3C H 0.423281 1.088379 0.332312 0.054 Uiso 1 1 calc R U . . .
 C25 C 0.6629(13) 0.6421(10) 0.7176(10) 0.040(3) Uani 1 1 d D . . . .
 H25A H 0.658277 0.680057 0.652245 0.048 Uiso 1 1 calc R U . . .
 H25B H 0.615796 0.691923 0.750320 0.048 Uiso 1 1 calc R U . . .
 C7 C 0.2567(14) 0.7408(12) 0.2765(10) 0.044(4) Uani 1 1 d . . . . .
 H7A H 0.306480 0.785205 0.235399 0.066 Uiso 1 1 calc R U . . .
 H7B H 0.191264 0.749212 0.246005 0.066 Uiso 1 1 calc R U . . .
 H7C H 0.309734 0.668598 0.293467 0.066 Uiso 1 1 calc R U . . .
 C11 C 0.2368(14) 0.9576(10) 0.4669(9) 0.037(3) Uani 1 1 d . . . . .
 H11A H 0.314775 0.964631 0.427865 0.056 Uiso 1 1 calc R U . . .
 H11B H 0.219872 0.987738 0.514142 0.056 Uiso 1 1 calc R U . . .
 H11C H 0.169237 0.993873 0.430468 0.056 Uiso 1 1 calc R U . . .
 N4 N 0.8437(15) 0.2761(11) 1.0935(9) 0.058(4) Uani 1 1 d . . . . .
 C9 C 0.0725(15) 0.7049(11) 0.4438(11) 0.047(4) Uani 1 1 d . . . . .
 H9A H 0.111983 0.632189 0.448211 0.070 Uiso 1 1 calc R U . . .
 H9B H 0.000585 0.734736 0.412137 0.070 Uiso 1 1 calc R U . . .
 H9C H 0.045633 0.709945 0.504741 0.070 Uiso 1 1 calc R U . . .
 C8 C 0.0865(14) 0.9172(10) 0.3401(10) 0.042(3) Uani 1 1 d . . . . .
 H8A H 0.026643 0.933582 0.391495 0.062 Uiso 1 1 calc R U . . .
 H8B H 0.042112 0.928622 0.292700 0.062 Uiso 1 1 calc R U . . .
 H8C H 0.138874 0.961804 0.315937 0.062 Uiso 1 1 calc R U . . .
 C6 C 0.3572(15) 1.0013(12) 0.1597(10) 0.046(4) Uani 1 1 d . . . . .
 H6A H 0.305223 0.957535 0.196943 0.068 Uiso 1 1 calc R U . . .
 H6B H 0.347973 1.024407 0.095913 0.068 Uiso 1 1 calc R U . . .
 H6C H 0.331756 1.061535 0.178903 0.068 Uiso 1 1 calc R U . . .
 C15 C 1.0990(16) 0.3259(12) 0.7763(12) 0.061(5) Uani 1 1 d D . . . .
 H15A H 1.153166 0.355482 0.786397 0.073 Uiso 1 1 calc R U . . .
 H15B H 1.139361 0.303031 0.723005 0.073 Uiso 1 1 calc R U . . .
 C16 C 1.0825(16) 0.2370(11) 0.8565(10) 0.052(4) Uani 1 1 d D . . . .
 H16A H 1.024758 0.210160 0.847261 0.062 Uiso 1 1 calc R U . . .
 H16B H 1.163137 0.181440 0.863760 0.062 Uiso 1 1 calc R U . . .
 C12 C 0.0954(15) 0.8097(12) 0.5903(11) 0.051(4) Uani 1 1 d . . . . .
 H12A H 0.031842 0.844576 0.550404 0.076 Uiso 1 1 calc R U . . .
 H12B H 0.074584 0.843681 0.635293 0.076 Uiso 1 1 calc R U . . .
 H12C H 0.099259 0.737216 0.621229 0.076 Uiso 1 1 calc R U . . .
 C2 C 0.7683(14) 0.9313(12) 0.2845(11) 0.046(4) Uani 1 1 d . . . . .
 H2A H 0.820640 0.859299 0.306650 0.069 Uiso 1 1 calc R U . . .
 H2B H 0.789645 0.973632 0.306754 0.069 Uiso 1 1 calc R U . . .
 H2C H 0.781816 0.956670 0.218146 0.069 Uiso 1 1 calc R U . . .
 C26 C 0.6023(15) 0.5611(11) 0.7487(10) 0.050(4) Uani 1 1 d D . . . .
 H26A H 0.518928 0.592438 0.730347 0.060 Uiso 1 1 calc R U . . .
 H26B H 0.651752 0.507864 0.719754 0.060 Uiso 1 1 calc R U . . .
 C13 C 0.8704(15) 0.5551(13) 0.6617(11) 0.062(5) Uani 1 1 d D . . . .
 H13A H 0.875807 0.611290 0.603050 0.074 Uiso 1 1 calc R U . . .
 H13B H 0.827063 0.514072 0.655498 0.074 Uiso 1 1 calc R U . . .
 C21 C 0.7751(17) 0.6682(11) 0.9631(11) 0.055(5) Uani 1 1 d D . . . .
 H21A H 0.684509 0.681707 0.973530 0.066 Uiso 1 1 calc R U . . .
 H21B H 0.789591 0.732787 0.953772 0.066 Uiso 1 1 calc R U . . .
 C14 C 0.9971(15) 0.4879(14) 0.6786(12) 0.066(5) Uani 1 1 d D . . . .
 H14A H 1.043414 0.463971 0.626508 0.079 Uiso 1 1 calc R U . . .
 H14B H 1.042050 0.525849 0.687740 0.079 Uiso 1 1 calc R U . . .
 C19 C 0.8285(18) 0.6860(12) 0.7274(12) 0.062(5) Uani 1 1 d D . . . .
 H19A H 0.802538 0.744591 0.672139 0.075 Uiso 1 1 calc R U . . .
 H19B H 0.920001 0.664261 0.719962 0.075 Uiso 1 1 calc R U . . .
 C22 C 0.8278(17) 0.5871(12) 1.0429(10) 0.056(5) Uani 1 1 d D . . . .
 H22A H 0.918294 0.574017 1.032970 0.068 Uiso 1 1 calc R U . . .
 H22B H 0.791124 0.610363 1.096286 0.068 Uiso 1 1 calc R U . . .
 C17 C 1.0311(19) 0.1783(12) 1.0168(10) 0.066(5) Uani 1 1 d D . . . .
 H17A H 1.116341 0.130919 1.024733 0.079 Uiso 1 1 calc R U . . .
 H17B H 0.983976 0.140076 1.010522 0.079 Uiso 1 1 calc R U . . .
 C23 C 0.8462(19) 0.4173(15) 1.1405(12) 0.068(5) Uani 1 1 d D . . . .
 H23A H 0.815459 0.445995 1.190644 0.081 Uiso 1 1 calc R U . . .
 H23B H 0.937822 0.393121 1.132100 0.081 Uiso 1 1 calc R U . . .
 C27 C 0.5445(19) 0.4283(16) 0.8704(12) 0.068(5) Uani 1 1 d D U . . .
 H27A H 0.463134 0.454941 0.849708 0.082 Uiso 1 1 calc R U . . .
 H27B H 0.601942 0.378564 0.839669 0.082 Uiso 1 1 calc R U . . .
 C29 C 0.640(2) 0.2790(15) 1.0829(14) 0.090(8) Uani 1 1 d D . . . .
 H29A H 0.587554 0.234602 1.100088 0.108 Uiso 1 1 calc R U . . .
 H29B H 0.597992 0.331857 1.112986 0.108 Uiso 1 1 calc R U . . .
 C30 C 0.7624(19) 0.2160(13) 1.1119(12) 0.069(6) Uani 1 1 d D . . . .
 H30A H 0.750517 0.177920 1.177746 0.082 Uiso 1 1 calc R U . . .
 H30B H 0.803436 0.164323 1.080443 0.082 Uiso 1 1 calc R U . . .
 C24 C 0.801(2) 0.3297(15) 1.1638(12) 0.074(6) Uani 1 1 d D . . . .
 H24A H 0.709590 0.354897 1.174103 0.089 Uiso 1 1 calc R U . . .
 H24B H 0.828740 0.277991 1.221657 0.089 Uiso 1 1 calc R U . . .
 C20 C 0.7789(19) 0.7245(12) 0.8043(13) 0.074(6) Uani 1 1 d D . . . .
 H20A H 0.687336 0.746326 0.814154 0.089 Uiso 1 1 calc R U . . .
 H20B H 0.804787 0.784719 0.791888 0.089 Uiso 1 1 calc R U . . .
 C28 C 0.531(2) 0.3763(18) 0.9670(13) 0.088(7) Uani 1 1 d D U . . .
 H28A H 0.489034 0.324207 0.984101 0.105 Uiso 1 1 calc R U . . .
 H28B H 0.481850 0.426302 0.999339 0.105 Uiso 1 1 calc R U . . .
 C18 C 0.973(2) 0.2086(17) 1.0981(11) 0.083(7) Uani 1 1 d D . . . .
 H18A H 1.021469 0.245090 1.105516 0.099 Uiso 1 1 calc R U . . .
 H18B H 0.975689 0.145713 1.152081 0.099 Uiso 1 1 calc R U . . .
 C5 C 0.5724(15) 0.8188(11) 0.1256(10) 0.043(4) Uani 1 1 d . . . . .
 H5A H 0.662911 0.790234 0.116730 0.064 Uiso 1 1 calc R U . . .
 H5B H 0.542586 0.846199 0.067345 0.064 Uiso 1 1 calc R U . . .
 H5C H 0.537154 0.764269 0.167721 0.064 Uiso 1 1 calc R U . . .
 C4 C 0.6130(15) 1.0152(11) 0.0955(9) 0.043(4) Uani 1 1 d . . . . .
 H4A H 0.572996 1.082908 0.103445 0.064 Uiso 1 1 calc R U . . .
 H4B H 0.615002 1.022633 0.032668 0.064 Uiso 1 1 calc R U . . .
 H4C H 0.697698 0.986812 0.109319 0.064 Uiso 1 1 calc R U . . .

loop_
  _atom_site_aniso_label
  _atom_site_aniso_U_11
  _atom_site_aniso_U_22
  _atom_site_aniso_U_33
  _atom_site_aniso_U_23
  _atom_site_aniso_U_13
  _atom_site_aniso_U_12
 Bi1 0.0379(3) 0.0242(3) 0.0366(3) -0.0132(2) -0.0020(2) -0.0100(2)
 Bi2 0.0316(3) 0.0239(3) 0.0401(3) -0.0121(2) -0.0061(2) -0.0079(2)
 Mn2 0.0289(12) 0.0194(9) 0.0407(11) -0.0104(8) -0.0036(9) -0.0059(8)
 Mn1 0.0352(12) 0.0229(9) 0.0329(10) -0.0112(8) -0.0036(9) -0.0096(9)
 K1 0.0381(19) 0.0333(15) 0.0402(16) -0.0142(13) 0.0000(13) -0.0133(14)
 Si2 0.048(3) 0.0245(17) 0.0278(18) -0.0084(15) -0.0077(17) -0.0113(17)
 Si1 0.042(2) 0.0239(17) 0.0295(18) -0.0091(14) -0.0039(16) -0.0147(16)
 Si4 0.027(2) 0.0259(17) 0.043(2) -0.0149(16) -0.0030(16) -0.0064(16)
 Si3 0.031(2) 0.0278(18) 0.048(2) -0.0157(17) -0.0087(18) -0.0054(16)
 N2 0.016(6) 0.019(5) 0.042(6) -0.013(4) -0.008(4) -0.002(4)
 N1 0.039(7) 0.021(5) 0.034(6) -0.015(4) 0.001(5) -0.012(5)
 O1 0.034(6) 0.052(6) 0.052(6) -0.023(5) 0.003(5) -0.010(5)
 O2 0.053(7) 0.037(6) 0.058(7) -0.018(5) -0.006(5) -0.010(5)
 N3 0.038(8) 0.038(7) 0.049(7) -0.006(6) -0.014(6) -0.013(6)
 O5 0.057(8) 0.046(6) 0.055(7) -0.005(5) -0.015(6) -0.025(6)
 O3 0.051(7) 0.041(6) 0.065(7) -0.025(5) -0.015(6) -0.016(5)
 O4 0.059(8) 0.071(8) 0.044(6) -0.034(6) 0.011(5) -0.031(6)
 C10 0.027(8) 0.022(6) 0.035(7) -0.017(5) 0.000(6) 0.000(5)
 C1 0.053(10) 0.029(7) 0.042(8) -0.022(6) -0.010(7) -0.010(7)
 O6 0.069(10) 0.064(8) 0.121(12) -0.002(8) -0.040(9) -0.035(8)
 C3 0.047(9) 0.028(7) 0.038(7) -0.013(6) -0.006(6) -0.016(7)
 C25 0.037(9) 0.033(7) 0.044(8) -0.009(6) -0.013(7) -0.005(7)
 C7 0.036(9) 0.049(9) 0.059(9) -0.029(8) -0.015(7) -0.009(7)
 C11 0.041(9) 0.024(6) 0.043(8) -0.014(6) -0.009(7) -0.003(6)
 N4 0.071(11) 0.050(8) 0.046(8) -0.008(7) 0.001(7) -0.025(8)
 C9 0.041(10) 0.030(7) 0.067(10) -0.014(7) -0.012(8) -0.008(7)
 C8 0.038(9) 0.033(7) 0.053(9) -0.014(7) -0.016(7) -0.005(7)
 C6 0.052(11) 0.043(8) 0.039(8) -0.016(7) -0.011(7) -0.007(8)
 C15 0.035(10) 0.062(11) 0.097(14) -0.038(11) -0.010(9) -0.015(9)
 C16 0.045(11) 0.038(8) 0.061(10) -0.018(8) -0.002(8) -0.004(7)
 C12 0.033(9) 0.044(9) 0.056(10) -0.017(8) 0.007(7) -0.003(7)
 C2 0.035(9) 0.049(9) 0.063(10) -0.029(8) -0.007(7) -0.012(7)
 C26 0.053(11) 0.044(9) 0.055(10) -0.014(8) -0.028(8) -0.006(8)
 C13 0.050(12) 0.058(11) 0.043(9) 0.002(8) 0.007(8) -0.011(9)
 C21 0.061(12) 0.036(8) 0.078(12) -0.035(8) -0.025(10) 0.001(8)
 C14 0.053(12) 0.077(13) 0.051(10) -0.014(9) 0.013(9) -0.025(10)
 C19 0.072(14) 0.034(8) 0.071(12) 0.000(8) -0.029(10) -0.011(9)
 C22 0.061(12) 0.062(10) 0.062(10) -0.051(9) 0.001(9) -0.011(9)
 C17 0.093(16) 0.038(9) 0.056(10) 0.007(8) -0.022(10) -0.027(10)
 C23 0.071(14) 0.096(15) 0.052(11) -0.047(11) 0.019(9) -0.038(12)
 C27 0.061(9) 0.082(9) 0.076(9) -0.015(7) -0.031(7) -0.033(7)
 C29 0.14(2) 0.071(14) 0.069(13) -0.009(11) 0.009(14) -0.078(17)
 C30 0.091(16) 0.037(9) 0.048(10) 0.001(8) 0.007(10) -0.019(10)
 C24 0.077(15) 0.090(15) 0.049(10) -0.015(10) 0.002(10) -0.036(13)
 C20 0.087(16) 0.034(9) 0.115(17) -0.012(10) -0.053(13) -0.020(9)
 C28 0.088(10) 0.089(10) 0.096(10) -0.032(8) -0.015(8) -0.036(8)
 C18 0.10(2) 0.081(15) 0.040(10) -0.008(10) -0.003(11) -0.024(14)
 C5 0.047(10) 0.046(8) 0.038(8) -0.022(7) -0.007(7) -0.010(7)
 C4 0.057(11) 0.040(8) 0.030(7) -0.012(6) -0.004(7) -0.015(7)

_geom_special_details
;
 All esds (except the esd in the dihedral angle between two l.s. planes)
 are estimated using the full covariance matrix.  The cell esds are taken
 into account individually in the estimation of esds in distances, angles
 and torsion angles; correlations between esds in cell parameters are only
 used when they are defined by crystal symmetry.  An approximate (isotropic)
 treatment of cell esds is used for estimating esds involving l.s. planes.
;
loop_
  _geom_bond_atom_site_label_1
  _geom_bond_atom_site_label_2
  _geom_bond_distance
  _geom_bond_site_symmetry_2
  _geom_bond_publ_flag
 Bi1 Bi2 2.9993(10) 2_666 ?
 Bi1 Mn2 2.842(2) 2_666 ?
 Bi1 Mn2 2.887(2) . ?
 Bi1 Mn1 2.966(2) . ?
 Bi2 Mn2 2.8468(19) . ?
 Bi2 Mn2 2.877(2) 2_666 ?
 Bi2 Mn1 2.934(2) 2_666 ?
 Mn2 Mn2 2.804(4) 2_666 ?
 Mn2 Mn1 2.720(3) . ?
 Mn2 N2 2.108(10) . ?
 Mn1 N2 2.218(10) . ?
 Mn1 N1 2.051(10) . ?
 K1 O1 2.781(11) . ?
 K1 O2 2.847(11) . ?
 K1 N3 2.937(12) . ?
 K1 O5 2.835(11) . ?
 K1 O3 2.875(10) . ?
 K1 O4 2.817(10) . ?
 K1 O6 2.784(13) . ?
 K1 N4 3.009(13) . ?
 Si2 N1 1.689(11) . ?
 Si2 C6 1.876(16) . ?
 Si2 C5 1.881(14) . ?
 Si2 C4 1.874(14) . ?
 Si1 N1 1.722(10) . ?
 Si1 C1 1.836(14) . ?
 Si1 C3 1.877(14) . ?
 Si1 C2 1.898(15) . ?
 Si4 N2 1.757(11) . ?
 Si4 C10 1.860(13) . ?
 Si4 C11 1.883(13) . ?
 Si4 C12 1.876(16) . ?
 Si3 N2 1.765(10) . ?
 Si3 C7 1.842(15) . ?
 Si3 C9 1.879(15) . ?
 Si3 C8 1.889(14) . ?
 O1 C15 1.39(2) . ?
 O1 C14 1.452(19) . ?
 O2 C16 1.413(19) . ?
 O2 C17 1.415(18) . ?
 N3 C25 1.486(18) . ?
 N3 C13 1.47(2) . ?
 N3 C19 1.44(2) . ?
 O5 C26 1.436(18) . ?
 O5 C27 1.459(19) . ?
 O3 C21 1.396(19) . ?
 O3 C20 1.48(2) . ?
 O4 C22 1.415(18) . ?
 O4 C23 1.41(2) . ?
 C10 H10A 0.9800 . ?
 C10 H10B 0.9800 . ?
 C10 H10C 0.9800 . ?
 C1 H1A 0.9800 . ?
 C1 H1B 0.9800 . ?
 C1 H1C 0.9800 . ?
 O6 C29 1.39(2) . ?
 O6 C28 1.46(3) . ?
 C3 H3A 0.9800 . ?
 C3 H3B 0.9800 . ?
 C3 H3C 0.9800 . ?
 C25 H25A 0.9900 . ?
 C25 H25B 0.9900 . ?
 C25 C26 1.489(13) . ?
 C7 H7A 0.9800 . ?
 C7 H7B 0.9800 . ?
 C7 H7C 0.9800 . ?
 C11 H11A 0.9800 . ?
 C11 H11B 0.9800 . ?
 C11 H11C 0.9800 . ?
 N4 C30 1.46(2) . ?
 N4 C24 1.52(2) . ?
 N4 C18 1.47(3) . ?
 C9 H9A 0.9800 . ?
 C9 H9B 0.9800 . ?
 C9 H9C 0.9800 . ?
 C8 H8A 0.9800 . ?
 C8 H8B 0.9800 . ?
 C8 H8C 0.9800 . ?
 C6 H6A 0.9800 . ?
 C6 H6B 0.9800 . ?
 C6 H6C 0.9800 . ?
 C15 H15A 0.9900 . ?
 C15 H15B 0.9900 . ?
 C15 C16 1.471(14) . ?
 C16 H16A 0.9900 . ?
 C16 H16B 0.9900 . ?
 C12 H12A 0.9800 . ?
 C12 H12B 0.9800 . ?
 C12 H12C 0.9800 . ?
 C2 H2A 0.9800 . ?
 C2 H2B 0.9800 . ?
 C2 H2C 0.9800 . ?
 C26 H26A 0.9900 . ?
 C26 H26B 0.9900 . ?
 C13 H13A 0.9900 . ?
 C13 H13B 0.9900 . ?
 C13 C14 1.474(15) . ?
 C21 H21A 0.9900 . ?
 C21 H21B 0.9900 . ?
 C21 C22 1.465(14) . ?
 C14 H14A 0.9900 . ?
 C14 H14B 0.9900 . ?
 C19 H19A 0.9900 . ?
 C19 H19B 0.9900 . ?
 C19 C20 1.467(15) . ?
 C22 H22A 0.9900 . ?
 C22 H22B 0.9900 . ?
 C17 H17A 0.9900 . ?
 C17 H17B 0.9900 . ?
 C17 C18 1.473(15) . ?
 C23 H23A 0.9900 . ?
 C23 H23B 0.9900 . ?
 C23 C24 1.473(15) . ?
 C27 H27A 0.9900 . ?
 C27 H27B 0.9900 . ?
 C27 C28 1.442(15) . ?
 C29 H29A 0.9900 . ?
 C29 H29B 0.9900 . ?
 C29 C30 1.477(15) . ?
 C30 H30A 0.9900 . ?
 C30 H30B 0.9900 . ?
 C24 H24A 0.9900 . ?
 C24 H24B 0.9900 . ?
 C20 H20A 0.9900 . ?
 C20 H20B 0.9900 . ?
 C28 H28A 0.9900 . ?
 C28 H28B 0.9900 . ?
 C18 H18A 0.9900 . ?
 C18 H18B 0.9900 . ?
 C5 H5A 0.9800 . ?
 C5 H5B 0.9800 . ?
 C5 H5C 0.9800 . ?
 C4 H4A 0.9800 . ?
 C4 H4B 0.9800 . ?
 C4 H4C 0.9800 . ?

loop_
  _geom_angle_atom_site_label_1
  _geom_angle_atom_site_label_2
  _geom_angle_atom_site_label_3
  _geom_angle
  _geom_angle_site_symmetry_1
  _geom_angle_site_symmetry_3
  _geom_angle_publ_flag
 Mn2 Bi1 Bi2 58.48(4) . 2_666 ?
 Mn2 Bi1 Bi2 58.26(4) 2_666 2_666 ?
 Mn2 Bi1 Mn2 58.60(7) 2_666 . ?
 Mn2 Bi1 Mn1 55.38(6) . . ?
 Mn2 Bi1 Mn1 104.65(6) 2_666 . ?
 Mn1 Bi1 Bi2 58.93(5) . 2_666 ?
 Mn2 Bi2 Bi1 58.80(4) 2_666 2_666 ?
 Mn2 Bi2 Bi1 58.10(5) . 2_666 ?
 Mn2 Bi2 Mn2 58.66(7) . 2_666 ?
 Mn2 Bi2 Mn1 105.34(6) . 2_666 ?
 Mn2 Bi2 Mn1 55.82(5) 2_666 2_666 ?
 Mn1 Bi2 Bi1 59.96(4) 2_666 2_666 ?
 Bi1 Mn2 Bi1 121.40(7) 2_666 . ?
 Bi1 Mn2 Bi2 63.64(5) 2_666 . ?
 Bi1 Mn2 Bi2 88.53(6) 2_666 2_666 ?
 Bi2 Mn2 Bi1 88.24(6) . . ?
 Bi2 Mn2 Bi1 62.72(5) 2_666 . ?
 Bi2 Mn2 Bi2 121.34(7) . 2_666 ?
 Mn2 Mn2 Bi1 59.90(8) 2_666 . ?
 Mn2 Mn2 Bi1 61.50(7) 2_666 2_666 ?
 Mn2 Mn2 Bi2 61.21(7) 2_666 . ?
 Mn2 Mn2 Bi2 60.13(7) 2_666 2_666 ?
 Mn1 Mn2 Bi1 63.78(6) . . ?
 Mn1 Mn2 Bi1 145.95(9) . 2_666 ?
 Mn1 Mn2 Bi2 146.66(9) . . ?
 Mn1 Mn2 Bi2 63.16(6) . 2_666 ?
 Mn1 Mn2 Mn2 112.64(12) . 2_666 ?
 N2 Mn2 Bi1 130.1(3) . 2_666 ?
 N2 Mn2 Bi1 107.8(3) . . ?
 N2 Mn2 Bi2 129.5(3) . . ?
 N2 Mn2 Bi2 108.3(3) . 2_666 ?
 N2 Mn2 Mn2 165.5(3) . 2_666 ?
 N2 Mn2 Mn1 52.9(3) . . ?
 Bi2 Mn1 Bi1 61.11(4) 2_666 . ?
 Mn2 Mn1 Bi1 60.84(6) . . ?
 Mn2 Mn1 Bi2 61.03(6) . 2_666 ?
 N2 Mn1 Bi1 102.2(2) . . ?
 N2 Mn1 Bi2 103.4(3) . 2_666 ?
 N2 Mn1 Mn2 49.3(2) . . ?
 N1 Mn1 Bi1 121.8(3) . . ?
 N1 Mn1 Bi2 119.9(3) . 2_666 ?
 N1 Mn1 Mn2 177.4(3) . . ?
 N1 Mn1 N2 128.6(4) . . ?
 O1 K1 O2 60.8(3) . . ?
 O1 K1 N3 61.2(4) . . ?
 O1 K1 O5 100.4(3) . . ?
 O1 K1 O3 100.9(3) . . ?
 O1 K1 O4 141.3(3) . . ?
 O1 K1 O6 115.8(4) . . ?
 O1 K1 N4 119.5(4) . . ?
 O2 K1 N3 120.9(4) . . ?
 O2 K1 O3 121.5(3) . . ?
 O2 K1 N4 59.8(4) . . ?
 N3 K1 N4 179.3(4) . . ?
 O5 K1 O2 139.6(3) . . ?
 O5 K1 N3 62.4(3) . . ?
 O5 K1 O3 96.0(3) . . ?
 O5 K1 N4 117.0(4) . . ?
 O3 K1 N3 61.0(3) . . ?
 O3 K1 N4 118.9(4) . . ?
 O4 K1 O2 99.3(4) . . ?
 O4 K1 N3 119.2(4) . . ?
 O4 K1 O5 113.7(4) . . ?
 O4 K1 O3 59.2(3) . . ?
 O4 K1 N4 60.7(4) . . ?
 O6 K1 O2 94.3(4) . . ?
 O6 K1 N3 120.3(4) . . ?
 O6 K1 O5 60.1(3) . . ?
 O6 K1 O3 138.5(4) . . ?
 O6 K1 O4 97.5(4) . . ?
 O6 K1 N4 59.1(4) . . ?
 N1 Si2 C6 112.3(6) . . ?
 N1 Si2 C5 111.8(6) . . ?
 N1 Si2 C4 114.0(6) . . ?
 C6 Si2 C5 107.8(7) . . ?
 C4 Si2 C6 105.2(7) . . ?
 C4 Si2 C5 105.1(7) . . ?
 N1 Si1 C1 114.6(6) . . ?
 N1 Si1 C3 112.2(6) . . ?
 N1 Si1 C2 113.9(6) . . ?
 C1 Si1 C3 105.3(6) . . ?
 C1 Si1 C2 103.4(7) . . ?
 C3 Si1 C2 106.6(7) . . ?
 N2 Si4 C10 112.1(5) . . ?
 N2 Si4 C11 112.1(6) . . ?
 N2 Si4 C12 114.0(7) . . ?
 C10 Si4 C11 106.6(6) . . ?
 C10 Si4 C12 104.4(7) . . ?
 C12 Si4 C11 107.1(7) . . ?
 N2 Si3 C7 110.9(6) . . ?
 N2 Si3 C9 114.0(6) . . ?
 N2 Si3 C8 114.2(6) . . ?
 C7 Si3 C9 106.3(7) . . ?
 C7 Si3 C8 106.6(7) . . ?
 C9 Si3 C8 104.2(7) . . ?
 Mn2 N2 Mn1 77.9(3) . . ?
 Si4 N2 Mn2 116.3(5) . . ?
 Si4 N2 Mn1 112.1(5) . . ?
 Si4 N2 Si3 114.2(6) . . ?
 Si3 N2 Mn2 112.4(5) . . ?
 Si3 N2 Mn1 119.1(5) . . ?
 Si2 N1 Mn1 117.3(5) . . ?
 Si2 N1 Si1 123.4(6) . . ?
 Si1 N1 Mn1 119.0(6) . . ?
 C15 O1 K1 116.5(10) . . ?
 C15 O1 C14 111.6(12) . . ?
 C14 O1 K1 118.2(9) . . ?
 C16 O2 K1 110.0(9) . . ?
 C16 O2 C17 114.2(11) . . ?
 C17 O2 K1 117.9(10) . . ?
 C25 N3 K1 108.9(8) . . ?
 C13 N3 K1 108.3(8) . . ?
 C13 N3 C25 108.5(12) . . ?
 C19 N3 K1 109.9(9) . . ?
 C19 N3 C25 108.3(12) . . ?
 C19 N3 C13 112.8(13) . . ?
 C26 O5 K1 112.8(9) . . ?
 C26 O5 C27 107.4(11) . . ?
 C27 O5 K1 109.9(9) . . ?
 C21 O3 K1 112.7(9) . . ?
 C21 O3 C20 111.3(12) . . ?
 C20 O3 K1 115.5(8) . . ?
 C22 O4 K1 117.8(8) . . ?
 C23 O4 K1 120.0(9) . . ?
 C23 O4 C22 112.1(12) . . ?
 Si4 C10 H10A 109.5 . . ?
 Si4 C10 H10B 109.5 . . ?
 Si4 C10 H10C 109.5 . . ?
 H10A C10 H10B 109.5 . . ?
 H10A C10 H10C 109.5 . . ?
 H10B C10 H10C 109.5 . . ?
 Si1 C1 H1A 109.5 . . ?
 Si1 C1 H1B 109.5 . . ?
 Si1 C1 H1C 109.5 . . ?
 H1A C1 H1B 109.5 . . ?
 H1A C1 H1C 109.5 . . ?
 H1B C1 H1C 109.5 . . ?
 C29 O6 K1 119.4(11) . . ?
 C29 O6 C28 104.1(16) . . ?
 C28 O6 K1 117.9(11) . . ?
 Si1 C3 H3A 109.5 . . ?
 Si1 C3 H3B 109.5 . . ?
 Si1 C3 H3C 109.5 . . ?
 H3A C3 H3B 109.5 . . ?
 H3A C3 H3C 109.5 . . ?
 H3B C3 H3C 109.5 . . ?
 N3 C25 H25A 108.7 . . ?
 N3 C25 H25B 108.7 . . ?
 N3 C25 C26 114.4(12) . . ?
 H25A C25 H25B 107.6 . . ?
 C26 C25 H25A 108.7 . . ?
 C26 C25 H25B 108.7 . . ?
 Si3 C7 H7A 109.5 . . ?
 Si3 C7 H7B 109.5 . . ?
 Si3 C7 H7C 109.5 . . ?
 H7A C7 H7B 109.5 . . ?
 H7A C7 H7C 109.5 . . ?
 H7B C7 H7C 109.5 . . ?
 Si4 C11 H11A 109.5 . . ?
 Si4 C11 H11B 109.5 . . ?
 Si4 C11 H11C 109.5 . . ?
 H11A C11 H11B 109.5 . . ?
 H11A C11 H11C 109.5 . . ?
 H11B C11 H11C 109.5 . . ?
 C30 N4 K1 109.7(10) . . ?
 C30 N4 C24 108.3(14) . . ?
 C30 N4 C18 110.6(15) . . ?
 C24 N4 K1 107.8(10) . . ?
 C18 N4 K1 110.4(10) . . ?
 C18 N4 C24 110.0(15) . . ?
 Si3 C9 H9A 109.5 . . ?
 Si3 C9 H9B 109.5 . . ?
 Si3 C9 H9C 109.5 . . ?
 H9A C9 H9B 109.5 . . ?
 H9A C9 H9C 109.5 . . ?
 H9B C9 H9C 109.5 . . ?
 Si3 C8 H8A 109.5 . . ?
 Si3 C8 H8B 109.5 . . ?
 Si3 C8 H8C 109.5 . . ?
 H8A C8 H8B 109.5 . . ?
 H8A C8 H8C 109.5 . . ?
 H8B C8 H8C 109.5 . . ?
 Si2 C6 H6A 109.5 . . ?
 Si2 C6 H6B 109.5 . . ?
 Si2 C6 H6C 109.5 . . ?
 H6A C6 H6B 109.5 . . ?
 H6A C6 H6C 109.5 . . ?
 H6B C6 H6C 109.5 . . ?
 O1 C15 H15A 109.6 . . ?
 O1 C15 H15B 109.6 . . ?
 O1 C15 C16 110.1(14) . . ?
 H15A C15 H15B 108.1 . . ?
 C16 C15 H15A 109.6 . . ?
 C16 C15 H15B 109.6 . . ?
 O2 C16 C15 112.1(13) . . ?
 O2 C16 H16A 109.2 . . ?
 O2 C16 H16B 109.2 . . ?
 C15 C16 H16A 109.2 . . ?
 C15 C16 H16B 109.2 . . ?
 H16A C16 H16B 107.9 . . ?
 Si4 C12 H12A 109.5 . . ?
 Si4 C12 H12B 109.5 . . ?
 Si4 C12 H12C 109.5 . . ?
 H12A C12 H12B 109.5 . . ?
 H12A C12 H12C 109.5 . . ?
 H12B C12 H12C 109.5 . . ?
 Si1 C2 H2A 109.5 . . ?
 Si1 C2 H2B 109.5 . . ?
 Si1 C2 H2C 109.5 . . ?
 H2A C2 H2B 109.5 . . ?
 H2A C2 H2C 109.5 . . ?
 H2B C2 H2C 109.5 . . ?
 O5 C26 C25 110.2(11) . . ?
 O5 C26 H26A 109.6 . . ?
 O5 C26 H26B 109.6 . . ?
 C25 C26 H26A 109.6 . . ?
 C25 C26 H26B 109.6 . . ?
 H26A C26 H26B 108.1 . . ?
 N3 C13 H13A 108.3 . . ?
 N3 C13 H13B 108.3 . . ?
 N3 C13 C14 115.8(15) . . ?
 H13A C13 H13B 107.4 . . ?
 C14 C13 H13A 108.3 . . ?
 C14 C13 H13B 108.3 . . ?
 O3 C21 H21A 109.3 . . ?
 O3 C21 H21B 109.3 . . ?
 O3 C21 C22 111.5(13) . . ?
 H21A C21 H21B 108.0 . . ?
 C22 C21 H21A 109.3 . . ?
 C22 C21 H21B 109.3 . . ?
 O1 C14 C13 106.5(13) . . ?
 O1 C14 H14A 110.4 . . ?
 O1 C14 H14B 110.4 . . ?
 C13 C14 H14A 110.4 . . ?
 C13 C14 H14B 110.4 . . ?
 H14A C14 H14B 108.6 . . ?
 N3 C19 H19A 107.8 . . ?
 N3 C19 H19B 107.8 . . ?
 N3 C19 C20 117.8(15) . . ?
 H19A C19 H19B 107.2 . . ?
 C20 C19 H19A 107.8 . . ?
 C20 C19 H19B 107.8 . . ?
 O4 C22 C21 110.7(13) . . ?
 O4 C22 H22A 109.5 . . ?
 O4 C22 H22B 109.5 . . ?
 C21 C22 H22A 109.5 . . ?
 C21 C22 H22B 109.5 . . ?
 H22A C22 H22B 108.1 . . ?
 O2 C17 H17A 109.0 . . ?
 O2 C17 H17B 109.0 . . ?
 O2 C17 C18 113.1(14) . . ?
 H17A C17 H17B 107.8 . . ?
 C18 C17 H17A 109.0 . . ?
 C18 C17 H17B 109.0 . . ?
 O4 C23 H23A 109.6 . . ?
 O4 C23 H23B 109.6 . . ?
 O4 C23 C24 110.1(15) . . ?
 H23A C23 H23B 108.2 . . ?
 C24 C23 H23A 109.6 . . ?
 C24 C23 H23B 109.6 . . ?
 O5 C27 H27A 109.4 . . ?
 O5 C27 H27B 109.4 . . ?
 H27A C27 H27B 108.0 . . ?
 C28 C27 O5 111.2(15) . . ?
 C28 C27 H27A 109.4 . . ?
 C28 C27 H27B 109.4 . . ?
 O6 C29 H29A 109.9 . . ?
 O6 C29 H29B 109.9 . . ?
 O6 C29 C30 108.7(17) . . ?
 H29A C29 H29B 108.3 . . ?
 C30 C29 H29A 109.9 . . ?
 C30 C29 H29B 109.9 . . ?
 N4 C30 C29 113.7(14) . . ?
 N4 C30 H30A 108.8 . . ?
 N4 C30 H30B 108.8 . . ?
 C29 C30 H30A 108.8 . . ?
 C29 C30 H30B 108.8 . . ?
 H30A C30 H30B 107.7 . . ?
 N4 C24 H24A 108.4 . . ?
 N4 C24 H24B 108.4 . . ?
 C23 C24 N4 115.5(14) . . ?
 C23 C24 H24A 108.4 . . ?
 C23 C24 H24B 108.4 . . ?
 H24A C24 H24B 107.5 . . ?
 O3 C20 H20A 110.1 . . ?
 O3 C20 H20B 110.1 . . ?
 C19 C20 O3 108.1(14) . . ?
 C19 C20 H20A 110.1 . . ?
 C19 C20 H20B 110.1 . . ?
 H20A C20 H20B 108.4 . . ?
 O6 C28 H28A 110.6 . . ?
 O6 C28 H28B 110.6 . . ?
 C27 C28 O6 105.6(17) . . ?
 C27 C28 H28A 110.6 . . ?
 C27 C28 H28B 110.6 . . ?
 H28A C28 H28B 108.8 . . ?
 N4 C18 H18A 109.1 . . ?
 N4 C18 H18B 109.1 . . ?
 C17 C18 N4 112.5(17) . . ?
 C17 C18 H18A 109.1 . . ?
 C17 C18 H18B 109.1 . . ?
 H18A C18 H18B 107.8 . . ?
 Si2 C5 H5A 109.5 . . ?
 Si2 C5 H5B 109.5 . . ?
 Si2 C5 H5C 109.5 . . ?
 H5A C5 H5B 109.5 . . ?
 H5A C5 H5C 109.5 . . ?
 H5B C5 H5C 109.5 . . ?
 Si2 C4 H4A 109.5 . . ?
 Si2 C4 H4B 109.5 . . ?
 Si2 C4 H4C 109.5 . . ?
 H4A C4 H4B 109.5 . . ?
 H4A C4 H4C 109.5 . . ?
 H4B C4 H4C 109.5 . . ?

loop_
  _geom_torsion_atom_site_label_1
  _geom_torsion_atom_site_label_2
  _geom_torsion_atom_site_label_3
  _geom_torsion_atom_site_label_4
  _geom_torsion
  _geom_torsion_site_symmetry_1
  _geom_torsion_site_symmetry_2
  _geom_torsion_site_symmetry_3
  _geom_torsion_site_symmetry_4
  _geom_torsion_publ_flag
 K1 O1 C15 C16 42.4(16) . . . . ?
 K1 O1 C14 C13 -47.8(18) . . . . ?
 K1 O2 C16 C15 51.4(15) . . . . ?
 K1 O2 C17 C18 -44(2) . . . . ?
 K1 N3 C25 C26 -41.7(14) . . . . ?
 K1 N3 C13 C14 -46.5(17) . . . . ?
 K1 N3 C19 C20 -46.2(18) . . . . ?
 K1 O5 C26 C25 -52.7(14) . . . . ?
 K1 O5 C27 C28 56.9(19) . . . . ?
 K1 O3 C21 C22 51.6(16) . . . . ?
 K1 O3 C20 C19 -44.6(17) . . . . ?
 K1 O4 C22 C21 39.0(17) . . . . ?
 K1 O4 C23 C24 -45.2(18) . . . . ?
 K1 O6 C29 C30 -52(2) . . . . ?
 K1 O6 C28 C27 44(2) . . . . ?
 K1 N4 C30 C29 -41.0(19) . . . . ?
 K1 N4 C24 C23 -43(2) . . . . ?
 K1 N4 C18 C17 -44.6(19) . . . . ?
 O1 C15 C16 O2 -64.8(19) . . . . ?
 O2 C17 C18 N4 61(2) . . . . ?
 N3 C25 C26 O5 66.3(17) . . . . ?
 N3 C13 C14 O1 64(2) . . . . ?
 N3 C19 C20 O3 63(2) . . . . ?
 O5 C27 C28 O6 -67(2) . . . . ?
 O3 C21 C22 O4 -61.2(19) . . . . ?
 O4 C23 C24 N4 61(2) . . . . ?
 C10 Si4 N2 Mn2 29.3(8) . . . . ?
 C10 Si4 N2 Mn1 -57.8(7) . . . . ?
 C10 Si4 N2 Si3 162.9(6) . . . . ?
 C1 Si1 N1 Mn1 -2.4(10) . . . . ?
 C1 Si1 N1 Si2 170.8(8) . . . . ?
 O6 C29 C30 N4 63(2) . . . . ?
 C3 Si1 N1 Mn1 -122.5(7) . . . . ?
 C3 Si1 N1 Si2 50.7(10) . . . . ?
 C25 N3 C13 C14 -164.6(14) . . . . ?
 C25 N3 C19 C20 72.7(18) . . . . ?
 C7 Si3 N2 Mn2 -61.2(8) . . . . ?
 C7 Si3 N2 Mn1 27.0(8) . . . . ?
 C7 Si3 N2 Si4 163.4(6) . . . . ?
 C11 Si4 N2 Mn2 149.1(6) . . . . ?
 C11 Si4 N2 Mn1 62.1(7) . . . . ?
 C11 Si4 N2 Si3 -77.3(8) . . . . ?
 C9 Si3 N2 Mn2 58.7(8) . . . . ?
 C9 Si3 N2 Mn1 147.0(6) . . . . ?
 C9 Si3 N2 Si4 -76.7(8) . . . . ?
 C8 Si3 N2 Mn2 178.4(6) . . . . ?
 C8 Si3 N2 Mn1 -93.4(7) . . . . ?
 C8 Si3 N2 Si4 42.9(9) . . . . ?
 C6 Si2 N1 Mn1 75.4(8) . . . . ?
 C6 Si2 N1 Si1 -97.9(9) . . . . ?
 C15 O1 C14 C13 173.0(15) . . . . ?
 C16 O2 C17 C18 -175.6(17) . . . . ?
 C12 Si4 N2 Mn2 -89.0(7) . . . . ?
 C12 Si4 N2 Mn1 -176.1(6) . . . . ?
 C12 Si4 N2 Si3 44.6(8) . . . . ?
 C2 Si1 N1 Mn1 116.3(8) . . . . ?
 C2 Si1 N1 Si2 -70.5(10) . . . . ?
 C26 O5 C27 C28 -180.0(17) . . . . ?
 C13 N3 C25 C26 76.1(16) . . . . ?
 C13 N3 C19 C20 -167.1(15) . . . . ?
 C21 O3 C20 C19 -174.6(14) . . . . ?
 C14 O1 C15 C16 -177.6(15) . . . . ?
 C19 N3 C25 C26 -161.2(13) . . . . ?
 C19 N3 C13 C14 75.4(18) . . . . ?
 C22 O4 C23 C24 170.3(15) . . . . ?
 C17 O2 C16 C15 -173.4(15) . . . . ?
 C23 O4 C22 C21 -175.7(14) . . . . ?
 C27 O5 C26 C25 -174.0(14) . . . . ?
 C29 O6 C28 C27 178.9(17) . . . . ?
 C30 N4 C24 C23 -162.1(18) . . . . ?
 C30 N4 C18 C17 77.0(19) . . . . ?
 C24 N4 C30 C29 76(2) . . . . ?
 C24 N4 C18 C17 -163.5(15) . . . . ?
 C20 O3 C21 C22 -176.9(14) . . . . ?
 C28 O6 C29 C30 173.6(17) . . . . ?
 C18 N4 C30 C29 -163.1(16) . . . . ?
 C18 N4 C24 C23 77(2) . . . . ?
 C5 Si2 N1 Mn1 -46.0(9) . . . . ?
 C5 Si2 N1 Si1 140.6(8) . . . . ?
 C4 Si2 N1 Mn1 -165.1(7) . . . . ?
 C4 Si2 N1 Si1 21.6(11) . . . . ?

_shelx_res_file
;
TITL 2_a.res in P-1
    2.res
    created by SHELXL-2018/3 at 12:37:15 on 26-Apr-2022
REM Old TITL 2 in P-1
REM SHELXT solution in P-1: R1 0.162, Rweak 0.001, Alpha 0.024
REM <I/s> 0.000 for 0 systematic absences, Orientation as input
REM Formula found by SHELXT: C20 N7 O14 Si1 K4 Mn2 Bi2
CELL 0.71073 11.88 14.9415 16.3342 66.015 73.461 66.837
ZERR 1 0.0017 0.0029 0.0046 0.027 0.014 0.009
LATT 1
SFAC C H Bi K Mn N O Si
UNIT 60 144 4 2 4 8 12 8
ISOR 0.01 0.01 C28 C27
SADI C28 C27 C30 C29 C26 C25 C20 C19 C22 C21 C24 C23 C18 C17 C16 C15 C14 C13

L.S. 5
PLAN  26
SIZE 0.122 0.133 0.25
TEMP -173.15
CONF
BOND
list 4
MORE -1
BOND $H
fmap 2 53
acta
OMIT 0 51
REM <olex2.extras>
REM <HklSrc "%.\\2.hkl">
REM </olex2.extras>

WGHT    0.077800   30.292002
FVAR       0.27240
BI1   3    0.595551    0.553692    0.337629    11.00000    0.03787    0.02421 =
         0.03659   -0.01323   -0.00200   -0.01000
BI2   3    0.347403    0.419028    0.508147    11.00000    0.03164    0.02385 =
         0.04010   -0.01210   -0.00611   -0.00793
MN2   5    0.406102    0.595693    0.485696    11.00000    0.02895    0.01937 =
         0.04073   -0.01041   -0.00363   -0.00585
MN1   5    0.489219    0.755351    0.368218    11.00000    0.03520    0.02288 =
         0.03291   -0.01116   -0.00365   -0.00964
K1    4    0.820550    0.440534    0.909896    11.00000    0.03814    0.03335 =
         0.04017   -0.01422   -0.00002   -0.01328
SI2   8    0.523384    0.925655    0.173849    11.00000    0.04757    0.02455 =
         0.02776   -0.00837   -0.00772   -0.01130
SI1   8    0.599436    0.939740    0.327359    11.00000    0.04212    0.02392 =
         0.02947   -0.00908   -0.00394   -0.01471
SI4   8    0.249609    0.816833    0.521121    11.00000    0.02734    0.02589 =
         0.04305   -0.01490   -0.00295   -0.00643
SI3   8    0.186301    0.777550    0.378994    11.00000    0.03115    0.02785 =
         0.04796   -0.01567   -0.00871   -0.00540
N2    6    0.301110    0.753298    0.440966    11.00000    0.01616    0.01862 =
         0.04229   -0.01305   -0.00808   -0.00209
N1    6    0.546129    0.879869    0.282907    11.00000    0.03908    0.02146 =
         0.03399   -0.01481    0.00146   -0.01211
O1    7    0.984928    0.400818    0.759646    11.00000    0.03432    0.05175 =
         0.05166   -0.02251    0.00348   -0.00950
O2    7    1.035703    0.263363    0.936367    11.00000    0.05267    0.03707 =
         0.05831   -0.01814   -0.00573   -0.01036
N3    6    0.794492    0.601985    0.731336    11.00000    0.03845    0.03753 =
         0.04933   -0.00629   -0.01377   -0.01313
O5    7    0.591889    0.513858    0.845443    11.00000    0.05676    0.04551 =
         0.05496   -0.00459   -0.01520   -0.02495
O3    7    0.827428    0.640149    0.885429    11.00000    0.05094    0.04132 =
         0.06499   -0.02489   -0.01452   -0.01633
O4    7    0.804431    0.494799    1.060049    11.00000    0.05939    0.07108 =
         0.04375   -0.03416    0.01120   -0.03123
C10   1    0.356187    0.759858    0.606376    11.00000    0.02658    0.02241 =
         0.03472   -0.01697   -0.00009   -0.00011
AFIX 137
H10A  2    0.351272    0.691116    0.645698    11.00000   -1.50000
H10B  2    0.332255    0.804343    0.643083    11.00000   -1.50000
H10C  2    0.441190    0.754095    0.575269    11.00000   -1.50000
AFIX   0
C1    1    0.592731    0.886110    0.451039    11.00000    0.05344    0.02898 =
         0.04178   -0.02223   -0.00970   -0.01031
AFIX 137
H1A   2    0.507768    0.887547    0.479678    11.00000   -1.50000
H1B   2    0.618715    0.927499    0.471228    11.00000   -1.50000
H1C   2    0.648133    0.814663    0.468215    11.00000   -1.50000
AFIX   0

O6    7    0.656435    0.326700    0.989275    11.00000    0.06936    0.06424 =
         0.12128   -0.00161   -0.03959   -0.03485
C3    1    0.508870    1.080660    0.301935    11.00000    0.04741    0.02838 =
         0.03761   -0.01283   -0.00567   -0.01642
AFIX 137
H3A   2    0.509563    1.114275    0.236363    11.00000   -1.50000
H3B   2    0.546490    1.112884    0.323858    11.00000   -1.50000
H3C   2    0.423281    1.088379    0.332312    11.00000   -1.50000
AFIX   0

C25   1    0.662895    0.642058    0.717566    11.00000    0.03674    0.03345 =
         0.04432   -0.00935   -0.01318   -0.00543
AFIX  23
H25A  2    0.658277    0.680057    0.652245    11.00000   -1.20000
H25B  2    0.615796    0.691923    0.750320    11.00000   -1.20000
AFIX   0

C7    1    0.256678    0.740847    0.276472    11.00000    0.03633    0.04932 =
         0.05874   -0.02871   -0.01483   -0.00916
AFIX 137
H7A   2    0.306480    0.785205    0.235399    11.00000   -1.50000
H7B   2    0.191264    0.749212    0.246005    11.00000   -1.50000
H7C   2    0.309734    0.668598    0.293467    11.00000   -1.50000
AFIX   0
C11   1    0.236843    0.957648    0.466900    11.00000    0.04091    0.02389 =
         0.04309   -0.01361   -0.00869   -0.00268
AFIX 137
H11A  2    0.314775    0.964631    0.427865    11.00000   -1.50000
H11B  2    0.219872    0.987738    0.514142    11.00000   -1.50000
H11C  2    0.169237    0.993873    0.430468    11.00000   -1.50000
AFIX   0

N4    6    0.843662    0.276129    1.093496    11.00000    0.07076    0.04951 =
         0.04618   -0.00799    0.00101   -0.02546
C9    1    0.072515    0.704917    0.443769    11.00000    0.04087    0.02990 =
         0.06704   -0.01394   -0.01226   -0.00764
AFIX 137
H9A   2    0.111983    0.632189    0.448211    11.00000   -1.50000
H9B   2    0.000585    0.734736    0.412137    11.00000   -1.50000
H9C   2    0.045633    0.709945    0.504741    11.00000   -1.50000
AFIX   0
C8    1    0.086474    0.917187    0.340103    11.00000    0.03816    0.03268 =
         0.05350   -0.01395   -0.01575   -0.00489
AFIX 137
H8A   2    0.026643    0.933582    0.391495    11.00000   -1.50000
H8B   2    0.042112    0.928622    0.292700    11.00000   -1.50000
H8C   2    0.138874    0.961804    0.315937    11.00000   -1.50000
AFIX   0
C6    1    0.357249    1.001316    0.159714    11.00000    0.05235    0.04252 =
         0.03926   -0.01572   -0.01094   -0.00714
AFIX 137
H6A   2    0.305223    0.957535    0.196943    11.00000   -1.50000
H6B   2    0.347973    1.024407    0.095913    11.00000   -1.50000
H6C   2    0.331756    1.061535    0.178903    11.00000   -1.50000
AFIX   0

C15   1    1.098971    0.325932    0.776291    11.00000    0.03493    0.06213 =
         0.09725   -0.03763   -0.01031   -0.01507
AFIX  23
H15A  2    1.153166    0.355482    0.786397    11.00000   -1.20000
H15B  2    1.139361    0.303031    0.723005    11.00000   -1.20000
AFIX   0
C16   1    1.082511    0.237032    0.856527    11.00000    0.04523    0.03789 =
         0.06098   -0.01785   -0.00182   -0.00445
AFIX  23
H16A  2    1.024758    0.210160    0.847261    11.00000   -1.20000
H16B  2    1.163137    0.181440    0.863760    11.00000   -1.20000
AFIX   0

C12   1    0.095408    0.809728    0.590270    11.00000    0.03296    0.04434 =
         0.05631   -0.01701    0.00692   -0.00323
AFIX 137
H12A  2    0.031842    0.844576    0.550404    11.00000   -1.50000
H12B  2    0.074584    0.843681    0.635293    11.00000   -1.50000
H12C  2    0.099259    0.737216    0.621229    11.00000   -1.50000
AFIX   0
C2    1    0.768308    0.931316    0.284550    11.00000    0.03498    0.04912 =
         0.06260   -0.02874   -0.00733   -0.01178
AFIX 137
H2A   2    0.820640    0.859299    0.306650    11.00000   -1.50000
H2B   2    0.789645    0.973632    0.306754    11.00000   -1.50000
H2C   2    0.781816    0.956670    0.218146    11.00000   -1.50000
AFIX   0

C26   1    0.602316    0.561075    0.748668    11.00000    0.05288    0.04440 =
         0.05501   -0.01433   -0.02763   -0.00601
AFIX  23
H26A  2    0.518928    0.592438    0.730347    11.00000   -1.20000
H26B  2    0.651752    0.507864    0.719754    11.00000   -1.20000
AFIX   0
C13   1    0.870403    0.555115    0.661703    11.00000    0.05009    0.05781 =
         0.04307    0.00168    0.00701   -0.01097
AFIX  23
H13A  2    0.875807    0.611290    0.603050    11.00000   -1.20000
H13B  2    0.827063    0.514072    0.655498    11.00000   -1.20000
AFIX   0
C21   1    0.775069    0.668226    0.963086    11.00000    0.06148    0.03631 =
         0.07807   -0.03462   -0.02486    0.00077
AFIX  23
H21A  2    0.684509    0.681707    0.973530    11.00000   -1.20000
H21B  2    0.789591    0.732787    0.953772    11.00000   -1.20000
AFIX   0
C14   1    0.997149    0.487935    0.678570    11.00000    0.05345    0.07693 =
         0.05114   -0.01437    0.01283   -0.02531
AFIX  23
H14A  2    1.043414    0.463971    0.626508    11.00000   -1.20000
H14B  2    1.042050    0.525849    0.687740    11.00000   -1.20000
AFIX   0
C19   1    0.828537    0.686041    0.727421    11.00000    0.07227    0.03361 =
         0.07065   -0.00044   -0.02937   -0.01144
AFIX  23
H19A  2    0.802538    0.744591    0.672139    11.00000   -1.20000
H19B  2    0.920001    0.664261    0.719962    11.00000   -1.20000
AFIX   0
C22   1    0.827848    0.587140    1.042947    11.00000    0.06129    0.06159 =
         0.06181   -0.05053    0.00079   -0.01056
AFIX  23
H22A  2    0.918294    0.574017    1.032970    11.00000   -1.20000
H22B  2    0.791124    0.610363    1.096286    11.00000   -1.20000
AFIX   0
C17   1    1.031065    0.178267    1.016778    11.00000    0.09329    0.03826 =
         0.05574    0.00698   -0.02239   -0.02690
AFIX  23
H17A  2    1.116341    0.130919    1.024733    11.00000   -1.20000
H17B  2    0.983976    0.140076    1.010522    11.00000   -1.20000
AFIX   0
C23   1    0.846197    0.417251    1.140530    11.00000    0.07068    0.09644 =
         0.05160   -0.04668    0.01855   -0.03800
AFIX  23
H23A  2    0.815459    0.445995    1.190644    11.00000   -1.20000
H23B  2    0.937822    0.393121    1.132100    11.00000   -1.20000
AFIX   0
C27   1    0.544455    0.428335    0.870397    11.00000    0.06139    0.08175 =
         0.07581   -0.01540   -0.03132   -0.03334
AFIX  23
H27A  2    0.463134    0.454941    0.849708    11.00000   -1.20000
H27B  2    0.601942    0.378564    0.839669    11.00000   -1.20000
AFIX   0
C29   1    0.639915    0.279028    1.082866    11.00000    0.14214    0.07125 =
         0.06922   -0.00945    0.00855   -0.07812
AFIX  23
H29A  2    0.587554    0.234602    1.100088    11.00000   -1.20000
H29B  2    0.597992    0.331857    1.112986    11.00000   -1.20000
AFIX   0
C30   1    0.762420    0.215957    1.111876    11.00000    0.09100    0.03695 =
         0.04842    0.00106    0.00702   -0.01888
AFIX  23
H30A  2    0.750517    0.177920    1.177746    11.00000   -1.20000
H30B  2    0.803436    0.164323    1.080443    11.00000   -1.20000
AFIX   0
C24   1    0.801234    0.329730    1.163824    11.00000    0.07655    0.08958 =
         0.04928   -0.01526    0.00208   -0.03649
AFIX  23
H24A  2    0.709590    0.354897    1.174103    11.00000   -1.20000
H24B  2    0.828740    0.277991    1.221657    11.00000   -1.20000
AFIX   0
C20   1    0.778933    0.724457    0.804273    11.00000    0.08713    0.03369 =
         0.11548   -0.01218   -0.05303   -0.02016
AFIX  23
H20A  2    0.687336    0.746326    0.814154    11.00000   -1.20000
H20B  2    0.804787    0.784719    0.791888    11.00000   -1.20000
AFIX   0
C28   1    0.530957    0.376261    0.967037    11.00000    0.08776    0.08892 =
         0.09624   -0.03224   -0.01509   -0.03559
AFIX  23
H28A  2    0.489034    0.324207    0.984101    11.00000   -1.20000
H28B  2    0.481850    0.426302    0.999339    11.00000   -1.20000
AFIX   0
C18   1    0.973123    0.208624    1.098148    11.00000    0.10375    0.08148 =
         0.03952   -0.00777   -0.00305   -0.02377
AFIX  23
H18A  2    1.021469    0.245090    1.105516    11.00000   -1.20000
H18B  2    0.975689    0.145713    1.152081    11.00000   -1.20000
AFIX   0

C5    1    0.572376    0.818792    0.125638    11.00000    0.04660    0.04617 =
         0.03818   -0.02150   -0.00656   -0.01013
AFIX 137
H5A   2    0.662911    0.790234    0.116730    11.00000   -1.50000
H5B   2    0.542586    0.846199    0.067345    11.00000   -1.50000
H5C   2    0.537154    0.764269    0.167721    11.00000   -1.50000
AFIX   0
C4    1    0.612953    1.015180    0.095472    11.00000    0.05705    0.03990 =
         0.02988   -0.01242   -0.00366   -0.01533
AFIX 137
H4A   2    0.572996    1.082908    0.103445    11.00000   -1.50000
H4B   2    0.615002    1.022633    0.032668    11.00000   -1.50000
H4C   2    0.697698    0.986812    0.109319    11.00000   -1.50000
AFIX   0
HKLF 4


REM  2_a.res in P-1
REM wR2 = 0.1799, GooF = S = 1.149, Restrained GooF = 1.148 for all data
REM R1 = 0.0611 for 5899 Fo > 4sig(Fo) and 0.1113 for all 8633 data
REM 454 parameters refined using 48 restraints

END

WGHT      0.0778     30.2921

REM Highest difference peak  4.609,  deepest hole -2.378,  1-sigma level  0.271
Q1    1   1.0983  0.2811  0.6780  11.00000  0.05    4.61
Q2    1   0.4533  0.4740  0.8167  11.00000  0.05    4.06
Q3    1   0.7174  0.6042  0.6437  11.00000  0.05    4.05
Q4    1   1.1548  0.3041  0.8351  11.00000  0.05    3.67
Q5    1   0.3344  0.4019  0.5772  11.00000  0.05    2.78
Q6    1   0.5496  0.7840  0.5235  11.00000  0.05    2.49
Q7    1   0.7377  0.8946  0.1988  11.00000  0.05    2.17
Q8    1   0.4655  0.6254  0.6412  11.00000  0.05    2.13
Q9    1   0.6838  0.5404  0.3255  11.00000  0.05    2.11
Q10   1   0.4391  0.4091  0.4873  11.00000  0.05    2.10
Q11   1   0.5983  0.5205  0.4075  11.00000  0.05    2.06
Q12   1   0.3643  0.4393  0.4292  11.00000  0.05    2.01
Q13   1   0.6601  0.7230  0.3185  11.00000  0.05    2.00
Q14   1   0.5863  0.5362  0.4220  11.00000  0.05    1.96
Q15   1   0.2638  0.4400  0.5035  11.00000  0.05    1.93
Q16   1   0.4982  0.9411  0.3549  11.00000  0.05    1.89
Q17   1   0.6232  0.5684  0.2610  11.00000  0.05    1.84
Q18   1   0.5021  0.5675  0.3464  11.00000  0.05    1.83
Q19   1   0.3510  0.7985  0.4974  11.00000  0.05    1.78
Q20   1   0.4380  0.9202  0.2015  11.00000  0.05    1.72
Q21   1   0.2377  0.6189  0.5351  11.00000  0.05    1.70
Q22   1   0.3509  0.5611  0.3317  11.00000  0.05    1.70
Q23   1   0.4390  0.7211  0.2132  11.00000  0.05    1.70
Q24   1   0.5180  0.5626  0.2997  11.00000  0.05    1.64
Q25   1   1.1541  0.4615  0.6566  11.00000  0.05    1.60
Q26   1   0.5846  0.3451  0.9131  11.00000  0.05    1.56
;
_shelx_res_checksum                25231
_shelx_hkl_file
;
  -2   0   0   93.69   10.20
  -2   0   0  101.49    9.60
  -3   0   0  240.08   20.50
  -3   0   0  200.78   19.40
  -4   0   0 2109.09  123.39
  -4   0   0 2092.39  122.79
  -5   0   0 2652.03  157.48
  -5   0   0 2655.93  155.18
  -6   0   0   48.10   16.60
  -6   0   0   45.90   16.80
  -7   0   0  399.76   37.90
  -7   0   0  350.66   38.80
  -8   0   0   71.79   23.20
  -8   0   0   72.99   24.10
  -9   0   0   64.99   26.80
  -9   0   0   59.69   26.00
 -11   0   0   59.39   32.00
 -12   0   0  483.25   58.69
 -13   0   0  137.59   39.50
 -14   0   0  -17.70   41.80
 -14   1   0   -7.30   43.60
 -13   1   0  112.39   51.29
 -12   1   0  103.79   38.30
 -11   1   0   -5.60   32.30
 -10   1   0   -2.80   30.10
  -9   1   0    1.70   26.40
  -9   1   0    8.50   27.20
  -8   1   0   43.30   23.70
  -8   1   0   29.50   24.00
  -7   1   0  -20.10   20.00
  -7   1   0   -1.30   20.90
  -6   1   0   12.70   17.40
  -6   1   0   -3.60   17.10
   5  -1   0 3325.37  193.68
  -5   1   0 3215.28  191.38
   4  -1   0 3791.22  214.88
  -4   1   0 3611.94  214.18
   3  -1   0   66.19   13.40
  -3   1   0   38.30   11.60
   2  -1   0  283.27   22.50
  -2   1   0  290.17   21.70
   1  -1   0 1508.45   87.79
  -1   1   0 1527.65   87.69
  -1  -1   0 1125.09   57.29
  -1  -1   0  844.22   57.19
  -2  -1   0  883.01   55.19
  -2  -1   0  898.41   54.99
  -2  -1   0 1007.80   56.19
   2   1   0 1002.50   55.99
   2   1   0  962.70   55.09
  -3  -1   0 2746.33  157.18
   3   1   0 2696.63  157.18
  -4  -1   0 3351.46  192.58
   4   1   0 3310.17  192.48
  -5  -1   0  908.41   58.69
  -5  -1   0  939.51   60.39
  -6  -1   0  334.77   31.30
  -6  -1   0  281.67   33.30
  -7  -1   0   15.60   17.80
  -7  -1   0   -2.00   19.60
  -8  -1   0   60.29   21.50
  -8  -1   0   12.00   22.90
  -9  -1   0  -25.50   23.40
  -9  -1   0  -39.50   37.60
 -10  -1   0  188.48   30.60
 -10  -1   0  123.19   32.10
 -11  -1   0  125.29   31.90
 -12  -1   0  267.27   39.30
 -13  -1   0  197.48   40.50
 -14  -1   0  -15.80   37.40
 -13   2   0   -1.20   45.40
 -12   2   0   20.00   37.90
 -11   2   0   -3.30   35.20
 -10   2   0  -54.09   31.70
  -9   2   0   54.39   29.40
  -9   2   0   69.79   28.40
  -8   2   0  252.77   39.50
  -8   2   0  200.58   30.10
  -7   2   0   60.39   23.90
  -7   2   0   88.69   22.30
   6  -2   0  846.72   60.89
  -6   2   0  787.12   56.59
   5  -2   0 4193.08  239.18
  -5   2   0 4020.30  238.28
   4  -2   0 4215.48  239.18
  -4   2   0 4025.90  238.38
   3  -2   0  351.26   29.60
  -3   2   0  351.36   28.20
   2  -2   0 1050.59   62.49
  -2   2   0 1018.00   62.09
   1  -2   0 9066.69  535.45
   1  -2   0 9771.32  536.05
  -1   2   0 9999.00  536.15
  -1   2   0 8977.70  535.55
  -1   2   0 9012.50  535.45
   0  -2   0 1646.14   93.69
   0  -2   0 1569.64   92.99
   0   2   0 1694.73   93.19
   0   2   0 1583.94   93.59
   0   2   0 1574.24   93.09
  -1  -2   0  113.09   11.50
  -1  -2   0  113.39   11.00
  -1  -2   0  109.89   10.00
   1   2   0  115.09   10.20
   1   2   0  112.39   11.10
   1   2   0  105.89   11.50
  -2  -2   0  257.27   19.10
  -2  -2   0  221.68   17.20
   2   2   0  236.08   17.10
   2   2   0  262.57   18.70
  -3  -2   0  835.02   50.99
  -3  -2   0  911.01   52.69
  -3  -2   0  821.82   51.29
   3   2   0  864.11   50.99
   3   2   0  900.01   52.49
  -4  -2   0 1026.00   59.89
  -4  -2   0  928.11   57.29
  -4  -2   0  953.30   57.59
   4   2   0  981.50   59.49
   4   2   0  976.30   57.29
   4   2   0  968.30   57.69
  -5  -2   0  247.78   27.50
  -5  -2   0  285.97   20.90
   5   2   0  270.17   26.10
  -6  -2   0   41.80   15.90
   6   2   0   15.30   14.00
  -7  -2   0   10.00   17.80
  -7  -2   0  -23.30   19.20
  -8  -2   0  149.39   25.80
  -8  -2   0  128.99   23.30
  -9  -2   0    6.80   23.60
 -10  -2   0  146.79   29.00
 -10  -2   0  108.19   31.90
 -11  -2   0  438.36   51.99
 -12  -2   0  199.68   36.10
 -13  -2   0   -3.10   34.70
 -14  -2   0   74.99   38.30
 -13   3   0   58.39   43.90
 -12   3   0   44.80   39.60
 -11   3   0   21.90   37.90
 -10   3   0   20.10   33.80
  -9   3   0  184.48   34.80
  -9   3   0  127.59   38.00
   8  -3   0  164.48   32.60
  -8   3   0   99.39   29.70
   7  -3   0   82.99   29.00
  -7   3   0   69.69   23.00
   6  -3   0  791.82   58.79
  -6   3   0  731.23   55.09
   5  -3   0 1887.41  115.19
   4  -3   0   22.30   17.70
   3  -3   0  812.32   52.49
  -3   3   0  769.22   50.99
   2  -3   0 7065.49  398.76
  -2   3   0 6875.81  397.56
  -2   3   0 6695.73  397.76
  -2   3   0 7140.89  398.66
   1  -3   0 6244.88  361.76
   1  -3   0 6417.76  362.56
   1  -3   0 6442.06  362.26
  -1   3   0 6297.27  361.76
  -1   3   0 6263.17  361.96
  -1   3   0 6247.38  362.56
   0  -3   0  445.66   28.40
   0  -3   0  419.56   30.50
   0   3   0  449.56   30.50
   0   3   0  451.35   28.00
   0   3   0  450.55   28.90
  -1  -3   0 3874.01  221.78
  -1  -3   0 3900.01  222.28
  -1  -3   0 3749.52  221.58
   1   3   0 3928.31  222.48
   1   3   0 3859.71  221.78
   1   3   0 3870.71  221.68
  -2  -3   0 3510.55  208.68
  -2  -3   0 3667.13  208.88
  -2  -3   0 3717.53  209.38
   2   3   0 3623.14  208.88
   2   3   0 3649.44  209.28
   2   3   0 3647.84  208.68
  -3  -3   0  920.91   55.19
  -3  -3   0  974.40   56.59
  -3  -3   0  776.12   61.19
   3   3   0  988.30   56.49
   3   3   0  932.71   55.09
  -4  -3   0   52.09    8.20
  -4  -3   0   51.09   11.70
  -4  -3   0   52.69    9.10
   4   3   0   53.09    8.00
   4   3   0   48.40   11.50
  -5  -3   0   85.39   10.30
  -5  -3   0   96.99   15.40
  -5  -3   0   72.89   10.70
   5   3   0   53.99   10.50
   5   3   0   72.19   21.40
  -6  -3   0    1.70   10.00
  -6  -3   0   20.70   15.40
  -6  -3   0   -4.10    9.50
   6   3   0  -23.40   10.00
   6   3   0   -9.40    8.50
   6   3   0    6.40   13.90
  -7  -3   0   37.30   18.00
  -7  -3   0   25.50   11.60
   7   3   0   53.59   16.50
  -8  -3   0  141.09   25.80
  -8  -3   0  175.88   24.30
  -9  -3   0   -6.20   22.90
 -10  -3   0   50.49   26.00
 -10  -3   0   31.20   28.90
 -11  -3   0   69.89   29.50
 -12  -3   0  -12.80   30.80
 -13  -3   0    2.90   33.40
 -14  -3   0  264.97   42.70
 -13   4   0  -12.70   45.30
 -11   4   0   43.00   39.10
 -10   4   0   31.10   35.90
  -9   4   0  158.38   35.80
   8  -4   0  -30.50   31.60
  -8   4   0  -25.60   26.00
   7  -4   0  140.49   30.30
  -7   4   0   98.69   24.80
   6  -4   0  379.56   45.70
  -6   4   0  370.16   39.30
   5  -4   0  618.64   50.19
  -5   4   0  635.64   47.60
   4  -4   0  -28.00   18.20
  -4   4   0    1.30   15.40
   3  -4   0 2549.04  152.18
  -3   4   0 2491.55  151.68
  -3   4   0 2724.03  152.28
   2  -4   0 4037.40  229.98
   2  -4   0 3977.50  228.38
   2  -4   0 3940.51  228.58
  -2   4   0 4009.40  228.38
  -2   4   0 3863.61  228.88
  -2   4   0 4005.40  229.68
   1  -4   0  404.56   28.10
   1  -4   0  393.56   27.90
   1  -4   0  427.26   30.90
  -1   4   0  421.06   30.10
  -1   4   0  387.56   28.00
  -1   4   0  400.46   29.40
   0  -4   0   98.99   13.30
   0  -4   0   76.89    8.70
   0  -4   0   76.39    9.80
   0   4   0   85.59   13.40
   0   4   0   83.19   10.30
   0   4   0   69.59   10.10
  -1  -4   0 1244.48   73.79
  -1  -4   0 1178.58   75.19
  -1  -4   0 1309.37   74.29
   1   4   0 1246.58   75.39
   1   4   0 1282.47   74.39
   1   4   0 1277.97   73.89
  -2  -4   0 4276.67  254.97
  -2  -4   0 4520.45  255.37
  -2  -4   0 4603.04  255.87
   2   4   0 4351.06  255.27
   2   4   0 4321.77  254.97
   2   4   0 4580.14  255.97
  -3  -4   0 1001.50   60.69
  -3  -4   0 1009.40   61.99
  -3  -4   0 1037.00   61.59
   3   4   0 1006.20   60.59
   3   4   0 1026.50   62.19
   3   4   0 1025.70   61.19
  -4  -4   0 1093.59   68.19
  -4  -4   0 1133.19   70.29
  -4  -4   0 1173.18   69.99
   4   4   0 1188.08   69.79
   4   4   0 1140.59   68.09
  -5  -4   0  733.93   50.59
  -5  -4   0  863.91   51.19
   5   4   0  813.42   52.29
   5   4   0  797.32   51.79
  -6  -4   0  224.48   27.80
  -6  -4   0  189.38   21.90
  -6  -4   0  188.68   23.30
   6   4   0  232.38   25.80
   6   4   0  149.59   15.40
   6   4   0  167.18   16.50
  -7  -4   0   87.59   13.60
  -7  -4   0  105.49   13.00
  -7  -4   0  105.79   19.60
   7   4   0   79.19   12.00
   7   4   0   93.39   18.40
   7   4   0   73.79   13.80
  -8  -4   0   12.70   13.40
  -8  -4   0    0.90   12.60
  -8  -4   0  -13.90   20.20
   8   4   0   -9.70   18.20
  -9  -4   0  177.68   26.50
  -9  -4   0  110.59   17.80
 -10  -4   0  574.34   51.09
 -10  -4   0  503.55   56.49
 -11  -4   0  170.98   31.60
 -12  -4   0  -24.60   29.50
 -13  -4   0   -9.40   31.60
 -14  -4   0  109.49   37.20
 -12   5   0  -10.80   44.30
 -11   5   0   -7.00   40.00
 -10   5   0   -6.90   37.00
   9  -5   0   40.40   35.20
   8  -5   0  106.79   34.70
  -8   5   0   66.09   28.30
   7  -5   0 1015.40   74.69
  -7   5   0  925.11   69.89
   6  -5   0  707.73   57.79
  -6   5   0  671.83   53.99
   5  -5   0   60.39   23.90
  -5   5   0   82.99   20.60
   4  -5   0  382.86   39.80
  -4   5   0  392.16   36.30
   3  -5   0 3775.62  217.98
  -3   5   0 3601.54  217.28
  -3   5   0 3909.71  215.58
  -3   5   0 3660.53  216.58
   2  -5   0 4452.35  255.37
   2  -5   0 4486.95  253.87
   2  -5   0 4427.76  253.67
  -2   5   0 4379.36  257.47
  -2   5   0 4462.35  253.67
  -2   5   0 4236.18  255.27
   1  -5   0    4.10   14.50
   1  -5   0    1.20    9.50
   1  -5   0   27.30   10.80
  -1   5   0   27.20   11.40
  -1   5   0    6.80   14.20
  -1   5   0    6.20    9.10
   0  -5   0 2300.87  139.49
   0  -5   0 2463.25  141.39
   0  -5   0 2400.36  139.99
   0   5   0 2522.55  143.49
   0   5   0 2420.46  140.29
   0   5   0 2365.46  141.39
  -1  -5   0 1894.81  107.59
  -1  -5   0 1816.02  107.19
  -1  -5   0 1837.42  108.79
   1   5   0 1835.82  107.69
   1   5   0 1772.02  108.69
   1   5   0 1862.61  107.19
  -2  -5   0 2305.37  130.29
  -2  -5   0 2237.48  129.49
  -2  -5   0 2156.48  128.99
   2   5   0 2266.27  130.39
   2   5   0 2187.48  129.49
   2   5   0 2176.68  128.99
  -3  -5   0  168.68   22.70
  -3  -5   0  165.38   15.30
  -3  -5   0  162.18   19.20
   3   5   0  188.08   21.70
   3   5   0  168.88   18.30
   3   5   0  139.69   21.70
  -4  -5   0  678.63   43.20
  -4  -5   0  675.63   44.60
  -4  -5   0  682.03   45.70
   4   5   0  698.13   44.80
   4   5   0  627.64   52.99
   4   5   0  653.83   43.20
  -5  -5   0  358.06   31.50
  -5  -5   0  319.37   29.60
   5   5   0  344.37   27.70
   5   5   0  324.07   30.60
  -6  -5   0   69.69   12.90
  -6  -5   0   91.09   18.00
  -6  -5   0   56.79   12.10
   6   5   0   77.19   20.80
   6   5   0   86.39   16.60
   6   5   0   57.29   12.10
  -7  -5   0  300.47   29.50
  -7  -5   0  255.27   34.30
  -7  -5   0  333.67   28.30
   7   5   0  319.47   30.60
   7   5   0  287.87   27.60
   7   5   0  255.67   32.20
  -8  -5   0   22.90   13.80
  -8  -5   0   40.00   14.90
  -8  -5   0   41.50   20.90
   8   5   0   23.50   12.70
   8   5   0   68.29   19.90
   8   5   0   28.20   15.40
  -9  -5   0  115.79   24.50
  -9  -5   0  103.89   17.50
  -9  -5   0   91.39   16.40
   9   5   0   60.79   17.80
   9   5   0   77.89   23.50
 -10  -5   0  542.45   51.79
  10   5   0  531.45   51.29
 -11  -5   0    0.60   27.20
 -12  -5   0  167.48   33.00
 -13  -5   0  255.07   38.00
 -14  -5   0  108.59   36.40
 -12   6   0   23.50   44.80
 -11   6   0   -4.90   46.00
  10  -6   0   11.10   37.90
   9  -6   0   42.70   38.20
   8  -6   0  249.48   38.90
   7  -6   0 1027.60   77.29
  -7   6   0  962.00   71.99
   6  -6   0  553.14   54.09
  -6   6   0  536.25   52.19
   5  -6   0  151.78   28.60
  -5   6   0  157.18   25.00
   4  -6   0 1334.47   88.89
  -4   6   0 1517.75   83.69
  -4   6   0 1268.57   86.89
   3  -6   0 1627.34   99.89
   3  -6   0 1666.33   98.89
   3  -6   0 1680.83  102.79
  -3   6   0 1579.44  101.09
  -3   6   0 1733.63   99.29
  -3   6   0 1699.43  101.99
   2  -6   0  353.56   30.90
   2  -6   0  349.87   31.80
   2  -6   0  392.56   35.70
  -2   6   0  399.96   30.70
  -2   6   0  326.97   35.00
  -2   6   0  378.06   34.80
   1  -6   0  560.74   40.90
   1  -6   0  540.85   49.80
  -1   6   0  636.04   46.40
  -1   6   0  652.83   44.80
  -1   6   0  583.24   40.40
   0  -6   0 6928.91  386.46
   0  -6   0 6630.34  384.96
   0  -6   0 6804.52  385.16
   0   6   0 6598.34  385.36
   0   6   0 6605.94  386.56
   0   6   0 6673.23  385.06
  -1  -6   0 6204.98  348.17
  -1  -6   0 6183.98  347.07
  -1  -6   0 5881.11  346.67
   1   6   0 5934.31  346.67
   1   6   0 6068.49  348.37
   1   6   0 5951.10  347.07
  -2  -6   0 3127.79  176.88
  -2  -6   0 2968.20  176.38
  -2  -6   0 3092.59  177.88
   2   6   0 3019.80  176.48
   2   6   0 3112.39  178.18
   2   6   0 2964.30  176.98
  -3  -6   0  341.17   30.20
  -3  -6   0  313.87   27.10
  -3  -6   0  302.37   29.20
   3   6   0  304.27   26.70
   3   6   0  318.17   30.10
  -4  -6   0   54.59   13.40
  -4  -6   0   55.29   11.40
  -4  -6   0   54.89   15.40
   4   6   0   45.70   11.30
   4   6   0   46.60   12.90
   4   6   0   73.79   15.60
  -5  -6   0   32.70   15.40
  -5  -6   0   23.20   12.60
  -5  -6   0   22.30   12.70
   5   6   0   22.50   10.70
   5   6   0   25.30   12.80
   5   6   0   34.30   14.90
  -6  -6   0   84.79   13.30
  -6  -6   0   86.29   18.60
  -6  -6   0   72.79   14.50
   6   6   0   81.49   13.10
   6   6   0   80.89   17.50
  -7  -6   0   41.70   14.20
  -7  -6   0   29.10   13.10
  -7  -6   0   19.60   19.80
   7   6   0   10.20   15.90
   7   6   0   22.70   13.00
   7   6   0   14.70   17.80
  -8  -6   0  133.29   22.90
  -8  -6   0   69.79   15.80
  -8  -6   0   86.39   17.40
   8   6   0  108.59   21.40
   8   6   0   69.39   18.00
   8   6   0   54.69   15.20
  -9  -6   0   17.10   17.10
  -9  -6   0  -10.70   15.70
  -9  -6   0   54.89   23.60
   9   6   0   10.60   22.70
   9   6   0   22.70   18.20
   9   6   0    5.60   14.80
 -10  -6   0   52.89   18.30
  10   6   0   43.30   19.10
 -11  -6   0   81.49   20.30
 -11  -6   0   43.80   27.60
 -11  -6   0   68.29   19.50
 -12  -6   0  346.97   50.49
 -12  -6   0  380.66   42.40
 -12  -6   0  426.56   49.30
 -13  -6   0  439.36   54.39
 -14  -6   0  100.79   34.60
 -11   7   0   82.79   44.10
  10  -7   0    3.30   39.10
   9  -7   0   64.09   38.90
   8  -7   0  574.94   64.59
   6  -7   0   -1.30   29.60
  -6   7   0   10.90   25.10
   5  -7   0  620.64   56.69
  -5   7   0  635.34   53.39
   4  -7   0 3052.29  179.68
  -4   7   0 3216.18  175.88
  -4   7   0 2886.11  178.58
  -4   7   0 2873.41  177.78
   3  -7   0 3045.00  180.48
   3  -7   0 3163.38  182.98
   3  -7   0 3097.39  179.78
  -3   7   0 3231.18  179.98
  -3   7   0 2959.80  182.18
  -3   7   0 3013.20  181.58
   2  -7   0  444.86   37.30
   2  -7   0  438.76   36.30
   2  -7   0  480.05   42.40
  -2   7   0  460.75   41.90
  -2   7   0  429.56   36.40
  -2   7   0  478.95   40.90
   1  -7   0  563.94   41.30
   1  -7   0  558.44   45.30
  -1   7   0  615.64   44.00
  -1   7   0  555.94   44.70
  -1   7   0  550.84   43.60
   0  -7   0 2006.40  115.69
   0  -7   0 1948.11  113.49
   0  -7   0 1864.11  113.09
   0   7   0 1951.20  114.59
   0   7   0 1891.91  113.09
   0   7   0 1825.72  115.39
  -1  -7   0 1033.90   64.29
  -1  -7   0  993.00   66.99
  -1  -7   0 1066.59   65.09
   1   7   0 1041.40   64.39
   1   7   0 1039.00   65.99
   1   7   0 1023.60   67.29
  -2  -7   0  340.17   34.20
  -2  -7   0  401.76   30.40
  -2  -7   0  357.66   31.80
   2   7   0  343.07   33.00
   2   7   0  339.87   30.40
   2   7   0  355.46   35.10
  -3  -7   0    7.70   11.30
  -3  -7   0   -5.90   12.60
  -3  -7   0   10.30   15.70
   3   7   0   13.80   11.50
   3   7   0  -12.20   15.70
   3   7   0   26.30   13.40
  -4  -7   0  296.77   32.50
  -4  -7   0  334.07   30.10
  -4  -7   0  372.36   33.50
   4   7   0  299.47   29.30
   4   7   0  364.16   33.70
   4   7   0  343.87   33.10
  -5  -7   0   84.29   13.80
  -5  -7   0   97.89   15.80
  -5  -7   0  100.29   18.70
   5   7   0   79.99   17.80
   5   7   0   90.39   13.80
   5   7   0   95.39   16.00
  -6  -7   0   16.00   14.10
  -6  -7   0   26.10   12.90
  -6  -7   0   20.30   17.80
   6   7   0   27.10   15.20
   6   7   0   -6.50   17.50
   6   7   0   30.20   13.00
  -7  -7   0  256.77   30.20
  -7  -7   0  249.97   35.00
  -7  -7   0  232.38   29.40
   7   7   0  220.88   29.40
   7   7   0  207.88   25.70
  -8  -7   0  701.53   51.09
  -8  -7   0  708.03   52.49
  -8  -7   0  770.52   56.39
   8   7   0  732.13   54.19
   8   7   0  773.22   51.29
   8   7   0  653.83   62.99
  -9  -7   0  422.06   41.10
  -9  -7   0  376.36   45.40
  -9  -7   0  430.06   38.20
   9   7   0  400.96   37.70
   9   7   0  466.05   42.40
   9   7   0  345.87   43.80
 -10  -7   0   80.49   27.90
 -10  -7   0  116.69   21.10
 -10  -7   0  102.99   20.20
  10   7   0   98.99   21.60
 -11  -7   0  260.27   33.40
 -11  -7   0  199.58   24.70
 -11  -7   0  151.38   23.50
 -12  -7   0  618.34   52.19
 -12  -7   0  622.84   60.49
 -12  -7   0  658.43   53.19
 -13  -7   0  385.56   54.49
 -14  -7   0   34.40   34.00
 -11   8   0   30.80   46.20
   9  -8   0   59.69   39.90
   8  -8   0  545.15   65.59
   7  -8   0  340.17   54.09
   6  -8   0  226.38   42.40
  -6   8   0  244.38   42.30
   5  -8   0 1554.34  101.19
  -5   8   0 1480.85   99.39
   4  -8   0 1980.40  122.69
   4  -8   0 1915.71  120.79
   4  -8   0 2085.79  126.69
  -4   8   0 1892.01  124.79
  -4   8   0 2256.07  122.29
  -4   8   0 2040.70  125.69
   3  -8   0  968.10   68.79
   3  -8   0  909.61   62.29
   3  -8   0  935.61   64.39
  -3   8   0  944.11   62.99
  -3   8   0  867.91   67.19
  -3   8   0  982.80   68.09
   2  -8   0   13.20   22.50
   2  -8   0   17.10   16.30
   2  -8   0    2.20   15.50
  -2   8   0   67.89   21.90
  -2   8   0   22.60   18.80
  -2   8   0   -5.40   15.50
   1  -8   0 1017.90   67.49
   1  -8   0  983.30   63.59
  -1   8   0  969.00   65.89
  -1   8   0  929.41   66.99
   0  -8   0 2228.58  131.49
   0  -8   0 2177.68  131.09
   0  -8   0 2308.77  133.69
   0   8   0 2158.58  133.79
   0   8   0 2238.98  132.49
   0   8   0 2217.38  131.09
  -1  -8   0  240.48   28.60
  -1  -8   0  225.68   29.50
  -1  -8   0  230.48   33.60
   1   8   0  283.47   33.70
   1   8   0  228.68   28.50
   1   8   0  286.77   32.40
  -2  -8   0   18.60   18.30
  -2  -8   0    7.80   17.70
  -2  -8   0   42.10   12.80
   2   8   0   45.70   15.70
   2   8   0   22.50   12.70
   2   8   0   -5.90   17.90
  -3  -8   0   -3.40   17.40
  -3  -8   0    9.70   12.70
  -3  -8   0    3.10   13.90
   3   8   0   19.00   14.90
   3   8   0    6.60   12.70
   3   8   0  -23.30   17.50
  -4  -8   0  105.59   16.00
  -4  -8   0  118.29   17.50
  -4  -8   0  144.79   20.80
   4   8   0  110.69   17.70
   4   8   0   99.89   22.20
   4   8   0  135.09   21.20
  -5  -8   0    9.90   15.20
  -5  -8   0  -22.00   18.50
  -5  -8   0   15.70   13.50
   5   8   0  -11.80   18.50
   5   8   0   29.70   15.90
   5   8   0    4.10   13.10
  -6  -8   0   46.70   19.90
  -6  -8   0   39.30   16.50
  -6  -8   0   55.99   15.00
   6   8   0   50.59   19.60
   6   8   0   67.59   14.90
   6   8   0   76.69   17.30
  -7  -8   0  567.24   47.00
  -7  -8   0  658.83   50.19
  -7  -8   0  590.64   45.80
   7   8   0  563.84   45.70
   7   8   0  630.44   49.30
   7   8   0  605.74   49.10
  -8  -8   0  748.63   57.59
  -8  -8   0  690.63   51.59
  -8  -8   0  752.42   55.89
   8   8   0  631.14   56.19
  -9  -8   0  134.09   28.70
  -9  -8   0  143.59   22.30
  -9  -8   0  164.88   20.80
   9   8   0  104.59   27.50
   9   8   0  155.78   23.60
   9   8   0  156.48   20.80
 -10  -8   0   -0.10   19.40
 -10  -8   0    3.00   20.60
 -10  -8   0    9.90   26.20
  10   8   0    1.20   21.40
 -11  -8   0  211.68   26.60
 -11  -8   0  190.08   24.40
 -11  -8   0  261.17   33.30
  11   8   0  160.38   26.90
 -12  -8   0  844.42   69.49
 -12  -8   0  865.81   63.99
 -12  -8   0  823.82   62.69
 -13  -8   0  158.18   24.40
 -13  -8   0   98.69   34.80
 -13  -8   0  159.08   34.30
 -14  -8   0   -5.10   33.70
  10  -9   0   90.99   44.50
   9  -9   0  270.87   45.70
   8  -9   0  169.08   42.70
   7  -9   0  106.79   36.30
   6  -9   0   17.40   33.10
   5  -9   0  975.10   80.29
  -5   9   0 1024.50   80.39
  -5   9   0  981.40   66.69
  -5   9   0  870.01   72.19
   4  -9   0  888.01   73.19
   4  -9   0  920.71   67.19
  -4   9   0 1013.30   66.19
  -4   9   0  957.10   72.09
   3  -9   0  -24.10   17.60
   3  -9   0  -14.00   26.60
   3  -9   0   -9.60   19.90
  -3   9   0    3.80   23.40
  -3   9   0  -14.70   18.80
  -3   9   0   16.30   27.10
   2  -9   0  459.85   51.59
   2  -9   0  568.74   45.20
   2  -9   0  473.85   54.59
  -2   9   0  570.74   50.29
  -2   9   0  578.44   50.49
  -2   9   0  497.45   44.80
   1  -9   0 1176.08   75.59
   1  -9   0 1083.89   71.69
  -1   9   0 1123.39   73.79
  -1   9   0 1015.90   73.69
  -1   9   0 1082.19   75.49
   0  -9   0  714.03   54.79
   0  -9   0  640.64   49.80
   0  -9   0  689.23   50.79
   0   9   0  715.53   53.29
   0   9   0  716.53   55.09
   0   9   0  645.64   50.19
  -1  -9   0   10.30   15.80
  -1  -9   0   35.60   15.10
  -1  -9   0    7.60   20.70
   1   9   0   10.80   14.90
   1   9   0   31.10   20.60
   1   9   0   42.90   18.10
  -2  -9   0  380.56   39.60
  -2  -9   0  478.15   42.40
  -2  -9   0  484.65   38.40
   2   9   0  481.75   42.20
   2   9   0  407.46   38.30
   2   9   0  453.95   43.60
  -3  -9   0   -2.70   14.20
  -3  -9   0   -8.90   28.60
  -3  -9   0  -12.30   19.40
   3   9   0  -19.30   17.30
   3   9   0   -9.80   14.40
   3   9   0  -10.50   20.20
  -4  -9   0   76.19   17.40
  -4  -9   0   62.89   20.90
  -4  -9   0   95.49   16.40
   4   9   0   62.09   17.50
   4   9   0   79.49   19.10
   4   9   0   83.49   22.50
  -5  -9   0   63.59   15.70
  -5  -9   0   26.10   16.90
  -5  -9   0   49.80   20.60
   5   9   0   37.20   15.20
   5   9   0   35.60   18.40
   5   9   0   48.10   20.90
  -6  -9   0   -5.90   17.40
  -6  -9   0   -3.30   15.30
  -6  -9   0  -24.20   21.40
   6   9   0   -9.00   18.90
   6   9   0   -3.40   15.30
   6   9   0  -19.70   20.40
  -7  -9   0  305.17   39.50
  -7  -9   0  219.38   26.20
  -7  -9   0  285.67   35.20
   7   9   0  310.37   35.50
   7   9   0  295.77   42.30
   7   9   0  290.07   28.20
  -8  -9   0  891.91   63.29
  -8  -9   0  881.81   65.79
  -8  -9   0  874.11   61.69
   8   9   0  919.11   63.99
   8   9   0  945.31   64.19
   8   9   0  829.02   66.59
  -9  -9   0   86.89   27.00
  -9  -9   0  101.49   25.90
  -9  -9   0   76.29   19.80
   9   9   0  100.69   22.20
 -10  -9   0   42.50   22.70
 -10  -9   0   69.19   27.30
 -10  -9   0   39.60   20.20
  10   9   0   41.40   23.60
 -11  -9   0  120.69   31.20
 -11  -9   0  129.59   25.80
 -11  -9   0  100.99   23.00
  11   9   0   77.19   25.30
 -12  -9   0  189.88   26.70
 -12  -9   0  227.08   29.10
 -12  -9   0  178.48   35.40
  12   9   0  200.18   27.80
 -13  -9   0   48.10   40.30
 -13  -9   0   71.69   26.40
 -14  -9   0   69.39   34.80
 -14  -9   0   43.70   24.30
 -14  -9   0   87.69   31.60
   9 -10   0  259.77   48.10
   8 -10   0   63.09   42.40
   7 -10   0   43.80   38.40
   6 -10   0  225.58   40.20
   5 -10   0  455.45   56.39
  -5  10   0  335.87   38.20
  -5  10   0  454.55   44.80
   4 -10   0  240.98   29.20
  -4  10   0  330.57   39.70
  -4  10   0  236.58   33.00
   3 -10   0  196.48   25.70
   3 -10   0  197.08   33.60
  -3  10   0  133.19   30.90
  -3  10   0  176.18   24.30
   2 -10   0  907.21   66.29
   2 -10   0  872.11   60.19
   2 -10   0  742.33   58.49
  -2  10   0  786.12   63.89
  -2  10   0  754.82   59.09
  -2  10   0  793.22   65.49
   1 -10   0  958.90   66.89
  -1  10   0  715.43   61.79
  -1  10   0  913.71   66.49
  -1  10   0  875.21   65.49
   0 -10   0  272.47   34.70
   0 -10   0  198.08   24.30
   0 -10   0  221.38   29.50
   0  10   0  297.97   42.10
   0  10   0  184.48   23.30
   0  10   0  193.28   25.80
  -1 -10   0   26.60   22.60
  -1 -10   0  -18.30   17.80
  -1 -10   0   25.40   16.90
   1  10   0    6.10   16.90
   1  10   0   19.20   22.90
   1  10   0   31.20   20.30
  -2 -10   0   74.39   23.40
  -2 -10   0   71.19   17.60
  -2 -10   0   72.69   18.70
   2  10   0   85.99   20.60
   2  10   0   57.09   17.90
   2  10   0   55.09   24.10
  -3 -10   0  -22.70   17.20
  -3 -10   0  -15.90   16.20
  -3 -10   0  -12.80   21.90
   3  10   0   -5.60   19.60
   3  10   0  -27.30   22.30
   3  10   0  -26.00   15.70
  -4 -10   0  290.37   39.50
  -4 -10   0  287.27   36.50
  -4 -10   0  343.17   39.70
   4  10   0  286.17   34.60
   4  10   0  339.67   40.40
   4  10   0  297.47   41.00
  -5 -10   0   28.70   16.80
  -5 -10   0   18.50   18.40
  -5 -10   0   32.10   22.60
   5  10   0   17.80   23.30
   5  10   0   48.30   20.90
   5  10   0   13.50   16.60
  -6 -10   0    2.90   22.40
  -6 -10   0   31.50   17.50
  -6 -10   0   17.00   19.50
   6  10   0   21.50   21.40
   6  10   0   10.00   17.40
   6  10   0   21.60   24.10
  -7 -10   0   31.10   18.20
  -7 -10   0  -29.70   24.20
  -7 -10   0   14.40   19.90
   7  10   0   38.70   18.50
   7  10   0   42.10   22.50
   7  10   0    2.50   25.20
  -8 -10   0  140.69   21.20
  -8 -10   0  111.89   22.80
   8  10   0  121.39   21.90
   8  10   0  154.58   25.30
  -9 -10   0   34.80   26.10
  -9 -10   0   28.30   21.70
  -9 -10   0   36.30   21.50
   9  10   0   38.10   19.20
 -10 -10   0  455.95   45.60
 -10 -10   0  387.86   47.90
 -10 -10   0  480.85   50.69
 -11 -10   0  771.52   65.99
 -11 -10   0  803.52   65.19
 -11 -10   0  804.62   59.99
  11  10   0  760.22   64.79
 -12 -10   0  160.68   29.30
 -12 -10   0  128.59   25.20
 -12 -10   0  110.79   33.20
  12  10   0  141.49   27.40
 -13 -10   0    7.70   27.10
 -13 -10   0   11.10   34.70
 -14 -10   0   60.89   30.20
 -14 -10   0   75.29   39.20
 -14 -10   0   69.99   29.10
   8 -11   0   51.69   45.20
   7 -11   0  279.37   45.60
   6 -11   0  722.53   69.29
  -6  11   0  523.05   57.29
   5 -11   0  134.59   38.20
  -5  11   0  115.09   26.00
  -5  11   0  161.88   31.70
   4 -11   0    2.60   33.40
   4 -11   0   20.30   26.10
  -4  11   0   16.90   29.50
  -4  11   0  -50.09   23.10
   3 -11   0  698.83   56.49
   3 -11   0  614.04   63.69
  -3  11   0  611.94   61.49
  -3  11   0  659.63   54.59
   2 -11   0  867.61   63.69
   2 -11   0  893.01   69.59
  -2  11   0  789.82   62.39
  -2  11   0  837.32   68.69
  -2  11   0  774.22   77.89
   1 -11   0  184.68   27.40
   1 -11   0  265.67   34.80
  -1  11   0  392.76   47.00
  -1  11   0  263.67   31.10
  -1  11   0  248.88   43.30
   0 -11   0   -9.90   21.10
   0 -11   0    1.20   19.70
   0 -11   0   13.50   26.70
   0  11   0    6.00   23.20
   0  11   0  -35.20   20.10
   0  11   0   68.29   27.10
  -1 -11   0  280.87   30.30
  -1 -11   0  390.36   44.90
  -1 -11   0  385.26   40.40
   1  11   0  417.06   51.39
   1  11   0  316.27   39.80
   1  11   0  340.77   45.70
  -2 -11   0  195.38   25.70
  -2 -11   0  270.17   42.00
  -2 -11   0  232.88   25.00
   2  11   0  206.48   24.90
   2  11   0  261.47   28.10
  -3 -11   0   15.90   19.90
  -3 -11   0   41.10   18.70
  -3 -11   0   37.80   24.40
   3  11   0   49.40   41.20
   3  11   0   29.10   18.80
   3  11   0   61.09   22.60
  -4 -11   0   98.39   32.50
  -4 -11   0   52.09   19.90
  -4 -11   0   45.60   24.30
   4  11   0   35.50   26.20
   4  11   0   52.79   19.10
   4  11   0   74.59   21.90
  -5 -11   0    4.50   19.10
  -5 -11   0   22.60   18.30
  -5 -11   0  -27.40   23.40
   5  11   0   -5.30   25.10
   5  11   0  -13.00   18.30
   5  11   0  -38.70   25.10
  -6 -11   0   44.70   21.80
  -6 -11   0   88.79   19.60
  -6 -11   0   37.20   25.60
   6  11   0   68.49   24.10
   6  11   0   42.50   19.70
   6  11   0   44.80   28.50
  -7 -11   0   52.59   21.70
  -7 -11   0   70.09   19.60
   7  11   0   65.49   24.30
   7  11   0   43.40   22.40
  -8 -11   0   16.20   19.20
  -8 -11   0  -19.30   24.90
  -8 -11   0   17.90   21.80
   8  11   0   38.90   24.10
   8  11   0   33.90   21.10
  -9 -11   0  112.59   25.60
  -9 -11   0  185.48   29.80
   9  11   0  158.38   28.00
 -10 -11   0  212.58   28.20
 -10 -11   0  319.27   46.70
 -10 -11   0  273.97   32.10
 -11 -11   0  163.58   32.60
 -11 -11   0  141.99   25.20
  11  11   0  149.99   33.20
 -12 -11   0  -18.60   28.00
 -12 -11   0    1.60   23.00
 -12 -11   0  -17.40   30.30
  12  11   0    4.50   26.50
 -13 -11   0   97.09   35.00
 -13 -11   0  120.39   26.80
 -13 -11   0  164.28   30.90
  13  11   0  105.99   28.70
   8 -12   0  104.59   48.80
   7 -12   0  292.67   55.39
   6 -12   0  519.95   66.39
  -6  12   0  434.46   52.19
   5 -12   0  105.99   39.70
  -5  12   0   98.29   27.10
  -5  12   0  140.79   31.90
   4 -12   0  126.39   37.50
   4 -12   0  -29.70   36.00
  -4  12   0  106.49   31.70
  -4  12   0   14.10   25.50
   3 -12   0  714.43   59.99
   3 -12   0  659.83   68.29
  -3  12   0  688.03   58.59
  -3  12   0  679.63   64.89
   2 -12   0  407.06   47.10
   2 -12   0  358.76   53.69
  -2  12   0  302.37   33.20
  -2  12   0  319.37   36.70
   1 -12   0   -3.60   30.10
  -1  12   0  -55.69   36.10
  -1  12   0   27.70   27.00
   0 -12   0  383.56   43.00
   0 -12   0  366.56   53.79
   0 -12   0  256.47   31.70
   0  12   0  411.46   49.60
   0  12   0  330.57   42.10
   0  12   0  370.76   56.59
  -1 -12   0  365.76   43.20
  -1 -12   0  405.46   46.60
  -1 -12   0  282.07   31.20
   1  12   0  302.97   41.60
   1  12   0  295.97   33.40
   1  12   0  470.95   50.39
  -2 -12   0  222.08   28.40
  -2 -12   0  272.47   28.00
  -2 -12   0  272.77   33.30
   2  12   0  242.78   31.00
   2  12   0  396.26   48.00
   2  12   0  225.58   28.10
  -3 -12   0   38.10   20.80
  -3 -12   0    3.30   25.50
  -3 -12   0   52.29   20.50
   3  12   0   22.20   24.00
   3  12   0   49.30   28.10
  -4 -12   0   65.19   20.20
  -4 -12   0   31.40   20.40
  -4 -12   0  -11.60   26.00
   4  12   0  -23.40   27.70
   4  12   0   38.50   23.80
   4  12   0   36.40   20.40
  -5 -12   0  218.38   49.99
  -5 -12   0  151.58   25.30
  -5 -12   0  215.98   24.20
   5  12   0  187.68   25.20
   5  12   0  206.08   51.19
   5  12   0  211.48   28.80
  -6 -12   0  222.98   27.80
  -6 -12   0  254.87   32.10
  -6 -12   0  243.98   26.40
   6  12   0  236.08   27.10
  -7 -12   0  209.38   25.40
  -7 -12   0  250.67   32.20
   7  12   0  199.78   33.80
   7  12   0  231.08   30.60
  -8 -12   0    1.40   22.40
  -8 -12   0   26.10   26.20
  -8 -12   0   15.30   20.60
   8  12   0    7.40   23.00
   8  12   0  -12.70   26.00
  -9 -12   0  417.46   48.90
  -9 -12   0  326.27   42.00
  -9 -12   0  251.37   32.80
   9  12   0  283.97   35.40
 -10 -12   0  418.36   55.39
 -10 -12   0  453.25   55.09
 -10 -12   0  441.36   48.00
  10  12   0  474.35   54.39
 -11 -12   0   29.20   23.80
 -11 -12   0   15.90   30.50
 -11 -12   0   20.00   29.20
 -12 -12   0   48.40   24.70
 -12 -12   0   89.59   41.20
  12  12   0   27.40   28.70
 -13 -12   0  177.08   37.10
 -13 -12   0  178.58   29.40
   7 -13   0  305.07   51.89
   6 -13   0   82.39   42.60
  -6  13   0   10.50   25.70
   5 -13   0   22.00   39.70
  -5  13   0   37.10   30.40
  -5  13   0   -3.80   31.30
   4 -13   0  259.57   44.30
   4 -13   0  331.47   42.70
  -4  13   0  294.97   39.60
  -4  13   0  240.58   33.10
   3 -13   0  924.31   68.59
   3 -13   0  868.21   76.69
  -3  13   0  789.82   73.69
  -3  13   0  787.32   67.29
   2 -13   0  754.82   63.39
   2 -13   0  786.92   70.19
  -2  13   0  695.03   69.29
  -2  13   0  685.33   61.59
   1 -13   0   33.80   32.10
  -1  13   0   14.30   26.30
  -1  13   0   23.70   29.20
   0 -13   0  107.59   25.00
   0 -13   0   39.10   30.80
   0  13   0   14.20   23.90
   0  13   0   92.59   28.70
  -1 -13   0   77.49   24.30
  -1 -13   0   77.99   29.90
   1  13   0   92.19   29.10
   1  13   0   31.90   23.70
  -2 -13   0   33.40   28.10
  -2 -13   0   49.00   23.00
  -2 -13   0   66.79   23.50
   2  13   0   84.89   26.70
   2  13   0   40.70   23.00
  -3 -13   0    6.40   21.70
  -3 -13   0  -66.79   27.40
   3  13   0  -17.00   22.20
   3  13   0    6.20   25.50
  -4 -13   0   -4.40   27.30
  -4 -13   0   24.30   22.40
  -4 -13   0   65.19   21.90
   4  13   0   48.00   25.80
   4  13   0   -0.80   21.50
  -5 -13   0   81.19   23.90
  -5 -13   0  154.58   30.50
  -5 -13   0  115.29   23.60
   5  13   0  110.49   24.20
   5  13   0  120.99   28.00
  -6 -13   0   61.79   21.90
  -6 -13   0   49.00   23.50
  -6 -13   0   86.19   27.90
   6  13   0   55.49   27.00
   6  13   0   55.69   23.10
  -7 -13   0   83.89   24.80
  -7 -13   0  131.79   23.20
  -7 -13   0  143.89   29.50
   7  13   0   97.89   24.70
   7  13   0  100.39   33.10
  -8 -13   0  379.46   40.50
  -8 -13   0  245.68   30.80
  -8 -13   0  225.68   34.40
   8  13   0  240.08   33.80
  -9 -13   0  562.54   57.09
  -9 -13   0  591.74   52.69
  -9 -13   0  518.75   56.79
   9  13   0  609.14   61.39
 -10 -13   0  495.35   56.39
 -10 -13   0  499.15   58.99
 -10 -13   0  557.54   51.59
  10  13   0  495.85   57.79
 -11 -13   0   17.40   23.70
 -11 -13   0  -44.30   29.80
 -11 -13   0    1.60   46.50
  11  13   0    9.30   29.20
 -12 -13   0  266.27   44.60
 -12 -13   0  424.16   55.79
 -13 -13   0  229.78   33.00
   5 -14   0  109.19   42.80
   4 -14   0  339.77   49.99
  -4  14   0  400.16   50.79
  -4  14   0  300.77   41.40
   3 -14   0  203.78   41.10
   3 -14   0  230.18   32.50
  -3  14   0   95.79   30.40
   2 -14   0   78.59   37.00
   2 -14   0   85.59   29.20
  -2  14   0   54.79   33.80
  -2  14   0   10.40   27.30
   1 -14   0  -12.30   34.10
  -1  14   0  -12.80   26.70
  -1  14   0   29.70   32.20
   0 -14   0   69.29   25.70
   0 -14   0   43.50   32.50
   0  14   0   32.30   29.80
   0  14   0   30.60   27.30
  -1 -14   0  -14.50   30.20
  -1 -14   0  -14.30   25.10
   1  14   0  -28.20   29.10
   1  14   0  -40.60   25.30
  -2 -14   0    6.70   24.40
  -2 -14   0  -29.00   28.80
   2  14   0  -49.60   24.10
  -3 -14   0    0.40   29.10
  -3 -14   0   76.39   24.10
  -3 -14   0   30.30   23.50
   3  14   0  -19.60   24.00
   3  14   0   43.10   27.60
  -4 -14   0  -53.39   27.70
  -4 -14   0   -2.40   23.60
  -4 -14   0   31.60   23.80
   4  14   0  -29.60   23.00
   4  14   0  -35.50   26.60
  -5 -14   0   36.80   25.60
  -5 -14   0   95.89   24.40
  -5 -14   0  116.09   29.50
   5  14   0   60.79   28.50
   5  14   0   74.79   25.30
  -6 -14   0  117.19   30.90
  -6 -14   0  122.49   24.80
  -6 -14   0  100.29   25.70
   6  14   0  124.89   30.10
  -7 -14   0  149.69   25.00
  -7 -14   0  101.39   31.10
  -7 -14   0  110.49   26.00
   7  14   0   96.49   26.60
   7  14   0  136.09   31.10
  -8 -14   0  655.33   61.59
  -8 -14   0  641.04   61.49
   8  14   0  681.93   66.69
  -9 -14   0  280.07   36.40
  -9 -14   0  386.66   52.19
  -9 -14   0  383.66   47.00
   9  14   0  299.87   38.40
 -10 -14   0  124.19   38.20
 -10 -14   0  103.99   26.30
 -10 -14   0  158.48   40.10
  10  14   0  144.89   32.80
 -11 -14   0  -40.30   32.80
 -11 -14   0  -21.90   24.90
 -11 -14   0  -34.10   30.90
  11  14   0   16.20   31.30
 -12 -14   0  136.59   42.40
 -12 -14   0  161.48   29.90
   4 -15   0  166.68   43.40
   3 -15   0   74.49   51.09
  -3  15   0  156.18   38.30
   2 -15   0   -0.60   38.00
   2 -15   0   47.90   29.50
  -2  15   0  -18.00   27.80
   1 -15   0   15.30   35.50
  -1  15   0    3.10   27.40
  -1  15   0   50.39   35.20
   0 -15   0   74.99   26.90
   0 -15   0    1.20   33.50
   0  15   0  -29.70   28.40
   0  15   0   47.50   33.90
  -1 -15   0  -57.39   31.80
  -1 -15   0   12.20   26.90
   1  15   0  -44.40   27.30
   1  15   0    1.90   31.40
  -2 -15   0   20.40   26.10
  -2 -15   0  -31.20   31.10
   2  15   0   21.80   30.50
  -3 -15   0  235.98   34.10
  -3 -15   0  203.58   34.80
   3  15   0  169.68   34.10
   3  15   0  183.98   29.60
  -4 -15   0  205.58   29.50
  -4 -15   0  223.78   35.40
   4  15   0  180.38   30.50
   4  15   0  190.68   34.00
  -5 -15   0  146.39   31.80
  -5 -15   0   69.29   25.70
  -5 -15   0  133.69   26.50
   5  15   0   90.69   27.40
   5  15   0  112.69   31.20
  -6 -15   0   24.90   24.20
  -6 -15   0   -3.20   30.10
  -6 -15   0   -4.70   29.80
   6  15   0  -19.70   25.40
   6  15   0   36.50   29.50
  -7 -15   0  154.48   28.40
  -7 -15   0  160.58   34.50
  -7 -15   0  128.29   27.10
   7  15   0  156.88   33.40
  -8 -15   0  858.81   66.19
  -8 -15   0  731.83   68.19
  -8 -15   0  827.52   69.69
   8  15   0  755.32   71.69
  -9 -15   0  247.38   35.30
  -9 -15   0  249.78   30.50
   9  15   0  211.18   36.80
 -10 -15   0  -15.10   31.20
 -10 -15   0   44.10   25.90
 -10 -15   0   18.90   30.80
  10  15   0   -5.70   32.40
 -11 -15   0   66.89   35.20
 -11 -15   0   55.19   27.70
  11  15   0    1.30   34.00
 -12 -15   0  179.58   31.50
   3 -16   0  -19.90   49.00
   2 -16   0   23.90   39.80
  -2  16   0   10.40   44.30
   1 -16   0   87.59   43.20
  -1  16   0   55.59   37.30
   0 -16   0   55.09   27.70
   0 -16   0   55.79   44.30
   0  16   0   80.69   37.70
   0  16   0    1.20   33.90
  -1 -16   0  -16.60   33.70
  -1 -16   0   40.90   27.90
   1  16   0   23.70   33.80
   1  16   0   -0.60   29.40
  -2 -16   0  -15.20   33.10
  -2 -16   0    6.60   28.00
   2  16   0   -2.60   32.10
   2  16   0   -0.80   28.90
  -3 -16   0   26.60   32.20
  -3 -16   0  115.39   46.00
   3  16   0   81.79   33.10
   3  16   0   33.60   28.00
  -4 -16   0  200.08   35.90
  -4 -16   0  200.68   31.20
   4  16   0  154.88   34.90
   4  16   0  129.69   30.60
  -5 -16   0   95.09   34.30
  -5 -16   0  114.19   27.90
   5  16   0   74.29   36.50
  -6 -16   0   44.60   25.60
  -6 -16   0  -40.40   30.30
   6  16   0  -24.10   26.70
   6  16   0  -27.70   31.50
  -7 -16   0  189.78   32.00
  -7 -16   0  128.49   30.00
   7  16   0  162.88   35.10
  -8 -16   0  119.09   28.60
  -8 -16   0  132.69   34.50
   8  16   0   97.79   34.20
  -9 -16   0  -24.60   33.60
  -9 -16   0  -15.90   31.10
  -9 -16   0   29.10   25.70
   9  16   0  -31.80   33.00
 -10 -16   0   33.20   27.00
 -10 -16   0   87.89   43.40
  10  16   0   16.90   34.60
   0 -17   0   15.80   37.00
   0  17   0   28.70   38.20
  -1 -17   0   44.90   37.00
  -2 -17   0  -12.00   34.50
  -2 -17   0   -4.60   30.00
   2  17   0    3.60   35.70
  -3 -17   0   19.00   31.70
  -3 -17   0   93.89   35.20
   3  17   0   -4.80   34.00
  -4 -17   0  -11.60   33.60
  -4 -17   0   32.60   29.50
   4  17   0  -48.40   28.40
   4  17   0   29.20   34.10
  -5 -17   0   -5.50   28.50
  -5 -17   0  -28.80   32.40
   5  17   0  -22.80   28.20
   5  17   0  -27.10   33.10
  -6 -17   0   26.90   28.00
  -6 -17   0   39.50   33.50
   6  17   0   15.10   34.20
  -7 -17   0  191.58   35.90
   7  17   0  249.97   39.40
  -8 -17   0  139.89   35.50
  -8 -17   0   95.89   29.20
   8  17   0  117.19   36.50
  -9 -17   0   21.40   27.00
   9  17   0   20.30   34.90
 -10 -17   0  107.89   30.20
 -11 -17   0   75.19   29.50
   1  18   0   26.40   47.00
   2  18   0    2.30   38.80
   3  18   0   26.80   46.00
  -4 -18   0   45.60   30.80
   4  18   0    4.90   35.80
  -5 -18   0  212.58   34.40
   5  18   0  157.38   38.50
  -6 -18   0  215.78   34.70
   6  18   0  197.18   38.50
  -7 -18   0  167.98   33.30
   7  18   0  155.18   38.10
  -8 -18   0   46.10   28.70
  -9 -18   0   20.30   28.40
   3  19   0  -11.60   41.50
   4  19   0    7.40   41.50
   5  19   0  150.78   43.50
   6  19   0  164.88   41.40
  -7 -19   0   48.70   31.70
   7  19   0    4.00   36.70
  -8 -19   0   55.69   30.70
 -10 -19   0  237.48   36.50
   5  20   0   91.49   44.30
   6  20   0   93.39   43.40
  -9 -19   1  140.19   34.80
  -8 -19   1  121.29   33.10
   7  19  -1  -13.50   41.00
   6  19  -1    3.20   38.80
   4  19  -1  -24.50   38.10
 -10 -18   1  103.69   31.40
  -9 -18   1  124.39   36.70
   8  18  -1   16.10   43.70
  -8 -18   1   22.70   29.80
   7  18  -1   -7.40   37.30
  -7 -18   1   56.09   30.30
   6  18  -1   74.39   39.40
  -6 -18   1  154.78   38.00
   5  18  -1   48.90   38.30
  -5 -18   1   53.39   31.30
   4  18  -1   10.30   37.70
   2  18  -1    2.20   38.90
   9  17  -1   41.00   38.20
  -9 -17   1   16.50   29.10
   8  17  -1  -31.30   34.60
  -8 -17   1   32.10   28.00
   7  17  -1   74.49   40.70
  -7 -17   1   83.39   30.00
   6  17  -1    2.20   34.60
  -6 -17   1   45.60   31.00
  -6 -17   1   30.50   34.20
   5  17  -1  -31.20   34.10
  -5 -17   1   -4.20   28.90
  -5 -17   1  -38.80   33.20
   4  17  -1   -3.50   34.60
  -4 -17   1   26.90   29.10
  -4 -17   1    0.30   33.00
   3  17  -1   10.80   36.70
  -3 -17   1   15.50   29.50
  -3 -17   1   23.00   34.80
   2  17  -1   20.70   38.00
  -2 -17   1    7.80   35.40
  -2 -17   1   66.89   32.70
   1  17  -1   82.79   44.10
  -1 -17   1   39.20   39.20
   0  17  -1   20.70   38.90
 -11 -16   1  151.78   31.10
 -10 -16   1  112.39   30.00
   9  16  -1   23.60   34.30
  -9 -16   1   37.00   27.40
  -9 -16   1   28.60   38.80
   8  16  -1    3.00   33.40
  -8 -16   1   29.90   31.90
  -8 -16   1    9.00   26.20
  -8 -16   1   17.30   34.20
   7  16  -1   39.30   33.20
  -7 -16   1   -1.00   27.50
  -7 -16   1   15.00   26.90
  -7 -16   1   54.39   31.10
   6  16  -1    5.70   32.30
  -6 -16   1   29.10   26.70
  -6 -16   1   38.10   38.30
   5  16  -1  -25.60   27.90
  -5 -16   1   19.50   27.20
   4  16  -1  -16.30   32.50
   4  16  -1  -45.10   28.20
  -4 -16   1   46.70   28.30
  -4 -16   1  -44.60   38.90
   3  16  -1  -34.10   28.90
   3  16  -1   18.30   34.10
  -3 -16   1   40.20   43.80
  -3 -16   1   53.59   29.00
   2  16  -1   -8.40   30.70
   2  16  -1   93.99   35.80
  -2 -16   1   76.89   29.20
   1  16  -1   26.90   35.60
   1  16  -1  -45.90   36.10
  -1 -16   1   39.80   28.30
   0 -16   1  -44.90   35.50
   0 -16   1   39.30   31.40
  -1  16  -1  102.19   40.00
   1 -16   1  192.58   42.10
   2 -16   1  251.47   50.79
  10  15  -1   79.89   33.70
 -10 -15   1   63.39   26.90
 -10 -15   1   55.49   32.00
   9  15  -1   72.49   34.10
  -9 -15   1   61.49   26.50
  -9 -15   1   58.89   30.30
  -9 -15   1  109.59   31.30
   8  15  -1   45.30   32.90
  -8 -15   1   53.19   28.00
  -8 -15   1   66.59   25.40
   7  15  -1    2.90   31.10
  -7 -15   1  -53.49   31.00
  -7 -15   1  -28.10   27.20
   6  15  -1  -51.49   26.90
   6  15  -1   -1.40   31.00
  -6 -15   1  -26.60   26.40
  -6 -15   1   -3.50   29.30
  -6 -15   1  -23.80   24.60
   5  15  -1    8.50   30.00
  -5 -15   1   17.10   25.00
  -5 -15   1  -57.89   29.60
  -5 -15   1  -12.00   25.60
   4  15  -1   91.49   32.80
   4  15  -1   91.89   28.60
  -4 -15   1  115.29   27.90
  -4 -15   1  129.59   33.50
   3  15  -1    1.50   30.80
   3  15  -1  -55.79   27.30
  -3 -15   1  -20.20   27.00
  -3 -15   1  -50.09   30.80
   2  15  -1  -33.40   27.80
   2  15  -1    9.80   32.20
  -2 -15   1  -20.60   31.60
  -2 -15   1   87.99   27.30
   1  15  -1    9.70   28.40
   1  15  -1   24.10   34.20
  -1 -15   1   31.80   33.60
  -1 -15   1   80.19   27.80
   0  15  -1  198.58   38.30
   0  15  -1  185.58   34.00
   0 -15   1  209.78   39.80
   0 -15   1  230.88   31.80
  -1  15  -1  198.98   34.40
  -1  15  -1  274.27   40.20
   1 -15   1  237.18   41.90
  -2  15  -1  199.78   42.20
   2 -15   1  160.08   52.09
   2 -15   1  205.88   41.30
  -3  15  -1   19.70   38.80
   3 -15   1    9.60   40.70
 -12 -14   1   56.79   27.80
  11  14  -1   27.20   32.50
 -11 -14   1   43.40   26.50
 -11 -14   1   11.30   31.80
  10  14  -1  -31.00   31.70
 -10 -14   1   -4.10   30.90
 -10 -14   1   21.40   24.80
   9  14  -1  213.58   35.80
  -9 -14   1  218.98   28.20
  -9 -14   1  224.78   34.80
  -9 -14   1  171.88   32.70
   8  14  -1  364.46   44.00
  -8 -14   1  376.06   51.79
  -8 -14   1  506.35   51.19
  -8 -14   1  472.95   54.09
   7  14  -1   41.30   30.30
  -7 -14   1   67.59   24.50
  -7 -14   1   -7.00   30.70
  -7 -14   1   34.90   27.00
   6  14  -1    2.70   28.60
   6  14  -1   -6.60   24.70
  -6 -14   1  -20.80   29.50
  -6 -14   1    1.10   22.50
  -6 -14   1  -31.40   24.90
   5  14  -1  -46.50   24.00
   5  14  -1  -25.50   28.40
  -5 -14   1  -48.00   27.90
  -5 -14   1    5.40   23.20
   4  14  -1    0.60   29.00
   4  14  -1  -43.20   25.20
  -4 -14   1  -12.30   29.30
  -4 -14   1   -3.30   23.80
  -4 -14   1  -37.40   23.80
   3  14  -1   36.20   29.80
   3  14  -1   10.60   26.00
  -3 -14   1   16.40   29.20
  -3 -14   1   87.59   31.70
   2  14  -1   13.30   33.50
   2  14  -1   20.50   37.70
  -2 -14   1   40.40   25.50
  -2 -14   1   28.00   30.50
   1  14  -1   56.59   31.40
   1  14  -1  -12.30   26.60
  -1 -14   1   62.19   25.80
  -1 -14   1   33.20   32.30
   0  14  -1  155.38   35.20
   0  14  -1   85.69   29.80
   0 -14   1  194.88   28.70
   0 -14   1  188.58   36.70
  -1  14  -1   22.30   28.70
  -1  14  -1   50.39   34.30
   1 -14   1   86.79   35.80
  -2  14  -1   57.49   34.40
   2 -14   1   60.49   28.40
   2 -14   1  -36.50   36.30
  -3  14  -1   60.79   29.40
   3 -14   1  134.89   31.90
   3 -14   1  102.19   41.30
  -4  14  -1  324.67   45.60
  -4  14  -1  483.05   56.19
   4 -14   1  558.64   70.99
   5 -14   1  101.29   44.50
 -12 -13   1  413.16   52.09
 -12 -13   1  369.76   55.49
  11  13  -1   46.10   30.20
 -11 -13   1   34.20   30.60
 -11 -13   1   27.10   31.00
 -11 -13   1   18.30   25.10
  10  13  -1   22.10   30.40
 -10 -13   1   32.00   29.90
 -10 -13   1    5.80   28.80
 -10 -13   1   44.50   24.10
   9  13  -1  156.28   32.70
  -9 -13   1  142.49   26.10
  -9 -13   1  140.19   29.40
  -9 -13   1  178.18   32.90
   8  13  -1  233.38   33.70
  -8 -13   1  219.58   33.80
  -8 -13   1  211.68   30.90
  -8 -13   1  164.28   32.20
   7  13  -1   59.39   25.10
   7  13  -1   49.40   33.00
  -7 -13   1  107.39   23.10
  -7 -13   1   36.00   28.70
  -7 -13   1   70.29   25.70
   6  13  -1   10.60   26.70
  -6 -13   1   19.50   28.00
  -6 -13   1   24.40   21.90
  -6 -13   1   15.70   23.80
   5  13  -1  -53.79   23.10
   5  13  -1  -32.00   26.50
  -5 -13   1   -0.40   27.40
  -5 -13   1  -33.40   21.30
   4  13  -1  -18.80   23.00
   4  13  -1   38.90   26.70
  -4 -13   1  -40.60   22.80
  -4 -13   1   22.80   27.40
  -4 -13   1    1.90   22.00
   3  13  -1    5.70   23.10
   3  13  -1   18.00   26.60
  -3 -13   1  -24.50   24.50
  -3 -13   1   43.30   35.00
  -3 -13   1   23.80   28.70
   2  13  -1   55.99   27.80
   2  13  -1   20.70   25.50
  -2 -13   1   51.69   29.30
  -2 -13   1  -16.30   23.80
  -2 -13   1   71.19   23.40
   1  13  -1  676.73   61.39
   1  13  -1  714.43   88.39
  -1 -13   1  822.22   61.29
  -1 -13   1  747.83   64.89
   0  13  -1  601.44   61.19
   0  13  -1  491.75   54.59
   0 -13   1  624.54   54.99
   0 -13   1  564.94   59.89
  -1  13  -1   45.10   27.70
  -1  13  -1   70.99   31.90
   1 -13   1   72.29   33.80
  -2  13  -1  175.58   35.90
   2 -13   1  213.78   39.50
   2 -13   1  217.78   31.30
  -3  13  -1  657.73   62.29
  -3  13  -1  748.83   71.49
   3 -13   1  791.12   64.39
   3 -13   1  629.44   72.99
  -4  13  -1  664.23   64.69
   4 -13   1  824.52   76.49
   4 -13   1  713.73   73.59
  -5  13  -1  191.68   34.40
  -5  13  -1  179.78   31.30
  -6  13  -1    1.00   27.50
   6 -13   1  -41.30   42.00
 -13 -12   1  386.66   51.59
  12  12  -1  158.58   32.20
 -12 -12   1  194.48   35.90
 -11 -12   1   36.40   24.20
 -11 -12   1   33.70   31.90
 -11 -12   1  -19.50   28.90
  10  12  -1   78.09   29.00
 -10 -12   1   99.49   30.60
 -10 -12   1   54.49   27.50
 -10 -12   1   60.79   24.30
   9  12  -1  193.28   31.30
  -9 -12   1  188.18   25.80
  -9 -12   1  209.88   33.00
  -9 -12   1  154.48   29.60
   8  12  -1  105.49   28.40
  -8 -12   1  103.69   24.40
  -8 -12   1  104.09   29.60
  -8 -12   1   89.99   26.50
   7  12  -1    4.40   22.20
   7  12  -1    0.50   25.10
  -7 -12   1    2.60   26.00
  -7 -12   1   26.60   20.30
  -7 -12   1  -11.10   35.70
   6  12  -1  -21.70   21.40
  -6 -12   1  -12.60   19.80
  -6 -12   1  -21.10   25.20
  -6 -12   1    2.50   22.30
   5  12  -1  -22.90   21.60
   5  12  -1  -24.60   24.80
  -5 -12   1   -4.10   26.30
  -5 -12   1    5.90   20.50
  -5 -12   1  -30.20   22.30
   4  12  -1    5.10   24.70
   4  12  -1  -37.10   21.30
  -4 -12   1    0.90   20.20
  -4 -12   1  -33.80   21.30
  -4 -12   1  -44.60   26.00
   3  12  -1    9.20   21.80
   3  12  -1   68.99   25.50
  -3 -12   1   53.69   21.20
  -3 -12   1   -8.20   21.70
   2  12  -1  239.98   29.90
   2  12  -1  300.97   32.70
  -2 -12   1  293.07   29.40
   1  12  -1  967.30   71.89
   1  12  -1  961.30   76.59
  -1 -12   1  988.60   71.69
  -1 -12   1 1119.29   77.89
  -1 -12   1 1019.50   71.59
   0  12  -1  411.46   51.99
   0  12  -1  382.56   46.40
   0 -12   1  491.95   46.00
   0 -12   1  374.56   51.99
  -1  12  -1  -38.10   23.10
  -1  12  -1    4.10   28.80
   1 -12   1  -34.90   30.20
  -2  12  -1  520.55   60.69
   2 -12   1  492.65   61.49
   2 -12   1  639.44   54.89
  -3  12  -1 1128.19   83.29
  -3  12  -1 1158.78   87.99
   3 -12   1 1149.69   91.19
   3 -12   1 1253.57   84.09
  -4  12  -1  523.05   58.29
  -4  12  -1  585.84   64.19
   4 -12   1  665.13   57.09
   4 -12   1  506.05   68.59
  -5  12  -1   23.90   33.80
  -5  12  -1  -19.90   27.00
   5 -12   1   30.40   24.80
   5 -12   1  -35.70   38.90
  -6  12  -1   72.49   28.80
   6 -12   1   65.89   44.30
   7 -12   1  103.09   44.80
 -13 -11   1  212.28   31.30
 -13 -11   1  353.16   52.99
 -13 -11   1  277.87   36.90
  12  11  -1   42.60   27.60
 -12 -11   1   63.09   29.10
 -12 -11   1   28.90   24.40
  11  11  -1   -4.70   27.30
 -11 -11   1    2.90   22.50
 -11 -11   1  -15.00   29.80
 -10 -11   1    0.50   22.20
 -10 -11   1   32.70   26.30
 -10 -11   1   32.20   29.50
   9  11  -1   19.30   26.50
  -9 -11   1    9.50   24.20
  -9 -11   1    7.20   20.80
  -9 -11   1   56.39   28.20
   8  11  -1   59.59   25.50
   8  11  -1   35.70   24.10
  -8 -11   1   49.20   20.10
  -8 -11   1   39.40   26.50
  -8 -11   1   15.30   23.80
   7  11  -1    4.10   21.70
   7  11  -1   27.00   24.60
  -7 -11   1  -10.70   22.10
  -7 -11   1   25.30   18.70
  -7 -11   1   15.80   25.60
   6  11  -1   -9.20   20.10
   6  11  -1  -14.20   23.50
  -6 -11   1  -48.70   25.00
  -6 -11   1    0.60   18.70
   5  11  -1  153.08   24.50
   5  11  -1  199.68   31.50
   5  11  -1  205.48   31.80
  -5 -11   1  156.28   25.40
  -5 -11   1  257.17   30.10
  -5 -11   1  184.28   23.60
   4  11  -1  -21.70   26.00
   4  11  -1   27.20   23.20
   4  11  -1  -22.20   19.00
  -4 -11   1  -40.90   20.20
  -4 -11   1   29.00   18.60
  -4 -11   1   -5.80   24.40
   3  11  -1  221.98   27.20
   3  11  -1  176.68   26.70
   3  11  -1  166.38   30.50
  -3 -11   1  190.98   29.50
  -3 -11   1  220.28   23.40
  -3 -11   1  179.98   24.60
   2  11  -1 1003.90   71.69
   2  11  -1 1075.39   76.79
   2  11  -1 1051.69   75.19
  -2 -11   1 1044.20   70.99
  -2 -11   1 1062.89   75.39
  -2 -11   1 1009.40   71.59
   1  11  -1 1985.30  130.49
   1  11  -1 2122.09  127.19
   1  11  -1 2060.09  128.99
  -1 -11   1 2107.49  127.09
  -1 -11   1 2112.09  129.59
  -1 -11   1 2090.39  126.49
   0  11  -1 1310.87   89.29
   0  11  -1 1248.18   90.49
   0  11  -1 1379.36   86.19
   0 -11   1 1248.08   85.59
   0 -11   1 1334.37   90.29
   0 -11   1 1342.87   85.49
  -1  11  -1  -30.40   22.20
  -1  11  -1   51.49   28.70
  -1  11  -1    0.80   26.30
   1 -11   1  -18.00   22.30
   1 -11   1  -61.59   28.90
   1 -11   1   11.10    8.70
  -2  11  -1  551.64   56.29
  -2  11  -1  441.56   58.79
   2 -11   1  535.95   58.49
   2 -11   1  526.55   55.09
  -3  11  -1  530.25   54.39
  -3  11  -1  562.24   60.29
   3 -11   1  554.64   63.29
   3 -11   1  628.44   54.79
  -4  11  -1  268.17   32.20
  -4  11  -1  235.98   36.20
   4 -11   1  252.47   41.90
   4 -11   1  316.27   33.00
  -5  11  -1  -24.10   24.90
  -5  11  -1   -0.10   28.60
   5 -11   1  -24.10   24.30
   5 -11   1  -52.39   36.50
  -6  11  -1  375.16   50.39
   6 -11   1  428.66   64.69
   7 -11   1  182.18   45.40
   8 -11   1   23.60   43.10
  13  10  -1  125.89   29.90
 -13 -10   1  168.18   29.90
 -13 -10   1  113.89   26.70
 -13 -10   1  113.69   35.60
  12  10  -1  -12.30   25.60
 -12 -10   1   -7.60   22.80
 -12 -10   1   -4.30   30.80
 -12 -10   1   18.40   27.10
  11  10  -1  232.88   30.90
 -11 -10   1  202.38   30.80
 -11 -10   1  324.77   41.10
 -11 -10   1  231.78   35.30
 -10 -10   1  246.28   33.30
 -10 -10   1  198.38   34.60
 -10 -10   1  216.78   26.40
   9  10  -1    8.60   12.00
  -9 -10   1   28.20   20.10
  -9 -10   1   21.90   22.20
  -9 -10   1   56.59   26.70
   8  10  -1   96.19   22.10
   8  10  -1   68.49   24.80
  -8 -10   1   89.89   19.80
  -8 -10   1  107.19   27.40
  -8 -10   1   52.89   23.10
   7  10  -1   41.60   23.10
   7  10  -1  -11.20   29.10
   7  10  -1  -30.80   24.90
  -7 -10   1  -20.20   23.80
  -7 -10   1    6.90   17.90
  -7 -10   1   12.70   21.10
   6  10  -1   99.59   27.80
   6  10  -1  100.49   21.20
   6  10  -1  121.79   24.60
  -6 -10   1  108.59   19.90
  -6 -10   1  115.29   26.10
  -6 -10   1  103.19   23.00
   5  10  -1   93.99   25.80
   5  10  -1   80.99   19.60
   5  10  -1  104.59   23.70
  -5 -10   1  105.89   24.70
  -5 -10   1   99.09   21.60
  -5 -10   1   85.59   18.90
   4  10  -1   45.70   40.60
   4  10  -1   70.99   18.80
   4  10  -1  104.39   22.80
  -4 -10   1   56.89   19.90
  -4 -10   1   75.79   24.00
  -4 -10   1   75.39   17.90
   3  10  -1  564.74   52.29
   3  10  -1  626.74   52.69
   3  10  -1  559.24   63.39
  -3 -10   1  608.94   47.40
  -3 -10   1  583.34   48.90
  -3 -10   1  629.04   51.69
   2  10  -1  880.01   62.99
   2  10  -1  935.71   66.19
   2  10  -1  904.51   68.19
  -2 -10   1  896.81   63.39
  -2 -10   1  919.91   62.49
  -2 -10   1  927.41   66.89
   1  10  -1  660.83   50.49
   1  10  -1  597.24   54.39
   1  10  -1  639.64   54.49
  -1 -10   1  651.43   49.99
  -1 -10   1  610.14   53.89
  -1 -10   1  647.84   50.39
   0  10  -1   43.60   19.30
   0  10  -1   53.89   23.10
   0 -10   1   27.40   19.40
   0 -10   1   21.20   25.90
   0 -10   1   46.40   19.10
  -1  10  -1 1062.29   75.99
  -1  10  -1  986.90   71.29
  -1  10  -1  999.70   75.49
   1 -10   1 1096.29   76.79
   1 -10   1 1117.09   73.09
  -2  10  -1 1793.42  115.69
  -2  10  -1 1815.72  115.19
  -2  10  -1 1620.54  112.29
   2 -10   1 1958.60  117.19
   2 -10   1 1801.62  115.89
   2 -10   1 1829.32  111.79
  -3  10  -1  647.14   54.59
  -3  10  -1  631.54   61.09
  -3  10  -1  734.33   66.09
   3 -10   1  606.74   66.39
   3 -10   1  682.83   56.39
  -4  10  -1   36.10   29.50
  -4  10  -1   -9.10   22.90
   4 -10   1   35.50   25.20
   4 -10   1  -29.30   32.60
  -5  10  -1   26.20   28.20
  -5  10  -1   23.20   23.70
   5 -10   1   -8.20   32.50
   5 -10   1   56.19   35.40
  -6  10  -1  247.78   32.90
   6 -10   1  344.47   44.50
   7 -10   1  122.19   41.50
   8 -10   1  -32.80   42.60
   9 -10   1   15.60   45.10
 -14  -9   1   65.59   35.70
 -14  -9   1   32.30   27.60
 -13  -9   1  -26.20   48.30
 -13  -9   1  -31.90   25.60
 -13  -9   1   -8.70   23.00
  12   9  -1   43.30   26.40
 -12  -9   1   78.29   26.50
 -12  -9   1   -8.80   30.30
 -12  -9   1   38.10   21.70
  11   9  -1  131.79   26.80
 -11  -9   1  153.18   32.60
 -11  -9   1  115.09   23.40
 -11  -9   1  148.89   27.20
  10   9  -1  135.89   27.10
 -10  -9   1  150.98   22.90
 -10  -9   1  176.08   31.30
 -10  -9   1  146.99   25.50
  -9  -9   1   -0.60   24.50
  -9  -9   1   21.30   25.30
   8   9  -1   52.19   20.50
   8   9  -1   -9.70   24.80
   8   9  -1   33.40   18.80
  -8  -9   1   41.00   24.90
  -8  -9   1    8.60   20.70
  -8  -9   1   26.50   17.60
   7   9  -1    1.30   17.60
   7   9  -1  -11.90   21.00
   7   9  -1  -48.60   23.50
  -7  -9   1  -12.50   19.50
  -7  -9   1  -17.70   16.70
  -7  -9   1  -27.60   23.00
   6   9  -1  229.28   26.20
   6   9  -1  216.88   23.20
  -6  -9   1  204.88   22.30
  -6  -9   1  211.78   25.00
  -6  -9   1  252.87   28.20
   5   9  -1  249.48   28.10
   5   9  -1  228.78   25.20
   5   9  -1  174.88   21.80
  -5  -9   1  247.48   36.40
  -5  -9   1  213.18   21.60
  -5  -9   1  179.88   23.40
   4   9  -1  100.49   20.20
   4   9  -1   62.19   23.10
   4   9  -1   63.89   17.70
  -4  -9   1   74.09   21.80
  -4  -9   1   84.49   19.40
  -4  -9   1   64.39   18.00
   3   9  -1  306.17   37.00
   3   9  -1  244.68   36.90
   3   9  -1  183.88   21.70
  -3  -9   1  251.47   31.90
  -3  -9   1  197.98   24.40
  -3  -9   1  227.18   35.60
   2   9  -1  846.52   58.49
   2   9  -1  776.92   54.99
   2   9  -1  788.52   59.29
  -2  -9   1  772.42   55.89
  -2  -9   1  719.23   58.29
  -2  -9   1  823.52   54.89
   1   9  -1  102.29   18.00
   1   9  -1  122.99   23.10
   1   9  -1  105.89   21.30
  -1  -9   1  107.79   23.90
  -1  -9   1   88.29   18.50
  -1  -9   1  118.09   18.00
   0   9  -1  135.99   24.80
   0   9  -1   96.49   19.10
   0   9  -1  115.29   22.40
   0  -9   1  129.49   18.80
   0  -9   1  105.19   19.40
   0  -9   1  137.29   25.60
  -1   9  -1 1194.08   79.59
  -1   9  -1 1178.18   80.29
  -1   9  -1 1195.28   80.79
   1  -9   1 1162.28   77.49
   1  -9   1 1229.28   81.69
  -2   9  -1 1671.13  107.59
  -2   9  -1 1696.73  106.99
  -2   9  -1 1650.33  103.49
   2  -9   1 1692.13  108.59
   2  -9   1 1708.13  109.39
  -3   9  -1  269.97   31.90
  -3   9  -1  329.07   37.80
  -3   9  -1  289.77   45.30
   3  -9   1  205.88   36.10
   3  -9   1  333.27   37.40
   3  -9   1  398.56   41.40
  -4   9  -1   83.59   21.90
  -4   9  -1  111.79   30.60
  -4   9  -1   67.89   36.10
   4  -9   1   92.69   31.90
   4  -9   1  107.29   24.50
  -5   9  -1  233.88   31.40
   5  -9   1  235.18   37.60
   5  -9   1  224.68   37.30
   6  -9   1   74.89   35.80
   7  -9   1    1.60   36.80
   8  -9   1   16.80   39.50
  10  -9   1    3.60   44.40
 -14  -8   1   68.39   23.50
 -14  -8   1   68.89   34.30
 -13  -8   1  -22.90   35.50
 -12  -8   1   44.30   31.10
 -12  -8   1  129.49   24.70
 -12  -8   1   63.09   22.70
  11   8  -1   42.00   24.20
 -11  -8   1   62.79   23.10
 -11  -8   1   42.20   29.80
 -11  -8   1   44.00   21.20
  10   8  -1  -64.19   22.00
 -10  -8   1  -36.60   21.30
 -10  -8   1  -35.60   18.70
 -10  -8   1    4.70   26.60
   9   8  -1   50.89   22.30
   9   8  -1   68.89   29.60
  -9  -8   1   48.80   18.50
  -9  -8   1   85.09   21.00
   8   8  -1   39.20   24.00
   8   8  -1   37.80   17.90
  -8  -8   1   64.69   24.20
  -8  -8   1   66.69   17.70
  -8  -8   1   50.79   20.50
   7   8  -1  -12.80   19.30
   7   8  -1    9.60   16.10
  -7  -8   1   -2.10   21.30
  -7  -8   1  -30.80   15.60
  -7  -8   1   -8.50   18.30
   6   8  -1   52.79   15.60
   6   8  -1   32.90   20.00
   6   8  -1   40.20   18.40
  -6  -8   1   58.49   15.10
  -6  -8   1   39.50   20.50
  -6  -8   1   40.50   17.50
   5   8  -1  -16.50   18.40
   5   8  -1    6.30   17.10
   5   8  -1   10.80   13.90
  -5  -8   1   -0.30   18.80
  -5  -8   1    7.70   16.30
  -5  -8   1   22.60   14.20
   4   8  -1  712.23   53.29
   4   8  -1  656.13   50.49
   4   8  -1  770.02   54.09
  -4  -8   1  618.24   51.79
  -4  -8   1  776.42   53.19
  -4  -8   1  800.82   61.79
   3   8  -1 1214.78   77.69
   3   8  -1 1268.27   80.79
   3   8  -1 1299.07   79.79
  -3  -8   1 1173.18   78.49
  -3  -8   1 1256.77   77.29
  -3  -8   1 1265.57   79.99
   2   8  -1 1446.16   89.49
   2   8  -1 1528.45   91.39
   2   8  -1 1407.26   92.69
  -2  -8   1 1484.15   89.29
  -2  -8   1 1475.55   92.19
   1   8  -1   89.29   18.00
   1   8  -1   49.20   14.40
   1   8  -1   47.90   19.80
  -1  -8   1   35.00   20.80
  -1  -8   1   41.70   15.00
  -1  -8   1   56.29   14.70
   0   8  -1 1317.07   81.49
   0   8  -1 1264.87   84.29
   0   8  -1 1294.37   83.89
   0  -8   1 1388.36   84.99
   0  -8   1 1321.67   81.79
   0  -8   1 1285.17   81.29
  -1   8  -1 2040.70  128.39
  -1   8  -1 2511.45  134.59
  -1   8  -1 1919.61  128.89
   1  -8   1 2071.89  126.59
   1  -8   1 2153.68  129.89
  -2   8  -1  676.43   55.29
  -2   8  -1  684.73   50.79
  -2   8  -1  710.03   56.09
   2  -8   1  670.83   50.79
   2  -8   1  739.93   59.09
   2  -8   1  729.23   57.39
  -3   8  -1   23.00   24.50
  -3   8  -1    0.10   17.30
  -3   8  -1   28.10   22.80
   3  -8   1  -54.29   25.60
   3  -8   1  -12.50   19.00
  -4   8  -1  816.02   54.69
  -4   8  -1  615.44   65.09
  -4   8  -1  816.42   62.49
   4  -8   1  735.13   63.29
   4  -8   1  694.93   52.99
   4  -8   1  742.83   56.89
  -5   8  -1  789.32   87.89
  -5   8  -1 1058.19   65.49
  -5   8  -1  874.71   71.89
   5  -8   1  984.20   74.59
   6  -8   1  245.98   38.00
   7  -8   1  -23.00   33.90
   8  -8   1  142.49   41.10
   9  -8   1  -27.20   40.70
  10  -8   1   -6.40   44.90
 -14  -7   1  -20.20   33.90
 -13  -7   1   95.79   34.20
 -12  -7   1  194.38   25.50
 -12  -7   1  208.78   35.30
 -12  -7   1  209.08   26.60
 -11  -7   1  434.16   42.00
 -11  -7   1  359.96   46.00
 -11  -7   1  476.15   51.29
  10   7  -1   25.30   21.10
 -10  -7   1   36.50   20.20
 -10  -7   1   -0.80   17.90
 -10  -7   1  -20.70   26.10
   9   7  -1  122.59   26.40
   9   7  -1  138.39   22.70
   9   7  -1  117.69   19.00
  -9  -7   1  152.78   27.40
  -9  -7   1  159.58   21.50
  -9  -7   1  146.99   19.90
   8   7  -1    1.80   21.90
   8   7  -1   -7.80   19.20
  -8  -7   1    2.30   22.30
  -8  -7   1   56.79   17.30
  -8  -7   1   18.80   16.10
   7   7  -1    4.90   20.00
   7   7  -1   35.40   14.80
  -7  -7   1   45.70   20.80
  -7  -7   1   24.40   15.00
  -7  -7   1   24.50   18.00
   6   7  -1   95.59   20.80
   6   7  -1  128.29   18.90
   6   7  -1  115.39   16.10
  -6  -7   1  111.79   21.00
  -6  -7   1  131.69   16.50
  -6  -7   1  110.19   18.10
   5   7  -1  261.37   28.90
   5   7  -1  252.47   33.00
   5   7  -1  287.57   33.90
  -5  -7   1  297.37   29.50
  -5  -7   1  241.08   32.10
  -5  -7   1  302.77   33.70
   4   7  -1  909.01   69.29
   4   7  -1 1010.50   66.19
   4   7  -1 1070.79   66.79
  -4  -7   1 1036.30   64.09
  -4  -7   1 1060.59   66.69
  -4  -7   1  971.00   65.59
   3   7  -1 1369.66   81.49
   3   7  -1 1267.97   79.89
   3   7  -1 1322.47   82.69
  -3  -7   1 1241.78   80.59
  -3  -7   1 1302.47   79.49
  -3  -7   1 1351.16   82.29
   2   7  -1  141.19   17.40
   2   7  -1   90.19   19.70
   2   7  -1  101.79   14.80
  -2  -7   1  129.79   15.80
  -2  -7   1  132.19   14.80
  -2  -7   1  104.09   19.80
   1   7  -1 1189.38   78.19
   1   7  -1 1288.17   76.99
   1   7  -1 1195.48   75.29
  -1  -7   1 1228.88   75.39
  -1  -7   1 1204.98   78.19
  -1  -7   1 1269.97   77.39
   0   7  -1 1719.13  100.19
   0   7  -1 1571.44  100.89
   0   7  -1 1650.53   98.59
   0  -7   1 1643.04   98.39
   0  -7   1 1567.84   98.49
   0  -7   1 1718.93  101.39
  -1   7  -1 1808.42  108.79
  -1   7  -1 1759.62  109.49
  -1   7  -1 1754.52  108.79
   1  -7   1 1767.22  106.89
   1  -7   1 1864.01  110.09
  -2   7  -1   68.79   18.90
  -2   7  -1   65.89   20.40
  -2   7  -1   41.40   15.20
   2  -7   1   39.90   14.50
   2  -7   1   43.20   18.20
   2  -7   1   51.09   22.20
  -3   7  -1 1202.28   79.29
  -3   7  -1 1067.09   78.39
  -3   7  -1 1228.28   75.39
   3  -7   1 1135.09   74.69
   3  -7   1 1347.17   76.79
   3  -7   1 1178.58   80.39
  -4   7  -1 2310.17  138.69
  -4   7  -1 2209.48  138.59
  -4   7  -1 2339.27  135.39
   4  -7   1 2267.17  139.69
   4  -7   1 2183.98  135.79
   4  -7   1 2354.16  136.49
  -5   7  -1  850.21   55.59
  -5   7  -1  805.92   60.79
  -5   7  -1  629.94   77.99
   5  -7   1  756.32   64.29
  -6   7  -1   92.19   27.60
   6  -7   1  129.49   32.30
   7  -7   1  -29.70   32.00
   8  -7   1   88.09   37.70
   9  -7   1   -0.30   37.40
  10  -7   1   -2.00   42.20
 -11   7  -1  -21.90   43.00
 -14  -6   1  -17.70   34.00
 -13  -6   1  241.48   37.20
 -12  -6   1   54.19   29.90
 -11  -6   1  100.19   20.50
 -11  -6   1  118.09   29.70
 -11  -6   1   82.09   19.60
 -10  -6   1   80.09   19.20
 -10  -6   1   55.79   27.20
 -10  -6   1   52.79   17.70
   9   6  -1   33.30   18.90
   9   6  -1   31.40   15.30
   9   6  -1   29.20   23.10
  -9  -6   1   44.80   17.70
  -9  -6   1   53.29   24.80
  -9  -6   1    8.50   16.80
   8   6  -1  -12.40   15.70
   8   6  -1  -17.70   17.60
   8   6  -1  -25.60   20.50
  -8  -6   1  -11.60   22.00
  -8  -6   1  -29.10   15.20
  -8  -6   1    5.60   15.80
   7   6  -1  187.58   23.90
   7   6  -1  204.68   26.50
   7   6  -1  190.98   21.00
  -7  -6   1  177.28   18.90
  -7  -6   1  209.18   25.00
  -7  -6   1  174.68   20.50
   6   6  -1   17.40   17.20
   6   6  -1   56.79   12.40
  -6  -6   1   55.29   18.10
  -6  -6   1   26.60   15.10
  -6  -6   1   18.50   12.80
   5   6  -1  823.52   56.19
   5   6  -1  826.72   53.49
   5   6  -1  900.51   56.09
  -5  -6   1  842.02   56.19
  -5  -6   1  817.42   55.59
  -5  -6   1  799.92   53.79
   4   6  -1 1003.80   66.19
   4   6  -1 1082.59   68.09
   4   6  -1 1064.59   65.99
  -4  -6   1 1050.89   66.19
  -4  -6   1  972.20   63.99
  -4  -6   1 1017.90   65.39
   3   6  -1 2066.29  121.39
   3   6  -1 2065.89  120.39
   3   6  -1 1989.00  119.49
  -3  -6   1 2014.20  119.99
  -3  -6   1 2110.99  121.09
  -3  -6   1 1945.81  119.29
   2   6  -1   33.40   11.50
   2   6  -1   42.80   13.20
   2   6  -1   41.80   15.60
  -2  -6   1   41.90   11.20
  -2  -6   1   29.70   11.90
   1   6  -1 7915.61  440.26
   1   6  -1 7584.74  441.36
   1   6  -1 7572.54  439.66
  -1  -6   1 7645.44  439.66
  -1  -6   1 7597.44  439.96
   0   6  -1 5596.74  346.67
   0   6  -1 5942.31  345.27
   0   6  -1 5936.81  345.87
   0  -6   1 6664.43  348.47
   0  -6   1 5994.10  345.47
   0  -6   1 5914.21  345.27
  -1   6  -1 1363.96   85.19
  -1   6  -1 1336.67   87.29
  -1   6  -1 1566.64   86.99
   1  -6   1 1439.36   88.09
   1  -6   1 1369.86   84.99
  -2   6  -1  146.49   18.90
  -2   6  -1  160.98   20.60
  -2   6  -1  116.69   15.40
   2  -6   1  109.49   14.80
   2  -6   1  176.38   22.40
   2  -6   1  122.69   17.80
  -3   6  -1  991.40   63.49
  -3   6  -1 1055.89   67.19
  -3   6  -1  958.00   66.59
   3  -6   1  957.20   62.69
   3  -6   1 1009.70   64.79
   3  -6   1 1024.30   68.39
  -4   6  -1 2414.16  153.88
  -4   6  -1 2732.13  151.38
  -4   6  -1 2733.13  154.08
   4  -6   1 2456.05  151.48
   4  -6   1 2568.34  154.98
  -5   6  -1  308.17   41.10
  -5   6  -1  391.66   34.90
   5  -6   1  333.07   45.30
  -6   6  -1   25.30   24.70
   6  -6   1   17.00   28.30
  -7   6  -1   93.09   27.50
   7  -6   1   94.09   32.30
   8  -6   1   41.30   35.30
   9  -6   1   -0.40   36.70
  10  -6   1  -47.60   38.60
 -12   6  -1  128.49   57.69
 -14  -5   1    1.20   32.70
 -13  -5   1  278.47   38.80
 -12  -5   1  117.29   31.70
 -11  -5   1    8.00   27.50
 -10  -5   1   29.10   16.40
   9   5  -1    2.80   22.50
  -9  -5   1   37.80   23.50
  -9  -5   1  -18.10   15.70
  -9  -5   1    9.80   16.70
   8   5  -1   10.70   16.40
   8   5  -1    6.50   12.70
   8   5  -1    8.00   19.60
  -8  -5   1    5.00   21.00
  -8  -5   1   16.00   15.50
  -8  -5   1  -35.80   14.20
   7   5  -1  171.68   20.00
   7   5  -1  226.38   30.60
   7   5  -1  203.98   25.20
  -7  -5   1  171.68   18.10
  -7  -5   1  227.08   33.30
  -7  -5   1  223.88   28.10
   6   5  -1  228.08   30.70
   6   5  -1  205.28   29.20
   6   5  -1  239.18   24.20
  -6  -5   1  234.18   27.90
  -6  -5   1  192.88   25.50
  -6  -5   1  237.48   30.70
   5   5  -1 2095.19  121.79
   5   5  -1 2054.09  119.89
  -5  -5   1 2008.30  122.29
  -5  -5   1 1996.00  119.89
  -5  -5   1 2067.39  121.69
   4   5  -1  246.68   27.00
   4   5  -1  247.58   23.90
   4   5  -1  201.58   26.70
  -4  -5   1  244.58   34.90
  -4  -5   1  231.08   23.80
  -4  -5   1  229.48   26.40
   3   5  -1   25.20   12.10
   3   5  -1   24.70   10.20
   3   5  -1   39.90   13.70
  -3  -5   1   38.80   14.50
  -3  -5   1   23.50   11.20
  -3  -5   1   43.90   10.30
   2   5  -1  300.37   25.60
   2   5  -1  330.37   29.10
   2   5  -1  307.47   28.40
  -2  -5   1  296.37   26.70
  -2  -5   1  285.27   28.60
  -2  -5   1  345.77   25.60
   1   5  -1 8664.33  472.75
   1   5  -1 7894.41  473.65
   1   5  -1 8077.29  472.35
  -1  -5   1 8122.79  472.35
  -1  -5   1 8521.35  473.75
  -1  -5   1 8172.48  472.55
   0   5  -1 9657.73  547.75
   0   5  -1 9123.89  548.45
   0   5  -1 9752.62  547.45
   0  -5   1 9514.05  547.45
   0  -5   1 9733.33  548.65
   0  -5   1 9543.54  547.35
  -1   5  -1  620.54   46.80
  -1   5  -1  815.02   46.80
   1  -5   1  599.34   47.80
   1  -5   1  687.83   44.30
  -2   5  -1  553.84   41.50
  -2   5  -1  526.05   37.60
  -2   5  -1  511.85   40.20
   2  -5   1  540.45   39.70
   2  -5   1  553.14   45.90
   2  -5   1  500.45   36.90
  -3   5  -1 1014.40   61.69
  -3   5  -1 1029.20   64.69
  -3   5  -1  935.81   64.19
   3  -5   1 1048.40   62.69
   3  -5   1  992.90   65.79
   3  -5   1  918.71   60.69
  -4   5  -1 1339.47   81.59
  -4   5  -1 1305.27   78.19
  -4   5  -1 1248.88   81.49
   4  -5   1 1279.17   82.89
   4  -5   1 1264.97   77.39
  -5   5  -1   34.70   19.70
   5  -5   1   49.20   24.70
  -6   5  -1  137.79   24.60
   6  -5   1  139.49   29.20
  -7   5  -1  168.08   27.90
   7  -5   1  191.18   34.20
   8  -5   1   -2.00   51.09
   9  -5   1   23.30   36.40
  10  -5   1   41.10   38.10
 -11   5  -1   85.49   42.20
 -12   5  -1  260.37   49.60
 -14  -4   1    6.00   34.20
 -13  -4   1   55.39   32.90
 -12  -4   1   -8.90   29.60
 -11  -4   1   -2.40   26.80
 -10  -4   1  -10.70   29.30
 -10  -4   1   19.70   26.30
   9   4  -1   10.20   21.90
  -9  -4   1  -37.60   14.80
  -9  -4   1   52.59   23.60
   8   4  -1   -7.50   19.00
  -8  -4   1  -19.30   13.10
  -8  -4   1   -5.10   20.60
  -8  -4   1    2.70   13.90
   7   4  -1    8.30   10.50
   7   4  -1  -16.80   16.40
   7   4  -1   16.70   13.60
  -7  -4   1   14.30   11.70
  -7  -4   1   19.50   12.10
  -7  -4   1   19.80   18.10
   6   4  -1  905.61   56.19
   6   4  -1  893.71   59.19
   6   4  -1  975.30   58.09
  -6  -4   1  836.42   56.39
  -6  -4   1  910.71   60.19
  -6  -4   1  926.81   57.39
   5   4  -1 4673.63  258.17
   5   4  -1 4388.56  257.47
   5   4  -1 4234.18  255.87
  -5  -4   1 4381.06  256.37
  -5  -4   1 4602.44  256.07
  -5  -4   1 4415.96  257.37
   4   4  -1 2721.23  157.08
   4   4  -1 2757.42  158.58
  -4  -4   1 2679.53  157.18
  -4  -4   1 2772.32  158.68
  -4  -4   1 2642.34  162.58
   3   4  -1   45.20   10.30
   3   4  -1   43.00   11.80
   3   4  -1   40.70    8.90
  -3  -4   1   25.50    9.70
  -3  -4   1   51.59    8.90
  -3  -4   1   40.20   12.00
   2   4  -1  763.62   47.70
   2   4  -1  815.52   49.00
   2   4  -1  772.82   49.50
  -2  -4   1  776.32   47.60
  -2  -4   1  769.12   49.30
  -2  -4   1  752.52   48.20
   1   4  -1 4088.39  233.18
   1   4  -1 4265.57  233.58
   1   4  -1 3823.72  234.08
  -1  -4   1 3912.01  234.18
  -1  -4   1 4140.89  233.38
  -1  -4   1 4093.99  233.08
   0   4  -1 1876.41  106.89
   0   4  -1 1731.13  107.49
   0   4  -1 1872.21  106.29
   0  -4   1 1768.52  107.79
   0  -4   1 1801.12  106.09
   0  -4   1 1870.71  106.29
  -1   4  -1   12.70   17.70
  -1   4  -1   16.10   10.80
  -1   4  -1   -2.10   12.10
   1  -4   1    2.50    8.20
   1  -4   1    6.10   12.80
  -2   4  -1  755.12   49.20
  -2   4  -1  746.53   46.90
  -2   4  -1  746.83   49.10
   2  -4   1  704.73   46.50
   2  -4   1  745.73   47.70
   2  -4   1  751.12   49.99
  -3   4  -1 2090.79  121.89
  -3   4  -1 2027.20  123.89
  -3   4  -1 2318.27  123.59
   3  -4   1 1998.40  122.09
   3  -4   1 2011.00  121.49
  -4   4  -1  457.25   37.40
   4  -4   1  449.56   40.70
  -5   4  -1   65.69   19.20
   5  -4   1   92.79   23.00
  -6   4  -1  179.98   24.20
   6  -4   1  173.68   28.70
  -7   4  -1   36.20   26.70
   7  -4   1   54.49   29.60
  -8   4  -1   83.49   27.20
   8  -4   1   87.69   33.00
   9  -4   1  -13.10   34.20
 -10   4  -1   66.89   37.50
 -11   4  -1  166.18   42.40
 -14  -3   1   40.80   35.50
 -13  -3   1   24.20   32.70
 -12  -3   1  -17.60   30.90
 -11  -3   1   40.70   28.80
 -10  -3   1    1.90   29.90
 -10  -3   1   35.90   27.00
  -9  -3   1   53.49   24.40
  -9  -3   1    6.30   42.30
   8   3  -1   11.70   18.90
  -8  -3   1   30.20   20.90
   7   3  -1   70.79   17.70
  -7  -3   1   76.99   19.50
  -7  -3   1   53.19   11.50
   6   3  -1 1604.64   94.79
  -6  -3   1 1525.55   92.09
  -6  -3   1 1636.84   95.19
  -6  -3   1 1494.75   92.39
   5   3  -1 2891.61  156.88
   5   3  -1 2589.94  153.88
   5   3  -1 2658.73  154.48
  -5  -3   1 2554.14  154.38
  -5  -3   1 2623.24  157.78
   4   3  -1  489.25   40.60
   4   3  -1  421.86   32.00
   4   3  -1  458.95   29.40
  -4  -3   1  444.16   32.60
  -4  -3   1  396.86   29.60
  -4  -3   1  431.76   31.20
   3   3  -1  645.44   42.10
   3   3  -1  680.63   40.50
  -3  -3   1  658.93   40.70
  -3  -3   1  639.94   42.60
   2   3  -1 5291.47  298.27
   2   3  -1 5036.60  297.97
   2   3  -1 5297.87  298.77
  -2  -3   1 5116.29  297.97
  -2  -3   1 5278.07  298.67
  -2  -3   1 5161.78  298.17
   1   3  -1 5631.64  314.17
   1   3  -1 5402.26  313.87
   1   3  -1 5525.95  314.77
  -1  -3   1 5400.46  314.67
  -1  -3   1 5379.86  313.87
  -1  -3   1 5519.25  314.07
   0   3  -1  244.38   20.50
   0   3  -1  217.38   21.20
   0   3  -1  246.38   18.60
   0  -3   1  255.17   19.00
   0  -3   1  173.58   22.00
   0  -3   1  217.08   18.70
  -1   3  -1 3388.76  193.28
  -1   3  -1 3383.06  193.48
  -1   3  -1 3216.28  193.68
   1  -3   1 3348.86  192.88
   1  -3   1 3427.76  193.98
  -2   3  -1 1604.24   93.89
  -2   3  -1 1601.04   92.39
  -2   3  -1 1548.45   93.19
   2  -3   1 1534.55   92.19
   2  -3   1 1595.74   94.29
   2  -3   1 1594.74   92.59
  -3   3  -1 1394.96   82.39
  -3   3  -1 1392.36   81.49
  -3   3  -1 1325.67   80.09
   3  -3   1 1287.67   80.09
   3  -3   1 1397.56   83.39
   3  -3   1 1357.46   79.79
  -4   3  -1   39.70   15.00
   4  -3   1   26.30   20.10
  -5   3  -1 -389.16  241.78
   5  -3   1  -79.29  244.18
  -6   3  -1   68.59   20.40
   6  -3   1   94.19   25.90
  -7   3  -1  181.58   26.30
   7  -3   1  212.38   31.30
  -8   3  -1  107.69   27.10
   8  -3   1  136.49   33.50
 -10   3  -1   68.29   34.90
 -11   3  -1  204.78   41.80
 -12   3  -1   55.29   42.20
 -13   3  -1   24.20   43.90
 -14  -2   1  100.49   38.70
 -13  -2   1   57.99   35.00
 -12  -2   1  -16.00   31.10
 -11  -2   1   77.49   29.80
 -10  -2   1  113.89   31.60
 -10  -2   1  115.19   28.10
  -9  -2   1  360.36   42.40
  -8  -2   1   48.30   24.40
  -8  -2   1   63.19   21.50
   7   2  -1   49.80   16.40
  -7  -2   1   23.40   18.60
   6   2  -1  340.77   32.10
  -6  -2   1  367.56   33.00
   5   2  -1  125.19   17.60
  -5  -2   1  133.49   17.50
  -5  -2   1  107.99   16.50
  -5  -2   1   88.29   16.90
   4   2  -1  662.83   44.60
   4   2  -1  726.33   43.00
   4   2  -1  690.43   41.90
  -4  -2   1  701.33   45.20
  -4  -2   1  699.53   43.00
  -4  -2   1  685.53   42.20
   3   2  -1 1853.51  104.99
   3   2  -1 1847.12  106.09
  -3  -2   1 1795.52  105.09
  -3  -2   1 1791.62  106.19
  -3  -2   1 1794.12  105.39
   2   2  -1 4509.55  261.87
   2   2  -1 4688.33  262.47
  -2  -2   1 4617.84  262.47
  -2  -2   1 4466.65  261.87
   1   2  -1 2650.93  156.48
   1   2  -1 2705.23  155.88
   1   2  -1 2781.32  156.18
  -1  -2   1 2838.42  156.18
  -1  -2   1 2675.23  155.88
  -1  -2   1 2623.94  156.48
   0   2  -1  922.81   48.90
   0   2  -1  720.03   48.90
   0   2  -1  834.22   48.50
   0  -2   1  836.72   48.30
   0  -2   1  705.93   49.10
   0  -2   1  810.42   47.80
  -1   2  -1 3882.31  220.38
  -1   2  -1 3636.84  220.68
  -1   2  -1 3934.71  220.18
   1  -2   1 3756.12  220.88
   1  -2   1 3977.20  220.28
  -2   2  -1 2008.60  115.49
  -2   2  -1 2022.30  114.69
  -2   2  -1 1967.70  114.19
   2  -2   1 1880.81  114.29
   2  -2   1 1990.10  114.19
   2  -2   1 1989.20  115.69
  -3   2  -1   -0.60   11.70
   3  -2   1    7.80   13.50
  -4   2  -1  439.16  194.78
   4  -2   1    3.20  194.78
  -5   2  -1  641.14  241.08
   5  -2   1  942.91  221.88
  -6   2  -1  222.38   32.20
   6  -2   1  263.27   38.00
  -7   2  -1   47.20   21.40
   7  -2   1   76.49   27.40
  -8   2  -1   98.99   40.10
   8  -2   1   94.09   30.00
  -9   2  -1   37.10   29.60
  -9   2  -1   29.70   28.00
 -10   2  -1   80.79   33.50
 -11   2  -1    0.00   36.50
 -12   2  -1    6.60   38.90
 -13   2  -1   81.49   43.60
 -14  -1   1    3.60   38.70
 -13  -1   1   60.69   35.90
 -12  -1   1  -16.20   31.90
 -11  -1   1  126.09   32.40
 -10  -1   1   20.00   29.90
 -10  -1   1   67.09   29.00
  -9  -1   1   -6.90   40.70
  -9  -1   1    3.50   24.20
  -8  -1   1  171.28   24.90
  -8  -1   1  164.88   27.50
  -7  -1   1  528.05   47.00
  -7  -1   1  577.14   44.50
  -6  -1   1  578.34   43.10
  -6  -1   1  607.44   46.20
   5   1  -1  558.54   38.20
  -5  -1   1  515.45   39.10
   4   1  -1 1517.95   89.89
  -4  -1   1 1519.05   90.19
   3   1  -1 6894.41  396.66
  -3  -1   1 6943.21  396.66
   2   1  -1 3566.34  195.98
   2   1  -1 3371.46  195.38
  -2  -1   1 3250.77  195.48
  -2  -1   1 3411.76  195.38
  -2  -1   1 3449.46  195.98
   1   1  -1  425.46   27.50
   1   1  -1  463.45   27.10
  -1  -1   1  435.86   27.60
  -1  -1   1  487.55   27.20
   0   1  -1   98.69   11.10
   0   1  -1  149.19   10.60
   0   1  -1  121.09   10.50
   0  -1   1  147.09   10.20
   0  -1   1  127.79   11.00
   0  -1   1  133.39   10.00
  -1   1  -1  931.51   50.19
  -1   1  -1  795.32   50.79
  -1   1  -1  879.81   50.49
   1  -1   1  796.02   50.89
   1  -1   1  893.41   50.29
  -2   1  -1 1263.47   73.89
  -2   1  -1 1191.48   72.59
  -2   1  -1 1266.07   72.39
   2  -1   1 1293.37   74.29
   2  -1   1 1240.28   72.59
  -3   1  -1 1076.69   65.99
   3  -1   1 1097.29   66.79
  -4   1  -1 2286.27  138.19
   4  -1   1 2433.36  139.19
  -5   1  -1 1675.63  106.59
   5  -1   1 1899.71  113.29
  -6   1  -1   47.10   18.00
   6  -1   1   76.79   22.10
  -7   1  -1  -30.70   20.80
  -7   1  -1   19.70   20.20
  -8   1  -1  -13.70   23.50
  -8   1  -1  -29.90   22.80
  -9   1  -1  386.66   46.50
  -9   1  -1  320.37   46.60
 -10   1  -1  425.36   52.79
 -11   1  -1   39.40   34.00
 -12   1  -1   16.00   37.00
 -14   1  -1  183.28   55.39
 -14   0   1  -12.20   39.00
 -13   0   1    4.80   37.50
 -12   0   1    6.40   34.50
 -11   0   1    4.00   30.10
  -9   0   1  -17.60   27.00
  -9   0   1   11.80   25.70
  -8   0   1  725.33   58.19
  -8   0   1  782.22   56.99
  -7   0   1 1408.96   89.89
  -7   0   1 1424.66   88.49
  -6   0   1   33.50   15.90
  -6   0   1   17.60   17.30
  -5   0   1  226.28   26.00
  -5   0   1  212.78   27.30
  -4   0   1 2800.62  160.98
  -4   0   1 2722.53  160.28
  -3   0   1 7705.03  449.56
  -3   0   1 7988.00  450.05
   2   0  -1 1537.25   88.59
  -2   0   1 1515.05   88.59
   1   0  -1 2765.82  157.48
  -1   0   1 2731.93  157.48
  -1   0  -1 5542.65  327.77
  -1   0  -1 5665.73  327.37
  -1   0  -1 6353.06  327.37
   1   0   1 5880.01  327.67
   1   0   1 5177.48  327.37
  -2   0  -1 1500.45   87.59
  -2   0  -1 1507.45   88.69
   2   0   1 1560.34   89.09
  -3   0  -1   33.80    9.90
   3   0   1   29.20   11.40
  -4   0  -1  500.85   34.50
   4   0   1  453.15   36.80
  -5   0  -1  126.79  182.88
  -5   0  -1  235.08  147.49
  -6   0  -1  129.39   19.90
  -6   0  -1  160.48   20.00
  -7   0  -1   80.79   20.60
  -7   0  -1   80.49   20.30
  -8   0  -1   -0.30   22.10
  -8   0  -1    0.90   22.20
  -9   0  -1  157.88   28.80
  -9   0  -1  173.28   29.70
 -11   0  -1   69.09   32.10
 -12   0  -1  656.93   66.79
 -13   0  -1  396.96   59.69
 -14   0  -1   42.60   42.40
 -14   1   1  -20.90   43.80
 -13   1   1   25.80   50.99
 -12   1   1   13.50   34.50
 -11   1   1   26.10   31.80
 -10   1   1   28.30   32.50
  -9   1   1  194.28   30.10
  -9   1   1  169.68   31.90
  -8   1   1  809.92   59.19
  -8   1   1  726.43   59.59
  -7   1   1  629.94   53.49
  -7   1   1  783.12   53.69
  -6   1   1  -18.20   17.10
  -6   1   1    4.00   16.90
  -5   1   1 1091.39   68.09
  -4   1   1 1646.84   96.49
  -4   1   1 1608.84   96.79
   3  -1  -1 3554.14  200.38
  -3   1   1 3377.56  199.88
   2  -1  -1 2956.50  166.38
  -2   1   1 2813.82  166.08
   1  -1  -1 5523.25  319.77
  -1   1   1 5650.03  319.77
  -1  -1  -1 3500.25  194.28
  -1  -1  -1 3263.87  193.98
  -2  -1  -1  820.52   50.59
  -2  -1  -1  870.61   51.39
  -2  -1  -1  834.42   50.49
   2   1   1  933.41   50.89
   2   1   1  872.91   50.49
   2   1   1  879.01   51.29
  -3  -1  -1 1747.13  101.29
  -3  -1  -1 1795.72  102.99
  -3  -1  -1 1726.53  101.29
  -3  -1  -1 1803.22  102.39
   3   1   1 1713.93  101.29
  -4  -1  -1 1043.90   63.69
  -4  -1  -1 1021.70   62.89
  -5  -1  -1  228.88   27.40
  -5  -1  -1  316.07   28.50
  -6  -1  -1   17.70   16.70
  -6  -1  -1    8.50   15.70
  -7  -1  -1  159.58   21.70
  -7  -1  -1  134.79   22.40
  -8  -1  -1  115.89   22.60
  -8  -1  -1   61.59   22.40
  -9  -1  -1  230.78   29.90
  -9  -1  -1  231.68   37.90
 -10  -1  -1   18.20   27.60
 -10  -1  -1   -3.70   29.50
 -11  -1  -1  170.48   33.50
 -12  -1  -1  489.55   57.39
 -13  -1  -1  466.95   61.79
 -14  -1  -1   -7.40   39.70
 -13   2   1   21.30   48.00
 -12   2   1  139.99   39.60
 -11   2   1   19.30   34.20
 -10   2   1  -36.00   30.70
  -9   2   1  253.87   34.70
  -9   2   1  255.07   35.10
  -8   2   1 1088.79   78.59
  -8   2   1 1217.08   78.99
  -7   2   1  106.19   22.60
  -7   2   1   74.29   23.30
  -6   2   1  359.86   38.00
  -6   2   1  424.06   37.60
   5  -2  -1 3420.66  200.78
  -5   2   1 3306.37  195.98
   4  -2  -1 5346.17  300.87
  -4   2   1 5074.89  300.27
   3  -2  -1 3439.76  196.78
  -3   2   1 3353.36  196.38
   2  -2  -1  485.25   32.10
  -2   2   1  468.15   31.50
   1  -2  -1 2397.76  137.09
  -1   2   1 2358.16  137.09
   0  -2  -1  987.80   57.79
   0  -2  -1 1002.40   58.29
   0   2   1  976.00   57.89
   0   2   1  994.10   58.29
   0   2   1 1037.90   57.79
  -1  -2  -1   69.29    5.70
  -1  -2  -1   62.49    5.80
  -1  -2  -1   78.29    8.10
   1   2   1   64.89    5.90
   1   2   1   71.39    8.10
   1   2   1   68.29    5.80
  -2  -2  -1  410.76   26.50
  -2  -2  -1  375.06   25.60
  -2  -2  -1  439.36   26.30
   2   2   1  419.96   26.20
   2   2   1  377.76   25.30
  -3  -2  -1 3374.36  196.38
  -3  -2  -1 3247.97  196.38
  -3  -2  -1 3486.85  197.18
   3   2   1 3438.26  197.18
   3   2   1 3539.65  196.48
   3   2   1 3454.25  196.38
  -4  -2  -1   -6.50    7.00
  -4  -2  -1   -0.30    7.10
  -4  -2  -1   21.60   10.70
   4   2   1   10.40    6.70
   4   2   1    6.90    6.10
   4   2   1   21.00   10.40
  -5  -2  -1   -3.20    8.00
  -5  -2  -1   11.00    8.10
  -5  -2  -1  -14.00   12.90
   5   2   1    6.00   12.10
  -6  -2  -1  232.48   28.30
  -6  -2  -1  238.18   31.30
  -7  -2  -1  919.71   59.99
  -7  -2  -1  850.81   61.39
  -8  -2  -1  574.04   52.39
  -8  -2  -1  655.63   49.70
  -9  -2  -1  656.43   53.89
 -10  -2  -1   -7.60   28.00
 -10  -2  -1   21.10   25.80
 -11  -2  -1  839.42   67.49
 -12  -2  -1  873.31   72.39
 -13  -2  -1  100.99   37.80
 -14  -2  -1   -2.80   36.90
 -13   3   1   49.60   42.30
 -12   3   1   79.39   40.20
 -11   3   1  -24.00   35.50
 -10   3   1   78.49   35.80
  -9   3   1  315.97   47.80
  -9   3   1  215.68   34.00
  -8   3   1  626.24   56.49
  -7   3   1   -2.30   21.20
   6  -3  -1 1132.29   75.19
  -6   3   1 1049.59   71.29
   5  -3  -1 3763.42  211.48
  -5   3   1 3464.05  210.38
   4  -3  -1 1909.81  113.29
  -4   3   1 1861.11  112.09
   3  -3  -1  120.69   16.80
  -3   3   1  115.59   15.00
   2  -3  -1  820.92   49.60
  -2   3   1  744.33   48.80
   1  -3  -1 5723.63  314.67
   1  -3  -1 5336.97  313.97
   1  -3  -1 5512.05  313.97
  -1   3   1 5371.56  313.97
  -1   3   1 5228.48  314.07
  -1   3   1 5737.83  314.67
   0  -3  -1 4270.77  247.58
   0  -3  -1 4246.67  246.98
   0   3   1 4544.65  247.28
   0   3   1 4176.88  247.08
   0   3   1 4312.77  247.68
  -1  -3  -1   -2.90    7.20
  -1  -3  -1    7.90    5.60
  -1  -3  -1   -2.40    5.40
   1   3   1   10.40    5.40
   1   3   1   -0.10    6.60
   1   3   1   12.80    7.50
  -2  -3  -1  504.95   33.60
  -2  -3  -1  586.24   34.40
  -2  -3  -1  533.15   33.60
   2   3   1  519.85   34.30
   2   3   1  531.65   33.50
   2   3   1  596.14   34.40
  -3  -3  -1  906.31   55.09
  -3  -3  -1  964.50   55.19
  -3  -3  -1  863.41   54.09
   3   3   1  893.61   54.09
   3   3   1  932.21   55.19
  -4  -3  -1  130.09   15.70
  -4  -3  -1  126.89   19.50
  -4  -3  -1  123.19   16.40
   4   3   1  131.49   17.40
   4   3   1  118.89   18.30
   4   3   1  143.59   15.20
  -5  -3  -1   28.10    9.20
  -5  -3  -1   25.80   13.50
  -5  -3  -1   26.90    8.60
   5   3   1   16.40   12.50
   5   3   1   24.10    9.40
   5   3   1    8.30    8.00
  -6  -3  -1   89.39   11.40
  -6  -3  -1  114.59   17.60
  -6  -3  -1   92.39   11.90
   6   3   1  112.59   16.20
   6   3   1   73.79   10.30
   6   3   1   93.19   12.30
  -7  -3  -1  946.31   60.19
  -7  -3  -1  856.61   54.69
  -7  -3  -1  857.41   55.39
   7   3   1  881.41   58.29
  -8  -3  -1  279.87   36.30
  -8  -3  -1  222.68   30.40
  -9  -3  -1  -21.20   23.80
  -9  -3  -1   -9.30   41.70
 -10  -3  -1   -5.40   28.70
 -10  -3  -1   15.40   26.30
 -11  -3  -1  295.07   46.40
 -12  -3  -1  501.95   55.79
 -13  -3  -1  -17.70   33.70
 -14  -3  -1  197.18   41.50
 -13   4   1   27.70   43.10
 -12   4   1   49.99   42.00
 -11   4   1    0.50   38.90
 -10   4   1  380.96   56.99
  -9   4   1  688.93   75.19
  -8   4   1  135.29   28.40
   7  -4  -1  -17.20   28.50
  -7   4   1  -20.10   22.30
   6  -4  -1  165.18   27.90
  -6   4   1  147.39   23.20
   5  -4  -1 1436.06   89.29
  -5   4   1 1357.76   86.79
   4  -4  -1    7.80   32.70
  -4   4   1   -3.40   14.70
   3  -4  -1  751.62   49.80
  -3   4   1  700.13   48.30
   2  -4  -1 1291.07   75.09
  -2   4   1 1170.08   73.29
  -2   4   1 1210.08   72.69
  -2   4   1 1277.57   74.89
   1  -4  -1 2379.16  134.79
   1  -4  -1 2354.96  133.79
   1  -4  -1 2287.17  133.69
  -1   4   1 2383.06  133.69
  -1   4   1 2182.08  133.89
  -1   4   1 2305.87  134.79
   0  -4  -1  337.37   25.80
   0  -4  -1  300.07   23.70
   0   4   1  371.16   26.00
   0   4   1  309.77   24.00
  -1  -4  -1  160.18   19.00
  -1  -4  -1  183.98   17.20
  -1  -4  -1  205.88   16.50
   1   4   1  215.38   18.20
   1   4   1  193.48   16.10
   1   4   1  170.78   19.00
  -2  -4  -1  263.17   20.70
  -2  -4  -1  237.28   21.40
  -2  -4  -1  285.37   22.20
   2   4   1  280.07   22.30
   2   4   1  257.57   20.40
   2   4   1  308.07   22.30
  -3  -4  -1  356.36   25.30
  -3  -4  -1  388.56   26.70
  -3  -4  -1  309.27   25.30
   3   4   1  337.37   24.80
   3   4   1  313.17   25.90
   3   4   1  367.16   26.20
  -4  -4  -1  117.89   14.20
  -4  -4  -1  103.59   11.50
  -4  -4  -1  110.39   11.00
   4   4   1  104.39   11.00
   4   4   1  118.99   13.80
  -5  -4  -1  -11.30    9.20
  -5  -4  -1   -5.80    9.70
  -5  -4  -1   13.90   13.30
   5   4   1  -12.30    9.70
   5   4   1  -10.70   11.90
  -6  -4  -1   10.40   10.20
  -6  -4  -1   15.40   10.80
  -6  -4  -1   -1.20   15.40
   6   4   1   29.10   11.40
   6   4   1    6.40   14.00
   6   4   1   17.20    9.50
  -7  -4  -1 1001.70   62.19
  -7  -4  -1 1031.20   62.79
  -7  -4  -1  959.50   66.59
   7   4   1  982.90   65.69
   7   4   1  966.20   61.69
   7   4   1 1121.29   63.19
  -8  -4  -1  782.22   51.29
  -8  -4  -1  674.33   56.49
  -8  -4  -1  750.02   51.49
   8   4   1  751.52   55.39
   8   4   1  897.21   51.49
  -9  -4  -1   14.00   15.30
  -9  -4  -1  -28.10   22.30
  -9  -4  -1  -65.19   43.40
  -9  -4  -1   11.20   15.00
 -10  -4  -1  355.66   42.50
 -10  -4  -1  234.68   36.10
 -11  -4  -1  234.18   33.70
 -12  -4  -1   91.99   31.90
 -13  -4  -1  -42.40   33.10
 -14  -4  -1  112.19   44.70
 -12   5   1   -0.30   45.20
 -11   5   1   36.10   40.70
 -10   5   1  226.18   41.60
  -9   5   1  372.16   56.79
   8  -5  -1   72.09   33.20
  -8   5   1   63.49   27.60
   7  -5  -1  829.32   64.59
  -7   5   1  688.03   64.09
   6  -5  -1 1103.59   74.89
  -6   5   1  989.00   70.29
   5  -5  -1  843.22   60.19
  -5   5   1  795.62   57.69
   4  -5  -1   67.59   20.70
  -4   5   1   68.29   17.70
   3  -5  -1 1599.74   99.89
  -3   5   1 1596.94   98.59
   2  -5  -1 2942.91  163.18
   2  -5  -1 2898.31  165.08
   2  -5  -1 2643.64  163.28
  -2   5   1 2804.32  163.08
  -2   5   1 2828.32  164.88
   1  -5  -1  743.93   48.90
   1  -5  -1  797.92   48.40
   1  -5  -1  772.42   50.29
  -1   5   1  773.02   48.00
  -1   5   1  761.92   48.80
  -1   5   1  803.02   50.89
   0  -5  -1  147.79   19.40
   0  -5  -1  158.48   17.10
   0   5   1  157.68   19.60
   0   5   1  171.78   22.20
   0   5   1  180.58   19.30
  -1  -5  -1  898.11   54.49
  -1  -5  -1  909.21   55.19
  -1  -5  -1  913.01   56.39
   1   5   1  901.41   56.39
   1   5   1  903.91   55.29
   1   5   1  888.01   54.49
  -2  -5  -1   51.89    8.90
  -2  -5  -1   57.19    9.90
  -2  -5  -1   55.49   11.70
   2   5   1   60.79   10.30
   2   5   1   56.39    8.90
   2   5   1   50.89   12.20
  -3  -5  -1   91.49   10.90
  -3  -5  -1   79.59   10.40
  -3  -5  -1   90.69   13.20
   3   5   1   76.69   10.00
   3   5   1   90.69   13.00
   3   5   1   83.79   11.50
  -4  -5  -1  328.87   28.40
  -4  -5  -1  324.37   26.30
  -4  -5  -1  321.87   26.00
   4   5   1  318.47   25.50
   4   5   1  338.47   27.80
   4   5   1  310.47   28.10
  -5  -5  -1   42.50   16.30
  -5  -5  -1   26.20   11.00
  -5  -5  -1   16.50   10.70
   5   5   1   44.70   14.10
  -6  -5  -1   36.80   16.10
  -6  -5  -1   32.50   11.80
  -6  -5  -1   40.10   11.80
   6   5   1   22.60   10.40
   6   5   1   37.10   20.20
   6   5   1   32.60   14.70
  -7  -5  -1  -10.30   17.60
  -7  -5  -1   18.20   12.20
  -7  -5  -1   31.10   12.70
   7   5   1   44.80   11.50
   7   5   1  -15.30   16.50
   7   5   1   19.20   12.90
  -8  -5  -1  -23.40   20.00
  -8  -5  -1   33.50   14.20
  -8  -5  -1   15.40   14.00
   8   5   1   18.70   14.00
   8   5   1  -16.10   18.60
   8   5   1   19.50   12.00
  -9  -5  -1  783.52   53.69
  -9  -5  -1  771.82   53.49
  -9  -5  -1  809.62   58.99
   9   5   1  829.32   53.59
   9   5   1  635.84   55.69
 -10  -5  -1 1014.20   82.59
 -10  -5  -1 1196.58   78.89
 -10  -5  -1 1105.99   73.39
 -10  -5  -1 1248.78   73.59
 -11  -5  -1  695.83   59.89
 -12  -5  -1    4.00   29.70
 -13  -5  -1  115.29   33.70
 -14  -5  -1  138.39   48.60
 -12   6   1   -9.80   45.20
 -11   6   1   -3.60   41.00
 -10   6   1   10.60   38.70
   9  -6  -1   21.60   35.60
   8  -6  -1  210.68   56.59
   7  -6  -1 1060.19   76.79
  -7   6   1  947.01   71.29
   6  -6  -1 1233.38   83.99
  -6   6   1 1201.58   81.09
   5  -6  -1   78.09   25.30
  -5   6   1   44.00   20.60
   4  -6  -1 1192.18   76.39
  -4   6   1 1111.49   74.49
   3  -6  -1 2332.87  134.39
  -3   6   1 2203.48  133.59
  -3   6   1 2133.39  132.39
  -3   6   1 2314.67  131.29
   2  -6  -1 1356.66   83.89
   2  -6  -1 1345.17   84.29
  -2   6   1 1431.16   84.19
  -2   6   1 1503.85   86.79
  -2   6   1 1410.36   85.29
   1  -6  -1    7.30   15.10
   1  -6  -1   38.40   15.70
   0  -6  -1 1854.61  107.29
   0  -6  -1 1832.62  105.89
   0   6   1 1825.12  107.59
   0   6   1 1744.43  105.99
   0   6   1 1723.83  105.29
  -1  -6  -1 4756.62  282.17
  -1  -6  -1 4914.01  282.57
  -1  -6  -1 5140.49  283.57
   1   6   1 4787.82  282.57
   1   6   1 4909.71  282.27
   1   6   1 4954.50  283.67
  -2  -6  -1  798.82   52.99
  -2  -6  -1  925.71   55.49
  -2  -6  -1  851.31   54.09
   2   6   1  853.51   54.29
   2   6   1  818.72   52.89
   2   6   1  893.41   55.59
  -3  -6  -1   12.70   13.90
  -3  -6  -1   21.30   10.00
  -3  -6  -1   25.10   11.00
   3   6   1   43.50   11.40
   3   6   1   31.70    9.60
   3   6   1   19.30   13.10
  -4  -6  -1   25.20   11.10
  -4  -6  -1   28.70   16.30
  -4  -6  -1   20.80   10.40
   4   6   1   31.20   12.00
   4   6   1    8.70   14.40
   4   6   1   18.20    9.90
  -5  -6  -1   12.60   11.40
  -5  -6  -1   13.60   11.50
  -5  -6  -1   48.00   15.80
   5   6   1   41.00   14.40
   5   6   1   14.00   12.30
   5   6   1   14.60   12.50
  -6  -6  -1  328.67   30.70
  -6  -6  -1  366.76   34.60
  -6  -6  -1  357.26   30.60
   6   6   1  347.07   30.30
   6   6   1  369.36   33.70
  -7  -6  -1  212.98   32.90
  -7  -6  -1  274.87   29.20
  -7  -6  -1  247.78   28.30
   7   6   1  205.08   31.60
   7   6   1  267.97   27.10
  -8  -6  -1  127.59   17.20
  -8  -6  -1   99.99   22.50
  -8  -6  -1  102.19   16.50
   8   6   1  132.79   17.70
   8   6   1  128.29   22.20
   8   6   1   78.69   15.30
  -9  -6  -1  501.35   47.80
  -9  -6  -1  522.35   42.40
  -9  -6  -1  542.75   42.40
   9   6   1  536.15   43.60
   9   6   1  506.35   39.50
   9   6   1  438.96   46.40
 -10  -6  -1  165.08   30.60
 -10  -6  -1  181.08   24.40
 -10  -6  -1  173.08   21.50
  10   6   1  162.08   21.90
  10   6   1  121.69   29.60
  10   6   1  167.78   21.50
 -11  -6  -1   53.69   19.70
 -11  -6  -1   54.79   18.90
 -11  -6  -1   -6.50   27.70
 -12  -6  -1   23.00   33.80
 -12  -6  -1   59.29   30.10
 -13  -6  -1  592.04   60.89
 -14  -6  -1  301.97   48.60
 -11   7   1  115.49   49.70
 -10   7   1   80.29   40.90
   9  -7  -1   46.70   37.20
   8  -7  -1  723.53   68.29
   7  -7  -1  706.63   63.19
  -7   7   1  605.34   57.19
   6  -7  -1  438.86   51.49
  -6   7   1  463.45   48.20
   5  -7  -1   35.00   26.60
  -5   7   1   69.89   22.80
   4  -7  -1  853.71   62.69
  -4   7   1  824.12   60.59
   3  -7  -1 2312.97  143.29
   3  -7  -1 2542.75  146.09
  -3   7   1 2616.84  142.89
  -3   7   1 2440.86  145.29
  -3   7   1 2256.37  144.09
   2  -7  -1  270.07   28.40
   2  -7  -1  319.17   35.20
   2  -7  -1  308.67   30.20
  -2   7   1  351.26   35.80
  -2   7   1  263.27   29.40
  -2   7   1  335.47   33.10
   1  -7  -1  114.09   19.30
   1  -7  -1   98.09   14.30
  -1   7   1  101.99   13.90
  -1   7   1  103.59   18.60
  -1   7   1  120.69   16.20
   0  -7  -1  712.33   60.29
   0  -7  -1  783.12   50.99
   0   7   1  850.61   54.39
   0   7   1  695.33   51.99
   0   7   1  799.92   54.09
  -1  -7  -1 1105.49   65.49
  -1  -7  -1 1004.70   63.49
  -1  -7  -1  990.20   62.59
   1   7   1  988.80   64.09
   1   7   1  976.60   62.69
  -2  -7  -1  679.83   45.60
  -2  -7  -1  656.33   46.70
  -2  -7  -1  766.02   48.30
   2   7   1  666.43   45.30
   2   7   1  676.33   47.00
  -3  -7  -1  101.49   14.50
  -3  -7  -1  107.59   20.40
  -3  -7  -1  176.18   21.90
   3   7   1  114.29   15.10
   3   7   1  116.99   13.60
   3   7   1  106.99   17.80
  -4  -7  -1  444.36   36.30
  -4  -7  -1  383.06   33.60
  -4  -7  -1  421.16   32.60
   4   7   1  409.66   32.30
   4   7   1  422.36   35.20
   4   7   1  415.46   35.40
  -5  -7  -1  221.88   28.50
  -5  -7  -1  158.18   27.20
  -5  -7  -1  156.68   17.20
   5   7   1  177.18   18.40
   5   7   1  192.18   20.60
   5   7   1  152.88   16.80
  -6  -7  -1  150.78   21.00
  -6  -7  -1  148.59   17.10
  -6  -7  -1  135.79   16.30
   6   7   1  136.89   20.00
   6   7   1  133.39   17.60
   6   7   1  197.68   25.30
  -7  -7  -1   74.39   17.80
  -7  -7  -1   81.69   14.80
  -7  -7  -1   55.79   20.30
   7   7   1   63.99   14.60
   7   7   1   66.69   19.80
  -8  -7  -1  646.54   49.40
  -8  -7  -1  642.04   52.69
  -8  -7  -1  676.23   48.00
   8   7   1  640.44   47.60
   8   7   1  767.62   56.39
   8   7   1  631.74   51.59
  -9  -7  -1 1654.93  102.29
  -9  -7  -1 1720.23  105.09
  -9  -7  -1 1729.33  101.29
   9   7   1 1717.63  102.79
   9   7   1 1628.14  105.19
   9   7   1 1526.35  100.89
 -10  -7  -1  339.27   40.10
  10   7   1  378.56   40.70
 -11  -7  -1   53.79   20.80
 -11  -7  -1   29.30   19.10
 -11  -7  -1   43.30   28.00
  11   7   1   27.30   21.10
 -12  -7  -1  322.87   49.90
 -12  -7  -1  342.07   43.10
 -12  -7  -1  342.77   41.90
 -13  -7  -1  463.95   57.39
 -13  -7  -1  549.85   52.39
 -14  -7  -1  202.68   38.20
 -11   8   1  148.59   45.60
  10  -8  -1   46.30   39.40
   9  -8  -1   51.69   39.90
   8  -8  -1  947.51   79.79
   7  -8  -1  866.11   72.99
   6  -8  -1   70.09   31.00
  -6   8   1   47.20   27.40
   5  -8  -1  830.62   66.69
   4  -8  -1 1832.02  108.79
  -4   8   1 1746.63  107.79
  -4   8   1 1541.55  106.19
   3  -8  -1 2379.76  145.29
   3  -8  -1 2334.57  143.89
   3  -8  -1 2607.14  148.19
  -3   8   1 2561.24  144.79
  -3   8   1 2280.37  146.29
  -3   8   1 2549.44  147.89
   2  -8  -1  801.12   54.39
   2  -8  -1  639.04   48.50
   2  -8  -1  682.33   49.60
  -2   8   1  745.93   53.99
  -2   8   1  651.13   52.19
  -2   8   1  655.33   48.90
   1  -8  -1  -13.30   19.00
   1  -8  -1    3.60   13.30
  -1   8   1   23.20   19.50
  -1   8   1   24.20   15.90
  -1   8   1    7.00   13.20
   0  -8  -1  158.98   21.90
   0  -8  -1  137.29   17.30
   0   8   1  154.08   18.60
   0   8   1  175.68   22.60
   0   8   1  138.69   28.00
  -1  -8  -1  141.29   16.00
  -1  -8  -1  127.59   16.50
  -1  -8  -1  172.48   21.90
   1   8   1  148.69   21.00
   1   8   1  120.79   15.80
   1   8   1  159.18   18.10
  -2  -8  -1  131.19   14.70
  -2  -8  -1  111.79   17.20
  -2  -8  -1  103.49   19.80
   2   8   1  127.69   14.60
   2   8   1  112.59   16.50
   2   8   1   81.69   19.80
  -3  -8  -1   26.80   17.10
  -3  -8  -1   44.30   13.30
  -3  -8  -1   41.80   12.60
   3   8   1   53.69   14.70
   3   8   1   35.60   12.10
   3   8   1   34.50   17.90
  -4  -8  -1  244.68   28.30
  -4  -8  -1  214.28   25.80
  -4  -8  -1  194.78   22.70
   4   8   1  174.18   18.20
   4   8   1  218.98   23.20
   4   8   1  182.98   20.00
  -5  -8  -1  699.73   49.99
  -5  -8  -1  662.33   47.80
  -5  -8  -1  622.14   50.39
   5   8   1  706.33   49.70
   5   8   1  664.93   49.40
   5   8   1  682.03   46.70
  -6  -8  -1  120.39   16.50
  -6  -8  -1   99.99   20.90
  -6  -8  -1  116.29   15.70
   6   8   1   95.59   17.80
   6   8   1   87.09   20.70
   6   8   1  110.99   15.70
  -7  -8  -1  896.41   62.99
  -7  -8  -1  905.11   59.69
  -7  -8  -1  903.01   60.89
   7   8   1  882.01   63.19
   7   8   1  942.01   62.19
   7   8   1  904.61   60.09
  -8  -8  -1 1095.59   71.09
  -8  -8  -1 1349.96   85.59
  -8  -8  -1 1014.90   75.19
   8   8   1 1054.99   70.99
  -9  -8  -1 1283.27   76.89
  -9  -8  -1 1160.78   81.39
  -9  -8  -1 1258.47   78.49
   9   8   1 1167.88   77.09
   9   8   1 1288.27   78.99
   9   8   1 1039.40   80.79
 -10  -8  -1  447.96   54.19
 -10  -8  -1  467.85   49.99
 -10  -8  -1  486.25   46.50
  10   8   1  491.35   47.30
 -11  -8  -1  309.07   45.00
 -11  -8  -1  163.88   24.70
 -11  -8  -1  223.38   25.80
  11   8   1  162.28   26.50
 -12  -8  -1  804.42   69.69
 -12  -8  -1  897.71   63.89
 -12  -8  -1  854.71   65.39
 -13  -8  -1  553.64   51.29
 -13  -8  -1  519.15   51.49
 -13  -8  -1  456.05   58.69
 -14  -8  -1   71.89   26.40
 -14  -8  -1   82.49   23.10
 -14  -8  -1   66.09   34.60
  10  -9  -1   32.50   41.00
   9  -9  -1  148.29   42.40
   8  -9  -1  449.36   63.99
   7  -9  -1  533.75   61.09
   6  -9  -1    0.00   32.10
   5  -9  -1  996.10   75.19
  -5   9   1  982.90   73.19
   4  -9  -1 1073.29   76.59
  -4   9   1 1091.39   69.59
  -4   9   1  936.01   78.99
   3  -9  -1  365.66   37.70
   3  -9  -1  490.15   43.40
   3  -9  -1  472.05   49.00
  -3   9   1  429.06   41.30
  -3   9   1  439.66   46.60
  -3   9   1  459.05   47.10
   2  -9  -1   17.70   23.60
   2  -9  -1  -12.70   15.20
   2  -9  -1   21.40   17.40
  -2   9   1   37.70   19.30
  -2   9   1   35.90   23.00
  -2   9   1   16.70   16.80
   1  -9  -1  391.06   42.00
   1  -9  -1  326.67   35.50
   1  -9  -1  426.86   55.69
  -1   9   1  383.56   42.30
  -1   9   1  336.17   35.80
  -1   9   1  394.16   40.30
   0  -9  -1   36.30   11.80
   0  -9  -1   57.49   16.50
   0  -9  -1   71.49   22.10
   0   9   1   99.89   18.80
   0   9   1   83.49   16.70
   0   9   1   95.59   22.60
  -1  -9  -1   12.30   19.00
  -1  -9  -1   10.70   14.70
  -1  -9  -1   -8.00   13.90
   1   9   1   16.30   16.40
   1   9   1    0.80   13.90
  -2  -9  -1   57.79   15.00
  -2  -9  -1   53.99   14.60
  -2  -9  -1   39.30   19.30
   2   9   1   51.19   14.00
   2   9   1   82.29   17.00
   2   9   1   21.40   20.30
  -3  -9  -1  124.59   16.20
  -3  -9  -1  120.89   21.80
   3   9   1  100.99   15.90
   3   9   1  121.29   18.80
   3   9   1  103.19   22.50
  -4  -9  -1  115.39   17.60
  -4  -9  -1  112.29   16.70
  -4  -9  -1  122.49   21.60
   4   9   1  115.59   16.40
   4   9   1  105.39   22.00
   4   9   1  125.39   18.70
  -5  -9  -1  753.32   51.69
  -5  -9  -1  610.64   49.30
  -5  -9  -1  676.33   48.20
   5   9   1  724.23   51.59
   5   9   1  663.63   52.39
   5   9   1  650.53   48.20
  -6  -9  -1    8.10   19.90
  -6  -9  -1    8.80   14.70
  -6  -9  -1   30.10   15.70
   6   9   1   22.50   18.00
   6   9   1    3.50   14.90
   6   9   1  -27.40   19.40
  -7  -9  -1 1418.56   92.49
  -7  -9  -1 1479.95   94.29
  -7  -9  -1 1461.75   91.59
   7   9   1 1553.14   94.99
   7   9   1 1521.85   93.99
   7   9   1 1476.05   91.89
  -8  -9  -1 1654.23   99.39
  -8  -9  -1 1634.14   98.09
  -8  -9  -1 1496.05  101.39
   8   9   1 1400.96  101.69
   8   9   1 1661.33  102.99
   8   9   1 1732.23  100.49
  -9  -9  -1  722.83   67.69
  -9  -9  -1  798.22   56.09
   9   9   1  757.82   69.29
   9   9   1  777.52   56.79
 -10  -9  -1   18.40   27.30
 -10  -9  -1   25.90   20.20
 -10  -9  -1   56.89   22.30
  10   9   1   10.50   22.60
 -11  -9  -1  216.18   26.60
 -11  -9  -1  136.29   24.60
 -11  -9  -1  161.28   31.30
  11   9   1  144.79   27.00
 -12  -9  -1  357.66   43.40
 -12  -9  -1  414.86   47.20
 -12  -9  -1  258.17   38.10
  12   9   1  225.38   30.20
 -13  -9  -1  106.59   34.10
 -13  -9  -1   95.19   25.20
 -13  -9  -1  149.19   27.60
  13   9   1   82.79   25.30
 -14  -9  -1  -27.40   33.10
 -14  -9  -1    6.00   22.50
 -15  -9  -1   59.59   30.50
  10 -10  -1   60.09   50.79
   8 -10  -1  421.16   64.39
   7 -10  -1   50.49   36.10
   6 -10  -1   44.00   34.40
   5 -10  -1  258.37   37.90
   4 -10  -1  359.66   49.70
  -4  10   1  331.67   46.40
  -4  10   1  251.77   27.90
  -4  10   1  286.77   32.60
   3 -10  -1   27.20   22.30
   3 -10  -1    1.90   28.20
  -3  10   1   31.10   27.30
  -3  10   1  -10.20   19.20
   2 -10  -1   45.00   26.80
   2 -10  -1   78.69   20.50
   2 -10  -1   73.19   18.30
  -2  10   1   86.79   22.30
  -2  10   1   74.39   19.40
  -2  10   1  103.59   27.10
   1 -10  -1  449.76   47.30
   1 -10  -1  380.66   47.00
  -1  10   1  512.65   48.60
  -1  10   1  416.66   45.40
  -1  10   1  356.56   43.90
   0 -10  -1    3.50   17.30
   0 -10  -1   28.00   13.90
   0 -10  -1    1.70   22.80
   0  10   1    9.50   16.90
   0  10   1   37.30   20.10
   0  10   1   34.70   24.30
  -1 -10  -1   17.50   15.70
  -1 -10  -1   -8.10   21.10
  -1 -10  -1    8.90   16.30
   1  10   1    1.40   15.60
   1  10   1   -0.40   22.50
   1  10   1   16.30   18.90
  -2 -10  -1  -33.60   21.20
  -2 -10  -1   27.70   16.40
  -2 -10  -1   48.10   16.30
   2  10   1   -4.50   22.80
   2  10   1   24.60   15.40
   2  10   1   45.20   18.60
  -3 -10  -1  560.74   44.90
  -3 -10  -1  638.64   44.30
  -3 -10  -1  432.56   47.50
   3  10   1  554.94   47.00
   3  10   1  487.05   49.20
   3  10   1  593.44   43.20
  -4 -10  -1  750.72   51.19
  -4 -10  -1  694.83   54.69
  -4 -10  -1  655.03   51.39
   4  10   1  721.73   53.49
   4  10   1  690.93   56.39
  -5 -10  -1  164.08   20.40
  -5 -10  -1  153.28   25.10
  -5 -10  -1  180.98   19.90
   5  10   1  152.98   25.70
   5  10   1  169.28   22.50
   5  10   1  151.58   19.30
  -6 -10  -1   63.19   18.10
  -6 -10  -1   72.59   22.60
  -6 -10  -1   68.59   18.60
   6  10   1   47.80   23.70
   6  10   1  105.69   21.10
   6  10   1   47.40   17.60
  -7 -10  -1  820.22   63.79
  -7 -10  -1  791.92   61.19
  -7 -10  -1  880.31   60.09
   7  10   1  826.02   60.29
   7  10   1  982.20   63.39
   7  10   1  852.81   65.19
  -8 -10  -1  895.31   69.79
  -8 -10  -1 1058.79   66.19
  -8 -10  -1  999.70   67.49
   8  10   1  915.81   82.59
   8  10   1  869.11   70.79
   8  10   1 1049.59   69.39
  -9 -10  -1  324.87   38.20
  -9 -10  -1  239.18   28.60
  -9 -10  -1  241.48   32.30
   9  10   1  327.97   40.10
   9  10   1  290.97   38.30
 -10 -10  -1   95.59   22.20
 -10 -10  -1  120.59   43.60
 -10 -10  -1  132.79   28.50
 -11 -10  -1  694.23   56.19
 -11 -10  -1  706.93   60.29
 -11 -10  -1  660.83   61.09
  11  10   1  662.23   60.59
 -12 -10  -1  235.78   36.80
 -12 -10  -1  351.46   45.20
 -12 -10  -1  378.06   48.00
  12  10   1  214.78   31.20
 -13 -10  -1  -18.10   24.70
 -13 -10  -1   57.79   27.50
  13  10   1   27.50   32.10
 -14 -10  -1   10.30   24.10
 -14 -10  -1    3.60   27.40
 -14 -10  -1   -5.80   34.60
   9 -11  -1  145.19   44.10
   8 -11  -1  190.38   56.19
   7 -11  -1   13.90   37.40
   6 -11  -1  530.25   63.49
   5 -11  -1  400.76   56.89
   4 -11  -1    1.70   31.80
  -4  11   1   65.89   27.60
  -4  11   1   37.70   22.60
   3 -11  -1   13.90   31.10
   3 -11  -1  104.79   24.60
  -3  11   1  108.69   26.20
  -3  11   1   83.89   30.80
  -3  11   1   42.30   21.40
   2 -11  -1  115.79   23.00
   2 -11  -1  134.99   31.20
  -2  11   1  107.99   22.50
  -2  11   1  173.88   31.70
   1 -11  -1  141.69   24.00
   1 -11  -1  265.57   31.90
  -1  11   1  197.68   27.20
  -1  11   1  191.48   38.70
   0 -11  -1  -19.50   25.30
   0 -11  -1   -4.20   15.40
   0  11   1  -46.20   18.40
   0  11   1  -21.80   21.90
   0  11   1    3.40   26.30
  -1 -11  -1   25.20   18.00
  -1 -11  -1  -19.00   18.60
  -1 -11  -1  -10.50   23.10
   1  11   1  -28.40   17.40
   1  11   1   14.20   21.20
   1  11   1    0.80   24.90
  -2 -11  -1   79.49   19.60
  -2 -11  -1   39.80   24.50
  -2 -11  -1   64.79   18.40
   2  11   1   50.89   22.10
   2  11   1   43.10   25.50
   2  11   1   51.39   18.40
  -3 -11  -1  357.06   38.60
  -3 -11  -1  311.37   42.00
  -3 -11  -1  414.46   39.00
   3  11   1  331.27   37.30
   3  11   1  281.37   44.50
   3  11   1  418.96   44.20
  -4 -11  -1  442.86   42.70
  -4 -11  -1  484.95   46.30
  -4 -11  -1  490.25   42.70
   4  11   1  416.56   41.50
   4  11   1  492.85   47.00
   4  11   1  432.36   48.50
  -5 -11  -1  146.29   21.60
  -5 -11  -1  162.78   20.90
  -5 -11  -1  154.98   26.50
   5  11   1  125.09   20.50
   5  11   1  152.08   26.10
  -6 -11  -1  432.06   46.40
  -6 -11  -1  420.76   42.30
  -6 -11  -1  451.85   42.00
   6  11   1  354.66   47.80
   6  11   1  419.16   41.30
   6  11   1  425.56   46.10
  -7 -11  -1  268.57   29.00
  -7 -11  -1  364.26   38.90
  -7 -11  -1  270.47   43.50
   7  11   1  300.87   35.00
   7  11   1  301.67   39.00
   7  11   1  356.76   44.10
  -8 -11  -1   81.49   22.40
  -8 -11  -1   53.79   27.20
  -8 -11  -1   96.19   20.60
   8  11   1  122.39   25.00
   8  11   1   91.29   21.90
  -9 -11  -1   48.10   23.40
  -9 -11  -1   87.19   21.50
  -9 -11  -1   89.39   27.30
   9  11   1   92.69   26.00
 -10 -11  -1  493.45   52.29
 -10 -11  -1  440.66   47.40
 -10 -11  -1  494.55   51.59
 -11 -11  -1  850.01   69.19
 -11 -11  -1  846.42   65.29
 -12 -11  -1  234.08   31.50
 -12 -11  -1  200.68   35.30
 -12 -11  -1  150.78   27.90
  12  11   1  212.18   30.60
 -13 -11  -1    6.70   32.80
 -13 -11  -1   24.20   29.00
  13  11   1   -7.40   26.50
 -14 -11  -1   40.70   29.80
   8 -12  -1   79.89   43.70
   7 -12  -1  101.89   42.40
   6 -12  -1  565.94   66.69
   5 -12  -1  456.35   61.59
   4 -12  -1  -12.90   33.90
   4 -12  -1   -0.90   28.90
  -4  12   1   34.10   29.20
  -4  12   1    6.10   23.20
   3 -12  -1  175.98   27.20
   3 -12  -1  115.99   34.50
  -3  12   1   88.49   25.70
  -3  12   1  149.59   30.90
   2 -12  -1   65.19   41.70
   2 -12  -1   67.29   23.60
  -2  12   1   42.00   26.50
  -2  12   1   12.60   22.80
   1 -12  -1    1.30   35.20
   1 -12  -1  -10.60   28.80
  -1  12   1   -1.10   27.40
  -1  12   1  -53.79   34.10
   0 -12  -1   85.49   28.50
   0 -12  -1   81.99   18.30
   0 -12  -1   68.49   21.90
   0  12   1   78.99   21.90
   0  12   1  107.29   30.70
   0  12   1   92.89   25.70
  -1 -12  -1   26.20   21.40
  -1 -12  -1   94.19   27.00
  -1 -12  -1   65.49   22.10
   1  12   1   57.79   21.60
   1  12   1  154.78   29.80
   1  12   1   65.39   24.60
  -2 -12  -1  109.09   26.10
  -2 -12  -1   43.20   20.90
  -2 -12  -1  -21.50   20.20
   2  12   1   85.39   28.30
   2  12   1  -15.40   20.40
   2  12   1   -8.20   23.80
  -3 -12  -1   45.40   20.30
  -3 -12  -1   39.40   19.80
  -3 -12  -1   58.19   25.30
   3  12   1   37.90   27.60
   3  12   1   69.79   20.10
   3  12   1   51.39   23.70
  -4 -12  -1   29.40   19.70
  -4 -12  -1    1.30   25.00
  -4 -12  -1   37.20   21.00
   4  12   1   20.90   23.30
   4  12   1    4.80   18.70
   4  12   1  -14.40   26.90
  -5 -12  -1   92.79   27.30
  -5 -12  -1  104.29   21.70
  -5 -12  -1  128.69   21.50
   5  12   1  123.99   21.10
   5  12   1   79.09   29.50
   5  12   1  161.68   25.80
  -6 -12  -1  720.43   58.69
  -6 -12  -1  826.92   63.99
  -6 -12  -1  774.72   58.59
   6  12   1  745.33   58.39
   6  12   1  821.32   65.99
  -7 -12  -1 1092.49   75.99
  -7 -12  -1 1048.20   72.49
   7  12   1 1010.80   72.49
   7  12   1 1064.49   76.89
  -8 -12  -1  148.79   28.80
  -8 -12  -1  143.69   23.30
  -8 -12  -1  114.79   24.60
   8  12   1  173.08   28.70
   8  12   1  106.49   24.20
  -9 -12  -1  207.98   29.60
  -9 -12  -1  244.78   33.40
   9  12   1  214.58   31.60
 -10 -12  -1  181.38   31.10
 -10 -12  -1  201.28   33.30
 -10 -12  -1  191.88   26.50
  10  12   1  163.48   30.10
 -11 -12  -1  140.99   32.20
 -11 -12  -1  156.48   32.00
 -11 -12  -1  138.79   25.80
 -12 -12  -1   -0.80   32.00
 -12 -12  -1   -5.40   24.00
  12  12   1    1.50   27.80
 -13 -12  -1   58.99   32.80
 -13 -12  -1  102.49   32.90
 -13 -12  -1   34.90   26.40
  13  12   1   64.59   29.40
   7 -13  -1  223.38   44.20
   6 -13  -1  243.58   53.19
   5 -13  -1  102.59   39.20
  -5  13   1   46.40   27.10
  -5  13   1   78.19   32.10
   4 -13  -1  -26.70   35.60
  -4  13   1   27.70   31.10
  -4  13   1   21.70   25.20
   3 -13  -1  257.77   31.60
   3 -13  -1  231.48   39.50
  -3  13   1  228.18   35.00
  -3  13   1  200.38   30.20
   2 -13  -1   53.69   26.00
   2 -13  -1   55.09   33.30
  -2  13   1  -14.50   24.10
  -2  13   1   62.09   28.90
   1 -13  -1   55.79   34.30
   1 -13  -1   14.10   30.80
  -1  13   1   37.20   27.80
  -1  13   1  -10.30   28.30
   0 -13  -1    2.80   28.90
   0 -13  -1   -5.90   16.70
   0  13   1    6.70   25.80
   0  13   1  -36.30   22.10
  -1 -13  -1   42.60   22.40
   1  13   1  -48.00   21.40
   1  13   1    3.90   25.50
  -2 -13  -1   -1.30   21.90
  -2 -13  -1   15.20   22.60
   2  13   1    1.10   21.70
   2  13   1   24.00   25.80
  -3 -13  -1   36.40   46.70
  -3 -13  -1   49.80   22.40
   3  13   1   32.70   22.50
   3  13   1   72.69   26.00
  -4 -13  -1  369.76   47.20
  -4 -13  -1  208.38   27.20
   4  13   1  397.46   46.80
   4  13   1  238.28   27.20
  -5 -13  -1 1219.18   81.69
  -5 -13  -1 1070.09   77.69
  -5 -13  -1 1164.38   78.09
   5  13   1 1113.69   77.69
   5  13   1 1226.58   82.29
  -6 -13  -1  611.44   56.99
  -6 -13  -1  646.94   53.39
  -6 -13  -1  527.15   52.49
   6  13   1  666.53   59.09
   6  13   1  616.84   52.89
  -7 -13  -1  137.09   26.30
  -7 -13  -1  218.48   25.40
  -7 -13  -1  218.48   31.60
   7  13   1  200.48   34.90
  -8 -13  -1    9.60   27.60
  -8 -13  -1   13.50   20.90
  -8 -13  -1  -10.20   23.30
   8  13   1   -3.20   23.80
   8  13   1   48.80   27.40
  -9 -13  -1  802.92   66.99
  -9 -13  -1  765.72   67.09
  -9 -13  -1  827.02   63.89
   9  13   1  866.81   69.79
 -10 -13  -1  649.14   56.19
 -10 -13  -1  597.14   61.49
 -10 -13  -1  609.54   60.49
  10  13   1  642.84   62.49
 -11 -13  -1   52.79   31.10
 -11 -13  -1   43.70   25.30
 -11 -13  -1   88.89   31.30
  11  13   1   48.80   28.60
 -12 -13  -1   14.90   31.60
 -12 -13  -1   15.70   25.60
 -12 -13  -1   39.50   32.90
 -13 -13  -1  109.29   29.00
 -13 -13  -1  165.88   38.20
   6 -14  -1   95.69   42.70
  -5  14   1    4.40   25.60
   4 -14  -1  124.89   39.90
  -4  14   1  101.19   28.00
  -4  14   1  193.38   35.10
   3 -14  -1  251.87   41.10
   3 -14  -1  259.27   33.20
  -3  14   1  216.98   37.40
  -3  14   1  174.28   31.10
   2 -14  -1   45.20   35.90
   2 -14  -1   27.30   28.70
  -2  14   1   -7.60   32.00
  -2  14   1  -23.20   24.90
   1 -14  -1  -62.69   33.00
   1 -14  -1   13.80   27.10
  -1  14   1  -23.80   27.90
  -1  14   1    4.30   29.50
   0 -14  -1   71.29   17.30
   0 -14  -1   72.49   32.50
   0  14   1  114.49   29.90
   0  14   1   68.19   25.90
  -1 -14  -1  110.49   32.00
  -1 -14  -1  112.39   26.10
   1  14   1   61.29   29.10
   1  14   1   71.69   24.80
  -2 -14  -1   27.70   27.80
  -2 -14  -1   31.50   24.00
   2  14   1   -9.40   23.50
   2  14   1   16.00   35.70
  -3 -14  -1  136.89   25.00
  -3 -14  -1   49.20   29.60
  -3 -14  -1  105.29   23.80
   3  14   1   92.19   27.80
   3  14   1   92.59   31.30
  -4 -14  -1  162.48   26.80
  -4 -14  -1   55.39   30.00
  -4 -14  -1  141.39   24.90
   4  14   1  127.19   28.70
   4  14   1  148.39   24.90
  -5 -14  -1  671.63   58.29
  -5 -14  -1  801.42   60.09
  -5 -14  -1  764.52   63.79
   5  14   1  776.42   64.99
   5  14   1  729.73   59.69
  -6 -14  -1  432.46   50.99
  -6 -14  -1  405.56   45.50
  -6 -14  -1  322.57   44.40
   6  14   1  358.66   45.60
   6  14   1  309.17   37.00
  -7 -14  -1  -12.10   27.50
  -7 -14  -1   20.40   23.70
  -7 -14  -1   36.50   22.30
   7  14   1   30.40   27.90
   7  14   1  -23.70   22.90
  -8 -14  -1  421.26   44.80
  -8 -14  -1  292.17   34.70
  -8 -14  -1  369.16   51.19
   8  14   1  470.75   56.29
  -9 -14  -1  675.43   64.59
  -9 -14  -1  729.23   59.39
  -9 -14  -1  658.33   64.29
   9  14   1  701.93   67.79
 -10 -14  -1  458.25   50.99
 -10 -14  -1  429.86   55.89
  10  14   1  435.26   58.59
 -11 -14  -1  -43.50   46.10
 -11 -14  -1   -9.60   31.80
 -11 -14  -1    3.50   25.00
  11  14   1  -10.00   30.10
 -12 -14  -1   93.79   34.60
  12  14   1   60.99   31.50
 -13 -14  -1   92.49   29.10
   5 -15  -1   19.40   41.00
   4 -15  -1   -4.90   39.40
   3 -15  -1   35.70   38.90
  -3  15   1    6.70   27.40
  -3  15   1   30.60   34.80
   2 -15  -1   34.90   28.70
   2 -15  -1   10.80   36.10
  -2  15   1  -31.20   26.20
   1 -15  -1   -5.50   34.20
   1 -15  -1   61.09   26.70
  -1  15   1   20.50   31.70
   0 -15  -1   35.30   33.60
   0 -15  -1   45.00   15.00
   0  15   1   79.09   31.70
   0  15   1   14.30   26.10
  -1 -15  -1  279.27   38.20
  -1 -15  -1  292.97   33.00
   1  15   1  241.68   32.20
   1  15   1  217.18   35.50
  -2 -15  -1  124.99   27.70
  -2 -15  -1  106.99   31.90
   2  15   1   73.49   26.10
   2  15   1   82.19   30.90
  -3 -15  -1   24.80   25.10
  -3 -15  -1    4.90   30.20
   3  15   1   50.09   33.30
   3  15   1   23.80   24.90
  -4 -15  -1  587.24   62.99
  -4 -15  -1  692.23   58.99
   4  15   1  736.13   63.39
   4  15   1  618.54   57.69
  -5 -15  -1  696.23   63.19
  -5 -15  -1  740.23   60.09
  -5 -15  -1  656.73   57.49
   5  15   1  621.24   58.09
   5  15   1  720.43   65.89
  -6 -15  -1  191.38   33.90
  -6 -15  -1  145.39   26.50
   6  15   1  121.19   34.80
   6  15   1  169.98   31.90
  -7 -15  -1  -27.30   29.30
  -7 -15  -1   26.10   23.60
  -7 -15  -1    3.90   24.30
   7  15   1  -37.40   25.70
   7  15   1   48.10   29.40
  -8 -15  -1  454.85   54.69
  -8 -15  -1  528.95   58.39
   8  15   1  607.24   63.09
  -9 -15  -1  909.21   76.69
  -9 -15  -1  927.61   70.89
  -9 -15  -1  930.71   75.69
   9  15   1 1018.80   80.19
 -10 -15  -1  184.78   52.39
 -10 -15  -1  192.28   28.90
 -10 -15  -1  170.48   35.00
  10  15   1  187.38   35.20
 -11 -15  -1    4.90   30.70
 -11 -15  -1   12.20   25.80
  11  15   1  -11.20   31.40
 -12 -15  -1   30.20   28.10
   3 -16  -1   16.90   39.50
   2 -16  -1   25.30   45.10
  -2  16   1    6.10   35.80
   1 -16  -1   46.30   34.30
   1 -16  -1   23.80   36.50
  -1  16   1   -9.30   41.90
   0 -16  -1   -6.60   34.10
   0  16   1   -5.20   27.80
   0  16   1   -4.70   33.10
  -1 -16  -1  -29.40   32.70
  -1 -16  -1   10.80   27.50
   1  16   1  -33.50   32.40
   1  16   1   -9.30   27.90
  -2 -16  -1   24.90   27.00
  -2 -16  -1  -55.39   31.10
   2  16   1    5.60   27.20
   2  16   1   16.20   31.20
  -3 -16  -1  113.09   34.00
  -3 -16  -1  185.38   30.20
   3  16   1  151.18   29.20
   3  16   1  196.68   33.70
  -4 -16  -1  814.62   71.79
  -4 -16  -1  921.01   68.49
   4  16   1  808.22   73.09
   4  16   1  793.02   68.59
  -5 -16  -1  686.43   63.79
  -5 -16  -1  640.64   61.09
   5  16   1  608.04   59.29
   5  16   1  638.04   79.89
  -6 -16  -1   -3.80   25.50
  -6 -16  -1  -44.10   30.30
  -6 -16  -1   14.60   33.20
   6  16   1   27.00   31.20
   6  16   1  -11.00   26.70
  -7 -16  -1  102.59   28.40
  -7 -16  -1  142.89   34.60
  -7 -16  -1  151.18   28.60
   7  16   1  164.38   34.00
  -8 -16  -1  186.88   29.80
  -8 -16  -1  269.27   41.30
   8  16   1  201.78   36.40
  -9 -16  -1  194.18   29.70
  -9 -16  -1  220.68   35.90
  -9 -16  -1  181.98   34.50
   9  16   1  199.68   36.40
 -10 -16  -1   17.70   30.90
 -10 -16  -1   11.90   25.60
  10  16   1    7.20   33.10
 -11 -16  -1    8.30   27.60
 -12 -16  -1   55.19   29.40
   2 -17  -1   22.00   49.99
   1 -17  -1   -4.20   36.80
   0 -17  -1   80.89   38.00
   0  17   1   87.59   38.60
  -1 -17  -1   42.80   30.40
   1  17   1   32.50   47.10
  -2 -17  -1   80.79   29.20
  -2 -17  -1    2.70   47.50
   2  17   1    6.00   33.70
  -3 -17  -1  247.38   35.20
  -3 -17  -1  191.18   39.50
   3  17   1  170.88   32.50
   3  17   1  186.28   37.20
  -4 -17  -1  400.06   58.89
  -4 -17  -1  288.97   35.90
   4  17   1  252.47   39.30
   4  17   1  229.98   35.50
  -5 -17  -1  277.37   48.80
  -5 -17  -1  255.87   32.10
   5  17   1  205.38   37.30
   5  17   1  127.09   40.80
  -6 -17  -1   22.50   26.90
   6  17   1  -23.40   27.60
   6  17   1  -28.80   38.50
  -7 -17  -1  180.58   35.20
  -7 -17  -1  170.18   31.60
   7  17   1  160.48   36.70
  -8 -17  -1  151.88   35.30
  -8 -17  -1  139.09   29.00
  -8 -17  -1   68.99   34.10
   8  17   1   80.29   35.30
  -9 -17  -1   38.40   27.40
  -9 -17  -1   -2.40   32.50
   9  17   1   49.30   34.60
 -10 -17  -1  -12.10   27.10
  10  17   1    0.90   34.80
  -1 -18  -1   82.59   39.10
   1  18   1   33.90   38.90
  -2 -18  -1   45.90   36.20
   2  18   1   13.50   40.40
  -3 -18  -1  212.88   38.70
   3  18   1  121.39   39.00
  -4 -18  -1   64.29   34.50
  -4 -18  -1   67.99   31.50
   4  18   1   26.40   35.30
  -5 -18  -1  -28.50   33.20
  -5 -18  -1   29.60   30.00
   5  18   1   37.50   33.90
  -6 -18  -1  158.68   38.20
  -6 -18  -1  172.28   32.60
   6  18   1  153.08   37.50
  -7 -18  -1  362.36   48.30
  -7 -18  -1  578.04   68.99
   7  18   1  380.86   46.70
  -8 -18  -1  163.38   31.70
  -9 -18  -1   13.20   28.60
   9  18   1    5.50   36.60
 -10 -18  -1   54.29   31.10
 -11 -18  -1   64.69   30.80
   3  19   1   64.19   38.60
   5  19   1    9.30   35.50
  -6 -19  -1  224.98   36.60
   6  19   1  196.78   40.40
  -7 -19  -1  135.59   33.50
   7  19   1  168.58   39.60
  -8 -19  -1  -36.90   28.90
   8  19   1    2.20   36.00
  -9 -19  -1   66.49   30.70
 -10 -19  -1   87.29   32.50
   5  20   1   80.89   40.00
   7  20   1   41.50   39.40
   6  19  -2  -13.00   40.90
   5  19  -2  -60.99   42.50
   4  19  -2  -31.90   39.30
  -9 -18   2   94.29   33.70
  -8 -18   2   38.50   29.90
   7  18  -2   37.70   37.90
  -7 -18   2   43.80   30.00
   6  18  -2   -5.40   38.30
  -6 -18   2   19.70   30.30
   5  18  -2   -0.30   37.60
   4  18  -2  -64.19   39.00
   3  18  -2   17.20   39.50
   2  18  -2   75.69   40.20
 -10 -17   2    6.00   30.30
  -9 -17   2   43.90   34.80
   8  17  -2  -29.10   36.70
  -8 -17   2   16.80   28.80
  -7 -17   2   22.40   28.40
   6  17  -2   -7.50   36.70
  -6 -17   2  -28.40   29.40
   5  17  -2  -46.30   35.90
  -5 -17   2   -9.60   29.00
   4  17  -2  -23.30   35.60
  -4 -17   2   -6.10   28.80
   3  17  -2    8.80   36.80
  -3 -17   2   65.49   30.50
   2  17  -2  167.98   47.50
   1  17  -2  170.98   41.50
   9  16  -2   32.20   36.40
  -9 -16   2   12.10   27.80
   8  16  -2   10.40   35.70
  -8 -16   2   32.70   26.80
  -8 -16   2   21.20   50.19
   7  16  -2  -49.10   34.60
  -7 -16   2  -30.10   32.70
  -7 -16   2   15.00   27.70
  -7 -16   2   52.19   31.70
   6  16  -2  -60.79   35.20
  -6 -16   2   -1.00   31.90
   5  16  -2  -10.20   31.30
   5  16  -2   20.80   37.70
  -5 -16   2   13.30   32.90
  -5 -16   2   62.09   27.70
   4  16  -2   21.00   34.40
  -4 -16   2   68.89   27.80
  -4 -16   2    6.50   33.00
   3  16  -2  202.48   38.60
   3  16  -2  124.99   33.30
  -3 -16   2  222.78   31.90
  -3 -16   2  164.18   37.30
   2  16  -2  325.07   42.50
  -2 -16   2  281.17   42.90
   1  16  -2  496.65   66.79
  -1 -16   2  570.14   60.59
  -1 -16   2  466.75   62.99
   0 -16   2  -28.90   36.90
  -1  16  -2   64.69   39.00
   1 -16   2   28.10   60.79
 -11 -15   2   91.89   30.20
  10  15  -2   27.50   39.90
 -10 -15   2   31.10   28.80
   9  15  -2  -18.90   34.60
  -9 -15   2    2.40   26.50
  -9 -15   2   -8.50   30.70
   8  15  -2   -4.90   33.60
  -8 -15   2  -17.20   28.50
  -8 -15   2    0.10   30.60
  -8 -15   2   16.40   25.70
   7  15  -2  -30.40   32.90
  -7 -15   2    0.20   25.30
  -7 -15   2  -57.49   36.40
   6  15  -2  -24.90   32.70
  -6 -15   2   12.10   25.30
  -6 -15   2   14.10   31.60
  -6 -15   2  -37.70   27.10
   5  15  -2  102.89   34.10
   5  15  -2   38.60   29.20
  -5 -15   2   59.69   32.30
  -5 -15   2  106.89   26.80
   4  15  -2  -26.40   28.30
   4  15  -2   -8.10   49.40
  -4 -15   2  -42.90   31.20
  -4 -15   2    7.50   26.50
   3  15  -2   53.59   29.80
   3  15  -2   74.89   33.60
  -3 -15   2   46.30   33.50
  -3 -15   2   77.69   27.80
   2  15  -2   79.89   30.80
   2  15  -2  148.09   35.80
  -2 -15   2   48.60   34.20
  -2 -15   2  134.19   33.20
   1  15  -2   50.49   34.60
  -1 -15   2  -30.20   33.90
  -1 -15   2   48.20   28.10
   0  15  -2   46.60   31.30
   0  15  -2   93.09   35.70
   0 -15   2  115.49   29.50
   0 -15   2   36.20   49.30
  -1  15  -2  697.03   87.39
   1 -15   2  666.03   73.79
  -2  15  -2  348.67   44.70
   2 -15   2  320.37   48.10
   3 -15   2   13.30   44.80
 -11 -14   2    6.50   33.60
  10  14  -2   -1.60   32.50
 -10 -14   2   -4.40   25.70
 -10 -14   2  -27.10   30.20
   9  14  -2    0.70   32.60
  -9 -14   2    4.90   34.30
  -9 -14   2    8.10   25.20
  -9 -14   2  -32.30   29.40
   8  14  -2  -24.10   32.70
  -8 -14   2  -29.80   29.30
  -8 -14   2    3.40   29.60
  -8 -14   2    1.50   25.30
   7  14  -2   -7.80   31.40
  -7 -14   2  -49.99   29.60
  -7 -14   2  -51.89   26.90
   6  14  -2   24.80   27.20
   6  14  -2   42.70   30.10
  -6 -14   2   44.70   25.00
  -6 -14   2   -3.30   26.00
  -6 -14   2   26.40   30.20
   5  14  -2   23.60   29.50
  -5 -14   2   20.80   24.60
  -5 -14   2  -31.50   28.80
   4  14  -2   25.30   26.80
   4  14  -2   78.89   30.60
  -4 -14   2   -3.00   26.20
  -4 -14   2   36.40   25.20
  -4 -14   2   41.30   31.50
   3  14  -2  135.39   30.60
   3  14  -2  191.28   34.40
  -3 -14   2  247.28   36.00
  -3 -14   2  222.08   29.90
   2  14  -2  111.29   33.50
   2  14  -2   82.59   28.90
  -2 -14   2  145.29   27.30
  -2 -14   2   93.49   33.00
   1  14  -2  -42.00   27.90
   1  14  -2   -7.80   32.50
  -1 -14   2   31.60   26.30
  -1 -14   2  -11.30   32.30
   0  14  -2  102.89   34.90
   0  14  -2   81.09   30.50
   0 -14   2   92.89   36.20
   0 -14   2   98.39   29.20
  -1  14  -2  280.77   39.80
  -1  14  -2  534.55   61.29
   1 -14   2  418.16   60.59
   1 -14   2  401.26   46.20
  -2  14  -2  134.29   34.80
  -2  14  -2  228.28   39.30
   2 -14   2  205.78   41.60
   2 -14   2  131.49   40.90
  -3  14  -2   -6.60   37.30
  -3  14  -2  -21.90   30.00
   3 -14   2   95.19   32.60
   3 -14   2  -81.49   48.60
  -4  14  -2  139.69   37.70
   4 -14   2  110.79   44.70
 -12 -13   2   97.09   28.70
  11  13  -2  -36.30   27.10
 -11 -13   2   11.40   31.70
 -11 -13   2    7.40   28.40
  10  13  -2   33.70   30.50
 -10 -13   2   39.00   29.80
 -10 -13   2   60.39   25.90
   9  13  -2  -14.10   29.80
  -9 -13   2    7.80   28.80
  -9 -13   2   13.60   23.60
  -9 -13   2   29.90   29.10
   8  13  -2   -1.20   30.10
  -8 -13   2  -20.00   27.80
  -8 -13   2    6.30   22.70
  -8 -13   2  -21.00   27.50
   7  13  -2   55.19   35.20
  -7 -13   2   10.80   22.40
  -7 -13   2  -52.09   27.90
  -7 -13   2   12.90   26.20
   6  13  -2   33.90   28.00
   6  13  -2   20.20   25.00
  -6 -13   2   21.50   22.30
  -6 -13   2   11.90   28.60
  -6 -13   2   25.40   25.40
   5  13  -2  156.38   30.80
   5  13  -2  161.28   28.20
  -5 -13   2  123.49   27.70
  -5 -13   2  198.28   32.50
  -5 -13   2  215.48   26.90
   4  13  -2  511.25   55.99
   4  13  -2  456.55   51.99
  -4 -13   2  364.16   49.70
  -4 -13   2  587.54   50.79
  -4 -13   2  568.14   54.89
   3  13  -2  477.65   53.39
   3  13  -2  569.04   56.69
  -3 -13   2  460.05   51.49
  -3 -13   2  554.54   56.89
  -3 -13   2  557.74   51.79
   2  13  -2   15.30   25.50
   2  13  -2   62.69   29.20
  -2 -13   2   58.69   24.20
  -2 -13   2   20.80   25.60
  -2 -13   2    1.90   29.60
   1  13  -2   59.09   27.30
  -1 -13   2   74.19   31.60
  -1 -13   2  111.29   25.50
   0  13  -2  954.50   73.69
   0  13  -2  933.21   78.59
   0 -13   2  998.20   72.49
   0 -13   2  982.70   76.89
  -1  13  -2  480.95   57.39
  -1  13  -2  547.15   62.39
   1 -13   2  556.94   63.49
   1 -13   2  588.34   52.49
  -2  13  -2  -21.30   32.30
  -2  13  -2   24.20   33.90
   2 -13   2  -31.70   35.80
  -3  13  -2  149.99   36.10
  -3  13  -2   59.69   29.80
   3 -13   2   76.79   40.00
   3 -13   2  119.09   32.30
  -4  13  -2  228.78   36.70
   4 -13   2  427.66   48.50
   4 -13   2  325.17   50.89
  -5  13  -2  136.29   32.90
  -5  13  -2  224.58   36.20
   5 -13   2  158.08   45.30
   6 -13   2   77.79   50.69
 -12 -12   2  153.38   36.20
 -12 -12   2  111.29   27.60
 -11 -12   2   69.19   25.90
 -11 -12   2  132.49   49.10
 -11 -12   2  100.29   31.00
  10  12  -2   26.50   29.50
 -10 -12   2   36.00   23.20
 -10 -12   2   17.80   29.80
 -10 -12   2  -19.40   27.10
   9  12  -2   29.20   28.80
  -9 -12   2    9.90   28.90
  -9 -12   2   48.30   28.80
  -9 -12   2   78.19   23.40
   8  12  -2  -19.90   27.50
  -8 -12   2    5.90   21.70
  -8 -12   2  -19.60   27.60
  -8 -12   2  -28.20   26.10
   7  12  -2  -21.20   23.30
   7  12  -2   11.00   27.00
  -7 -12   2  -26.20   27.40
  -7 -12   2   -7.70   26.30
  -7 -12   2   20.20   21.10
   6  12  -2   68.09   47.50
   6  12  -2    5.90   31.40
  -6 -12   2   -4.30   26.60
  -6 -12   2   21.20   20.60
  -6 -12   2  -10.40   23.30
   5  12  -2  103.99   27.50
   5  12  -2   85.19   24.80
  -5 -12   2   81.29   28.40
  -5 -12   2   79.29   25.30
  -5 -12   2  102.09   22.70
   4  12  -2  292.37   35.30
   4  12  -2  416.86   51.29
  -4 -12   2  472.25   44.70
  -4 -12   2  467.15   49.00
  -4 -12   2  366.66   46.20
   3  12  -2  167.38   28.40
   3  12  -2  148.59   26.20
  -3 -12   2  117.09   31.00
  -3 -12   2  169.58   25.80
  -3 -12   2  147.09   25.70
   2  12  -2   77.49   27.20
   2  12  -2   81.99   42.90
  -2 -12   2   38.80   28.70
  -2 -12   2  122.89   23.60
   1  12  -2  839.22   66.29
   1  12  -2  921.71   70.89
  -1 -12   2  905.51   64.69
  -1 -12   2  795.22   65.29
  -1 -12   2  851.81   69.79
   0  12  -2  703.63   78.99
   0  12  -2  753.72   63.19
   0 -12   2  772.62   61.19
   0 -12   2  810.62   66.79
  -1  12  -2  289.47   34.00
  -1  12  -2  289.97   37.00
   1 -12   2  430.96   44.50
   1 -12   2  265.57   40.00
  -2  12  -2   77.99   33.10
   2 -12   2   56.49   35.20
  -3  12  -2 1062.39   84.59
  -3  12  -2  986.60   79.59
   3 -12   2 1049.89   86.69
   3 -12   2 1080.99   78.19
  -4  12  -2  655.53   67.19
  -4  12  -2  593.14   63.19
   4 -12   2  717.43   60.59
   4 -12   2  649.93   72.69
  -5  12  -2   72.39   29.40
   5 -12   2   25.20   41.50
   5 -12   2  110.49   29.40
  -6  12  -2   23.70   29.20
   6 -12   2  -43.80   45.40
  -7  12  -2  -26.40   27.50
   7 -12   2   43.90   45.10
 -13 -11   2  178.58   47.20
 -13 -11   2  114.89   31.90
  12  11  -2   30.60   28.80
 -12 -11   2   23.30   29.20
 -12 -11   2   97.69   33.20
  11  11  -2   47.10   29.10
 -11 -11   2   74.29   31.40
 -11 -11   2   83.39   24.70
 -10 -11   2    6.60   25.80
 -10 -11   2   51.49   23.30
 -10 -11   2   19.70   30.00
   9  11  -2  -32.40   27.40
  -9 -11   2  -13.10   27.10
  -9 -11   2  -12.90   22.20
  -9 -11   2  -29.60   26.90
   8  11  -2   38.70   26.80
  -8 -11   2   39.50   26.70
  -8 -11   2   19.60   25.50
   7  11  -2   28.50   25.70
   7  11  -2   -2.00   21.90
  -7 -11   2   42.80   20.00
  -7 -11   2   30.20   26.50
  -7 -11   2   13.20   24.30
   6  11  -2  181.08   27.10
   6  11  -2  203.98   29.20
  -6 -11   2  167.48   23.60
  -6 -11   2  198.28   29.60
  -6 -11   2  142.39   45.40
   5  11  -2  275.57   49.30
   5  11  -2  199.58   27.20
  -5 -11   2  200.08   28.00
  -5 -11   2  254.47   39.50
  -5 -11   2  231.88   25.40
   4  11  -2  340.07   46.20
   4  11  -2  429.56   55.39
   4  11  -2  446.46   49.90
  -4 -11   2  460.15   52.89
  -4 -11   2  455.85   43.60
  -4 -11   2  387.36   45.60
   3  11  -2  125.99   23.50
   3  11  -2  124.19   26.30
   3  11  -2  120.29   29.10
  -3 -11   2   80.09   28.00
  -3 -11   2  134.79   23.10
  -3 -11   2  174.68   38.50
   2  11  -2  223.18   29.80
   2  11  -2  246.08   35.10
   2  11  -2  386.56   47.00
  -2 -11   2  333.77   46.30
  -2 -11   2  337.97   40.20
  -2 -11   2  315.17   40.50
   1  11  -2 2829.72  174.08
   1  11  -2 2959.00  172.68
   1  11  -2 2648.14  174.98
  -1 -11   2 3140.19  175.38
  -1 -11   2 2934.51  174.58
  -1 -11   2 2823.82  171.68
   0  11  -2  995.00   70.49
   0  11  -2  957.80   75.29
   0 -11   2  910.91   70.09
   0 -11   2 1083.19   69.99
  -1  11  -2  152.48   26.10
  -1  11  -2  193.58   31.00
   1 -11   2  167.88   25.90
   1 -11   2  130.69   33.90
  -2  11  -2   31.20   30.00
  -2  11  -2   44.50   40.20
   2 -11   2  -11.30   32.10
  -3  11  -2  570.74   61.69
  -3  11  -2  514.05   52.89
   3 -11   2  613.94   54.79
   3 -11   2  463.35   64.39
  -4  11  -2  528.85   59.19
  -4  11  -2  475.65   51.79
   4 -11   2  329.57   48.50
   4 -11   2  513.95   51.69
  -5  11  -2    4.40   31.00
  -5  11  -2  -17.70   27.80
   5 -11   2  -78.69   37.60
  -6  11  -2  -21.40   29.10
   6 -11   2   11.60   40.40
  -7  11  -2   -7.70   25.30
   7 -11   2  -44.40   57.09
   8 -11   2    3.10   43.50
 -13 -10   2   88.89   31.50
 -13 -10   2  122.99   35.00
 -13 -10   2  101.49   26.20
  12  10  -2   28.20   27.10
 -12 -10   2  -28.50   27.30
 -12 -10   2   31.40   28.60
  11  10  -2   12.00   26.60
 -11 -10   2   11.80   23.20
 -11 -10   2   16.60   25.90
 -11 -10   2  -15.10   29.40
  10  10  -2   16.20   29.90
 -10 -10   2  -36.70   28.20
 -10 -10   2   14.00   21.70
 -10 -10   2    7.30   28.60
   9  10  -2   -1.60    8.60
  -9 -10   2  -10.80   27.30
  -9 -10   2  -27.20   24.10
  -9 -10   2   11.80   19.90
   8  10  -2   44.70   24.80
  -8 -10   2    0.30   23.30
  -8 -10   2   25.60   19.30
  -8 -10   2   11.00   25.60
   7  10  -2   28.50   24.50
   7  10  -2  -19.20   20.20
  -7 -10   2  -10.70   22.50
  -7 -10   2   23.40   25.30
  -7 -10   2   31.90   18.70
   6  10  -2  865.91   64.49
   6  10  -2  772.92   64.89
   6  10  -2  775.02   60.79
  -6 -10   2  811.52   58.69
  -6 -10   2  880.31   63.39
  -6 -10   2  752.92   62.59
   5  10  -2  715.43   61.39
   5  10  -2  730.03   58.09
   5  10  -2  819.42   61.29
  -5 -10   2  769.72   55.29
  -5 -10   2  768.52   59.89
  -5 -10   2  695.93   57.89
   4  10  -2   61.79   20.10
   4  10  -2   57.59   25.80
   4  10  -2   73.89   26.40
  -4 -10   2   39.00   19.90
  -4 -10   2   85.49   18.60
  -4 -10   2   33.50   24.30
   3  10  -2   72.39   25.20
   3  10  -2   41.00   19.80
   3  10  -2   81.79   23.00
  -3 -10   2   70.29   20.40
  -3 -10   2   81.49   20.90
  -3 -10   2   66.09   24.50
   2  10  -2 1672.73  102.59
   2  10  -2 1610.54  100.09
   2  10  -2 1545.95  103.59
  -2 -10   2 1560.94  103.49
  -2 -10   2 1667.73   99.29
  -2 -10   2 1547.75  100.09
   1  10  -2 3606.14  219.48
   1  10  -2 3652.53  217.88
   1  10  -2 3748.22  216.68
  -1 -10   2 3692.53  216.88
  -1 -10   2 3792.22  219.18
  -1 -10   2 3682.63  216.08
   0  10  -2 1026.40   79.09
   0  10  -2 1081.59   78.79
   0  10  -2 1181.28   74.99
   0 -10   2 1103.09   74.59
   0 -10   2 1187.28   73.99
   0 -10   2 1089.29   79.49
  -1  10  -2   -7.60   27.20
  -1  10  -2  -48.40   20.40
  -1  10  -2   -9.60   26.00
   1 -10   2  -47.50   21.00
   1 -10   2  -55.29   27.70
   1 -10   2    7.00   21.00
  -2  10  -2  421.26   51.69
  -2  10  -2  428.46   52.49
  -2  10  -2  492.45   54.39
   2 -10   2  390.76   45.90
   2 -10   2  476.75   55.09
  -3  10  -2  409.76   47.50
  -3  10  -2  480.45   56.49
   3 -10   2  554.44   51.09
   3 -10   2  449.26   58.59
  -4  10  -2  142.39   26.70
  -4  10  -2  168.18   32.90
   4 -10   2  182.88   28.70
   4 -10   2   86.99   36.90
  -5  10  -2  -47.60   24.90
  -5  10  -2  -38.30   29.90
   5 -10   2  -15.60   26.20
   5 -10   2  -84.59   35.70
  -6  10  -2    7.90   27.50
  -6  10  -2   -2.30   25.70
   6 -10   2  -30.60   37.80
   7 -10   2  -29.70   40.20
   8 -10   2  -53.59   49.50
   9 -10   2   32.00   49.30
 -14  -9   2   48.80   32.90
 -13  -9   2   11.60   27.10
 -13  -9   2   10.60   32.30
 -13  -9   2  -27.30   23.10
 -12  -9   2   17.10   32.00
 -12  -9   2   12.50   22.80
 -12  -9   2   36.00   25.80
  11   9  -2   35.00   25.50
 -11  -9   2   46.90   24.80
 -11  -9   2   -3.10   21.80
 -11  -9   2  -31.20   29.10
  10   9  -2   -6.10   24.50
 -10  -9   2  -13.10   21.20
 -10  -9   2    7.40   27.40
 -10  -9   2    4.00   24.10
  -9  -9   2   -6.90   25.70
  -9  -9   2    9.50   26.40
  -9  -9   2    8.70   19.60
   8   9  -2  -11.30   17.40
   8   9  -2   19.70   19.80
  -8  -9   2   15.70   18.50
  -8  -9   2    6.50   26.40
  -8  -9   2   -1.50   21.90
   7   9  -2  -18.40   24.00
   7   9  -2   -8.50   22.60
  -7  -9   2    8.30   23.70
  -7  -9   2   23.80   17.90
  -7  -9   2   29.20   21.80
   6   9  -2 1177.98   78.69
   6   9  -2 1053.19   75.89
   6   9  -2 1182.18   79.19
  -6  -9   2 1152.28   74.39
  -6  -9   2 1045.20   77.69
  -6  -9   2 1254.17   78.19
   5   9  -2 1231.98   85.09
   5   9  -2 1332.57   87.29
  -5  -9   2 1337.77   83.39
  -5  -9   2 1351.16   85.49
  -5  -9   2 1363.46   86.99
   4   9  -2  491.85   45.30
   4   9  -2  421.46   44.60
   4   9  -2  400.56   40.80
  -4  -9   2  399.76   43.20
  -4  -9   2  359.56   41.40
  -4  -9   2  433.16   38.80
   3   9  -2  139.49   25.20
   3   9  -2  120.89   22.50
   3   9  -2  154.08   22.70
  -3  -9   2  129.19   18.60
  -3  -9   2  118.39   24.90
  -3  -9   2  102.89   19.80
   2   9  -2 1717.53  102.59
   2   9  -2 1649.13  103.69
   2   9  -2 1571.44  100.29
  -2  -9   2 1630.14  102.99
  -2  -9   2 1613.84   99.69
  -2  -9   2 1599.44  100.39
   1   9  -2  617.54   50.89
   1   9  -2  561.64   49.70
   1   9  -2  533.65   45.70
  -1  -9   2  576.44   45.90
  -1  -9   2  602.84   45.40
  -1  -9   2  487.35   49.90
   0   9  -2   -1.80   17.50
   0   9  -2   -5.50   21.70
   0   9  -2   -6.40   23.00
   0  -9   2    5.40   17.60
   0  -9   2   28.10   17.60
   0  -9   2  -24.30   24.10
  -1   9  -2  585.14   54.49
  -1   9  -2  545.15   48.60
  -1   9  -2  593.94   57.59
   1  -9   2  608.34   48.40
   1  -9   2  611.14   54.39
   1  -9   2  563.04   48.40
  -2   9  -2 1256.97   81.69
  -2   9  -2 1097.59   81.19
  -2   9  -2 1027.30   77.09
   2  -9   2 1182.28   83.09
   2  -9   2 1265.47   76.99
  -3   9  -2  796.92   69.99
  -3   9  -2  948.41   64.59
  -3   9  -2  920.11   71.49
   3  -9   2  897.71   63.69
   3  -9   2  845.12   72.49
   3  -9   2  977.30   66.79
  -4   9  -2   63.39   29.80
  -4   9  -2   19.10   22.70
   4  -9   2   53.19   24.60
  -5   9  -2   32.50   23.00
  -5   9  -2   34.90   28.40
   5  -9   2   53.79   33.70
   5  -9   2   16.10   22.40
  -6   9  -2  -49.70   23.70
  -6   9  -2    6.60   26.50
   6  -9   2  -54.59   35.10
   7  -9   2  -50.99   37.70
   8  -9   2  -29.40   40.00
   9  -9   2  -39.60   43.70
 -14  -8   2   87.79   36.90
 -13  -8   2   36.00   26.50
 -13  -8   2    0.80   21.90
  12   8  -2   47.50   23.20
 -12  -8   2   79.89   24.50
 -12  -8   2  -13.70   30.00
 -12  -8   2   34.10   22.40
  11   8  -2   12.80   24.20
 -11  -8   2   14.30   23.30
 -11  -8   2   -1.10   21.10
 -11  -8   2  -32.20   28.30
  10   8  -2    9.30   23.90
 -10  -8   2   39.60   27.40
 -10  -8   2   42.10   20.60
 -10  -8   2   62.09   22.70
   9   8  -2   56.19   23.30
  -9  -8   2   51.79   26.40
  -9  -8   2   62.29   21.00
  -9  -8   2   31.10   21.90
   8   8  -2    9.10   17.90
   8   8  -2    6.00   24.20
  -8  -8   2   -4.80   21.60
  -8  -8   2   13.40   23.50
  -8  -8   2   13.10   17.20
   7   8  -2  101.69   19.40
   7   8  -2   91.49   25.10
   7   8  -2   98.79   22.40
  -7  -8   2   95.29   18.20
  -7  -8   2   74.49   21.80
  -7  -8   2  108.59   24.90
   6   8  -2  743.63   54.19
   6   8  -2  725.33   56.99
   6   8  -2  815.12   58.19
  -6  -8   2  757.82   57.09
  -6  -8   2  738.23   57.19
  -6  -8   2  753.82   53.49
   5   8  -2  344.67   38.00
   5   8  -2  195.88   23.40
   5   8  -2  225.98   36.40
  -5  -8   2  290.27   31.80
  -5  -8   2  277.97   35.50
  -5  -8   2  229.78   35.30
   4   8  -2   44.60   18.70
   4   8  -2   11.00   20.50
   4   8  -2   21.50   15.60
  -4  -8   2    3.20   19.80
  -4  -8   2   63.19   15.20
  -4  -8   2   33.20   16.50
   3   8  -2 1295.77   89.79
   3   8  -2 1474.65   87.39
   3   8  -2 1328.97   87.89
  -3  -8   2 1342.17   85.59
  -3  -8   2 1390.56   84.69
  -3  -8   2 1394.16   87.49
   2   8  -2 2477.85  152.98
   2   8  -2 2757.72  151.98
   2   8  -2 2526.65  150.38
  -2  -8   2 2528.85  152.48
  -2  -8   2 2424.26  153.78
  -2  -8   2 2578.54  150.08
   1   8  -2 1240.68   77.39
   1   8  -2 1261.77   80.09
   1   8  -2 1170.58   80.19
  -1  -8   2 1231.18   77.09
  -1  -8   2 1247.88   77.59
  -1  -8   2 1227.78   81.39
   0   8  -2  180.78   21.00
   0   8  -2  215.38   24.30
   0   8  -2  248.48   36.10
   0  -8   2  214.08   21.40
   0  -8   2  159.98   26.80
   0  -8   2  194.08   20.90
  -1   8  -2  921.01   64.69
  -1   8  -2  860.41   61.39
  -1   8  -2  917.11   65.69
   1  -8   2  840.32   60.79
   1  -8   2  953.20   66.19
   1  -8   2  903.71   60.89
  -2   8  -2  593.54   60.49
  -2   8  -2  467.35   47.20
  -2   8  -2  519.05   49.30
   2  -8   2  452.15   41.90
   2  -8   2  437.46   49.00
  -3   8  -2  141.39   21.10
  -3   8  -2  107.89   27.00
   3  -8   2  119.19   22.90
   3  -8   2   44.10   29.20
   3  -8   2  132.89   24.10
  -4   8  -2   18.40   26.80
  -4   8  -2  -29.80   19.80
  -4   8  -2    9.70   26.80
   4  -8   2   -5.20   18.60
   4  -8   2   -9.90   21.50
  -5   8  -2  183.48   29.80
  -5   8  -2  171.28   24.40
  -5   8  -2  223.78   46.80
   5  -8   2  109.79   22.80
   5  -8   2  153.48   42.40
  -6   8  -2  -35.70   22.00
  -6   8  -2   33.30   24.70
   6  -8   2   37.70   33.50
   7  -8   2   15.60   36.20
   8  -8   2  -28.80   38.30
   9  -8   2    7.10   41.70
  10  -8   2   49.70   44.40
 -14  -7   2   26.20   34.40
 -13  -7   2  -19.50   38.00
 -12  -7   2   62.39   21.50
 -12  -7   2   48.20   30.90
 -11  -7   2  -39.00   19.30
 -11  -7   2   19.80   21.70
 -11  -7   2   11.20   28.60
  10   7  -2   42.30   22.70
 -10  -7   2   36.80   28.00
 -10  -7   2   32.90   19.10
 -10  -7   2   76.49   20.90
   9   7  -2   47.50   21.80
  -9  -7   2   66.99   19.80
   8   7  -2    3.80   22.70
   8   7  -2   -4.40   20.10
   8   7  -2   38.30   16.80
  -8  -7   2  -16.20   19.00
  -8  -7   2   29.20   23.00
  -8  -7   2   26.20   16.40
   7   7  -2  195.68   25.90
   7   7  -2  178.58   20.30
  -7  -7   2  168.98   25.70
  -7  -7   2  199.78   24.30
  -7  -7   2  164.88   19.80
   6   7  -2  407.46   39.00
   6   7  -2  295.97   37.20
   6   7  -2  300.97   33.50
  -6  -7   2  354.86   38.40
  -6  -7   2  337.57   33.40
  -6  -7   2  315.47   38.00
   5   7  -2  109.99   18.90
   5   7  -2   82.59   20.80
   5   7  -2   99.79   16.50
  -5  -7   2   88.59   15.50
  -5  -7   2   84.49   17.80
  -5  -7   2   92.39   20.40
   4   7  -2 1603.94   95.99
   4   7  -2 1671.63   98.09
   4   7  -2 1595.24   97.59
  -4  -7   2 1476.35   95.59
  -4  -7   2 1634.84   97.69
  -4  -7   2 1491.05   96.49
   3   7  -2 3036.10  180.38
   3   7  -2 3060.99  178.48
   3   7  -2 3103.49  179.28
  -3  -7   2 3064.89  178.78
  -3  -7   2 2985.30  177.98
  -3  -7   2 3091.99  180.08
   2   7  -2  734.93   49.00
   2   7  -2  669.63   45.80
   2   7  -2  585.74   48.70
  -2  -7   2  618.64   45.80
  -2  -7   2  632.74   44.90
  -2  -7   2  623.64   49.00
   1   7  -2  220.88   32.70
   1   7  -2  294.37   33.30
   1   7  -2  271.37   29.10
  -1  -7   2  197.68   26.30
  -1  -7   2  257.67   28.20
   0   7  -2 1005.80   64.49
   0   7  -2 1030.60   66.89
   0   7  -2  924.71   66.59
   0  -7   2 1034.20   64.19
   0  -7   2 1026.30   68.29
   0  -7   2  989.00   64.09
  -1   7  -2 2412.06  149.88
  -1   7  -2 2511.55  149.59
  -1   7  -2 2509.55  147.89
   1  -7   2 2491.55  147.59
   1  -7   2 2527.25  147.79
   1  -7   2 2612.54  150.88
  -2   7  -2  373.36   40.80
  -2   7  -2  445.56   54.69
  -2   7  -2  341.47   42.80
   2  -7   2  373.16   35.30
   2  -7   2  371.86   42.60
  -3   7  -2  198.68   27.40
  -3   7  -2  234.88   27.40
  -3   7  -2  214.08   22.50
   3  -7   2  176.48   20.90
   3  -7   2  214.68   23.70
   3  -7   2  255.17   30.80
  -4   7  -2  548.75   43.20
  -4   7  -2  452.65   47.30
   4  -7   2  458.75   44.50
   4  -7   2  438.66   51.59
  -5   7  -2  298.37   35.90
  -5   7  -2  202.18   28.60
  -5   7  -2  194.98   30.40
   5  -7   2  167.58   33.10
  -6   7  -2   -6.50   22.80
  -6   7  -2   51.89   20.70
   6  -7   2  -20.50   50.49
   7  -7   2  -24.70   33.00
   8  -7   2  -50.89   35.90
   9  -7   2   37.40   40.70
  10  -7   2  -23.50   47.10
  11  -7   2  -26.70   43.30
 -14  -6   2   -2.70   34.90
 -13  -6   2   38.40   32.50
 -12  -6   2   35.00   30.70
 -11  -6   2  -42.30   20.20
 -11  -6   2   -9.30   28.00
 -10  -6   2   -9.10   17.70
 -10  -6   2   -2.90   26.30
 -10  -6   2   21.00   19.20
   9   6  -2   58.39   20.30
   9   6  -2   43.30   17.20
   9   6  -2   12.60   23.70
  -9  -6   2   26.90   17.40
  -9  -6   2   31.00   24.50
  -9  -6   2   56.69   18.40
   8   6  -2  355.36   32.00
   8   6  -2  263.97   37.60
   8   6  -2  339.47   38.30
  -8  -6   2  296.67   34.10
  -8  -6   2  281.57   40.60
  -8  -6   2  279.07   37.10
   7   6  -2  227.88   35.50
   7   6  -2  230.48   24.60
   7   6  -2  287.37   29.70
  -7  -6   2  243.18   35.70
  -7  -6   2  259.47   24.60
  -7  -6   2  265.67   30.90
   6   6  -2  143.89   16.80
   6   6  -2  169.38   21.80
  -6  -6   2  160.08   22.40
  -6  -6   2  126.39   19.50
  -6  -6   2  145.19   17.00
   5   6  -2   14.30   12.80
   5   6  -2   18.40   15.50
   5   6  -2  -15.10   15.90
  -5  -6   2   18.90   14.50
  -5  -6   2   27.70   12.60
  -5  -6   2   12.90   17.10
   4   6  -2 4082.89  238.28
   4   6  -2 4126.39  239.78
   4   6  -2 4288.87  239.08
  -4  -6   2 4094.19  239.48
  -4  -6   2 4005.80  238.68
   3   6  -2 3845.82  225.98
   3   6  -2 3900.91  227.68
   3   6  -2 4087.49  226.78
  -3  -6   2 3892.91  227.38
  -3  -6   2 3853.21  225.68
  -3  -6   2 3855.31  226.28
   2   6  -2  179.98   17.70
   2   6  -2  228.58   29.70
   2   6  -2  186.88   29.20
  -2  -6   2  208.38   22.60
  -2  -6   2  168.88   17.70
  -2  -6   2  182.98   17.40
   1   6  -2  974.80   65.79
   1   6  -2 1004.20   63.59
   1   6  -2 1043.20   65.19
  -1  -6   2 1031.70   62.99
  -1  -6   2  994.10   63.59
  -1  -6   2  989.10   66.39
   0   6  -2 1283.17   78.59
   0   6  -2 1293.27   80.39
   0   6  -2 1219.08   80.59
   0  -6   2 1285.47   81.39
   0  -6   2 1321.37   82.99
   0  -6   2 1309.77   78.39
  -1   6  -2 1570.14   93.99
  -1   6  -2 1529.25   92.19
  -1   6  -2 1453.95   93.79
   1  -6   2 1486.95   91.69
   1  -6   2 1581.24   95.19
   1  -6   2 1541.05   91.69
  -2   6  -2  353.46   35.50
  -2   6  -2  305.77   37.30
  -2   6  -2  287.27   35.30
   2  -6   2  288.87   30.20
   2  -6   2  290.07   36.80
  -3   6  -2  382.56   39.10
  -3   6  -2  329.97   35.10
  -3   6  -2  401.96   43.10
   3  -6   2  385.06   33.80
   3  -6   2  404.66   42.30
   3  -6   2  380.06   37.70
  -4   6  -2  905.01   58.19
  -4   6  -2  993.80   63.89
  -4   6  -2  808.12   61.99
   4  -6   2  800.62   56.29
   4  -6   2  805.92   58.59
   4  -6   2  861.91   64.99
  -5   6  -2  265.57   33.10
  -5   6  -2  163.38   27.10
  -5   6  -2  194.48   25.80
   5  -6   2  211.28   31.10
  -6   6  -2   -1.90   24.60
   6  -6   2   27.10   29.90
   7  -6   2  -13.40   54.29
   8  -6   2   89.59   36.70
   9  -6   2  251.57   43.40
  10  -6   2  -11.80   40.80
  11  -6   2   31.40   43.50
 -14  -5   2  -11.00   33.90
 -13  -5   2   -4.40   31.30
 -12  -5   2   54.49   30.30
 -11  -5   2    4.30   26.70
 -10  -5   2   41.80   17.50
 -10  -5   2  -10.00   25.90
   9   5  -2  297.17   42.70
   9   5  -2  350.36   37.60
  -9  -5   2  314.97   36.60
  -9  -5   2  348.87   34.60
  -9  -5   2  302.67   43.40
   8   5  -2  973.80   64.49
   8   5  -2  947.71   66.39
  -8  -5   2  944.51   62.39
  -8  -5   2  959.10   67.19
  -8  -5   2  922.51   63.39
   7   5  -2  381.66   38.70
   7   5  -2  391.26   38.40
   7   5  -2  403.16   33.40
  -7  -5   2  395.26   39.70
  -7  -5   2  458.75   37.40
  -7  -5   2  384.16   34.70
   6   5  -2  118.89   14.00
   6   5  -2   86.89   17.50
   6   5  -2  104.59   19.10
  -6  -5   2  131.59   20.10
  -6  -5   2   84.49   16.50
  -6  -5   2   82.09   14.20
   5   5  -2 1093.99   68.29
   5   5  -2 1088.49   70.19
  -5  -5   2 1094.79   71.69
  -5  -5   2 1129.19   70.69
  -5  -5   2 1114.89   68.09
   4   5  -2 3393.96  192.18
   4   5  -2 3193.78  192.58
   4   5  -2 3401.36  192.18
  -4  -5   2 3451.25  191.78
  -4  -5   2 3206.78  191.88
  -4  -5   2 3168.28  192.58
   3   5  -2 1594.54   98.29
   3   5  -2 1566.24   96.59
   3   5  -2 1724.93   97.99
  -3  -5   2 1597.54   97.19
  -3  -5   2 1658.53   96.49
   2   5  -2   96.69   14.50
   2   5  -2   68.39   12.10
  -2  -5   2   79.09   12.90
  -2  -5   2   85.49   12.40
  -2  -5   2   65.89   16.70
   1   5  -2 4210.78  236.38
   1   5  -2 4130.99  238.68
   1   5  -2 4006.20  235.88
  -1  -5   2 4005.10  235.88
  -1  -5   2 4073.59  235.68
  -1  -5   2 4094.99  237.38
   0   5  -2 7435.86  426.86
   0   5  -2 7678.03  426.66
   0  -5   2 7499.45  426.36
   0  -5   2 7058.39  426.46
   0  -5   2 7482.45  427.96
  -1   5  -2 3459.85  208.98
  -1   5  -2 3431.16  209.18
  -1   5  -2 3585.54  208.68
   1  -5   2 3541.75  207.58
   1  -5   2 3997.70  212.48
   1  -5   2 3549.74  208.68
  -2   5  -2   20.60   12.40
  -2   5  -2   42.10   15.80
  -2   5  -2   35.70   16.30
   2  -5   2   12.20   20.30
   2  -5   2   15.30   11.40
   2  -5   2   24.90   17.90
  -3   5  -2  130.09   16.30
  -3   5  -2  158.58   20.30
  -3   5  -2  156.28   20.60
   3  -5   2  112.39   17.20
   3  -5   2  171.88   23.00
   3  -5   2  113.09   14.70
  -4   5  -2  123.59   20.80
  -4   5  -2  123.49   16.30
  -4   5  -2  135.49   20.80
   4  -5   2  106.39   14.70
   4  -5   2  145.99   24.10
   4  -5   2   86.79   16.50
  -5   5  -2   32.10   15.70
  -5   5  -2   39.50   21.20
  -5   5  -2   46.30   19.00
   5  -5   2   25.90   24.90
  -6   5  -2   33.50   25.70
   6  -5   2   46.60   27.70
  -7   5  -2   15.90   25.20
   7  -5   2  -10.20   29.70
   8  -5   2   49.80   34.60
   9  -5   2   94.99   37.50
  10  -5   2   23.70   39.40
 -11   5  -2  263.07   48.00
 -12   5  -2  457.75   70.09
 -14  -4   2    1.30   33.80
 -13  -4   2  -18.80   31.60
 -12  -4   2   24.60   29.90
 -11  -4   2   -3.00   27.10
   9   4  -2  383.06   44.60
  -9  -4   2  439.16   45.70
   8   4  -2 1022.40   72.29
  -8  -4   2 1113.39   67.59
  -8  -4   2 1074.39   72.59
  -8  -4   2 1077.59   67.79
   7   4  -2  104.89   13.60
   7   4  -2  111.19   19.90
   7   4  -2  123.09   17.30
  -7  -4   2   92.49   14.60
  -7  -4   2  120.79   16.10
  -7  -4   2  120.09   21.10
   6   4  -2  438.56   35.10
   6   4  -2  399.26   30.60
   6   4  -2  381.36   35.70
  -6  -4   2  379.36   36.80
  -6  -4   2  397.36   32.00
  -6  -4   2  431.76   34.30
   5   4  -2 3128.89  184.68
   5   4  -2 3265.37  186.38
   5   4  -2 3261.67  187.08
  -5  -4   2 3158.88  185.48
  -5  -4   2 3192.28  184.78
  -5  -4   2 3161.08  186.48
   4   4  -2 4626.14  252.57
  -4  -4   2 4294.67  249.88
  -4  -4   2 4063.99  251.17
  -4  -4   2 4380.46  252.57
   3   4  -2  580.64   38.60
   3   4  -2  543.25   39.80
   3   4  -2  631.44   41.00
  -3  -4   2  587.24   38.60
  -3  -4   2  570.84   40.80
  -3  -4   2  578.34   39.80
   2   4  -2 1795.32  101.99
   2   4  -2 1679.23  101.19
   2   4  -2 1717.73  102.29
  -2  -4   2 1738.03  100.99
  -2  -4   2 1670.93  101.39
  -2  -4   2 1730.13  102.29
   1   4  -2 3922.01  221.28
   1   4  -2 3878.01  220.88
   1   4  -2 3787.22  221.88
  -1  -4   2 3943.31  222.08
  -1  -4   2 3716.13  220.58
  -1  -4   2 3736.03  220.78
   0   4  -2 1527.65   86.89
   0   4  -2 1486.15   87.69
   0   4  -2 1398.06   88.09
   0  -4   2 1477.35   86.69
   0  -4   2 1446.86   88.59
   0  -4   2 1449.06   86.79
  -1   4  -2 1860.11  113.99
  -1   4  -2 2015.20  113.69
   1  -4   2 1814.12  112.19
   1  -4   2 1946.31  112.59
   1  -4   2 1978.20  114.59
  -2   4  -2   59.79   12.20
  -2   4  -2   75.79   15.40
   2  -4   2   62.69   17.10
   2  -4   2   64.39   12.70
   2  -4   2   68.69   14.90
  -3   4  -2  786.22   49.60
  -3   4  -2  884.71   52.99
  -3   4  -2  718.53   51.79
   3  -4   2  741.83   48.70
   3  -4   2  739.43   49.99
   3  -4   2  712.53   53.69
  -4   4  -2   27.20   15.60
  -4   4  -2    4.30   12.00
  -4   4  -2   14.00   15.70
   4  -4   2    7.40   10.50
   4  -4   2  -12.80   11.70
   4  -4   2   37.60   19.30
  -5   4  -2   43.50   18.80
  -5   4  -2    5.10   15.60
  -5   4  -2   40.70   14.00
   5  -4   2   41.40   23.30
  -6   4  -2    6.30   20.70
   6  -4   2    8.30   25.30
  -7   4  -2  117.09   26.50
   7  -4   2  139.19   31.80
  -8   4  -2  165.98   29.30
   8  -4   2  179.68   36.20
   9  -4   2   73.69   37.00
  10  -4   2   45.10   38.20
 -11   4  -2  518.05   66.59
 -12   4  -2  358.96   53.29
 -14  -3   2   17.20   34.80
 -13  -3   2   28.80   32.50
 -12  -3   2   61.09   30.80
 -11  -3   2  -14.30   27.00
 -10  -3   2   93.29   29.50
 -10  -3   2   46.90   36.40
   9   3  -2  325.27   39.20
  -9  -3   2  330.37   41.60
   8   3  -2  365.16   40.50
  -8  -3   2  450.65   41.90
   7   3  -2   90.39   19.20
  -7  -3   2  106.09   20.40
  -7  -3   2   86.19   13.20
   6   3  -2 2595.14  147.69
   6   3  -2 2417.06  146.59
   6   3  -2 2472.95  149.09
  -6  -3   2 2610.74  147.59
  -6  -3   2 2574.14  149.39
  -6  -3   2 2514.55  146.99
   5   3  -2 4931.21  278.07
   5   3  -2 4852.71  279.07
   5   3  -2 4728.83  277.47
  -5  -3   2 4762.02  277.47
  -5  -3   2 4644.54  277.97
  -5  -3   2 5060.89  279.27
   4   3  -2 8492.65  455.75
   4   3  -2 7928.21  453.35
   4   3  -2 8127.79  452.35
  -4  -3   2 7577.44  453.15
  -4  -3   2 7602.04  452.15
  -4  -3   2 7650.63  452.55
   3   3  -2 1170.68   70.59
   3   3  -2 1126.89   68.99
  -3  -3   2 1152.38   69.19
  -3  -3   2 1176.98   70.59
  -3  -3   2 1194.48   71.09
   2   3  -2 1824.72  105.69
   2   3  -2 1850.81  106.39
   2   3  -2 1827.62  106.69
  -2  -3   2 1790.02  106.09
  -2  -3   2 1758.52  106.59
  -2  -3   2 1822.92  105.59
   1   3  -2 3230.88  184.38
   1   3  -2 3308.77  184.58
   1   3  -2 3157.68  185.18
  -1  -3   2 3157.08  184.08
  -1  -3   2 3161.58  184.38
  -1  -3   2 3157.88  185.18
   0   3  -2  160.38   20.90
   0   3  -2  148.79   18.80
   0   3  -2  142.99   20.30
   0  -3   2  152.58   19.10
   0  -3   2  159.08   17.00
   0  -3   2  138.39   18.20
  -1   3  -2   77.29   12.40
  -1   3  -2   81.09   11.60
  -1   3  -2   93.29   12.30
   1  -3   2   82.59   14.20
   1  -3   2   69.49    9.80
   1  -3   2   59.69   10.70
  -2   3  -2    6.70    9.50
  -2   3  -2   23.30   11.80
  -2   3  -2    6.50   11.40
   2  -3   2   12.70   13.10
   2  -3   2    3.00   11.10
   2  -3   2    7.90    9.40
  -3   3  -2 1794.92  109.19
  -3   3  -2 1986.60  110.59
  -3   3  -2 1848.62  114.89
   3  -3   2 1878.41  111.99
   3  -3   2 1826.52  109.39
  -4   3  -2   70.99   16.80
  -4   3  -2   64.59   13.70
  -4   3  -2   96.19   12.40
   4  -3   2   83.59   19.60
  -5   3  -2   58.89   17.30
   5  -3   2   42.10   21.00
  -6   3  -2  790.92   57.09
   6  -3   2  789.02   60.39
  -7   3  -2  546.05   49.80
   7  -3   2  571.34   55.59
  -8   3  -2  363.96   47.00
   8  -3   2  449.16   53.59
   9  -3   2   76.49   35.60
 -10   3  -2  103.89   37.00
 -11   3  -2  669.93   70.69
 -12   3  -2  208.58   46.00
 -13   3  -2  -71.89   45.60
 -14  -2   2   42.90   36.00
 -13  -2   2   78.99   34.20
 -12  -2   2  -17.70   31.20
 -11  -2   2   21.90   29.80
 -10  -2   2  299.17   39.00
 -10  -2   2  368.16   45.90
  -9  -2   2  572.04   62.69
  -9  -2   2  645.74   53.09
  -8  -2   2  254.87   36.80
  -8  -2   2  265.47   40.80
   7   2  -2   91.09   18.60
  -7  -2   2   78.39   20.50
   6   2  -2 2223.38  136.79
  -6  -2   2 2403.16  137.09
   5   2  -2  922.51   67.19
  -5  -2   2  952.60   60.79
  -5  -2   2  970.50   57.49
   4   2  -2   70.69   12.50
   4   2  -2   70.29   10.80
   4   2  -2   52.79    8.40
  -4  -2   2   61.19    9.00
  -4  -2   2   52.39   13.20
  -4  -2   2   65.19   10.10
   3   2  -2   55.29    7.90
   3   2  -2   65.79   10.90
  -3  -2   2   66.99    8.50
  -3  -2   2   62.09   11.50
  -3  -2   2   57.59    9.50
   2   2  -2 4541.75  260.27
   2   2  -2 4551.94  259.87
  -2  -2   2 4487.55  259.67
  -2  -2   2 4530.25  260.27
   1   2  -2 4491.65  258.87
   1   2  -2 4527.15  258.47
   1   2  -2 4576.84  258.47
  -1  -2   2 4530.95  258.47
  -1  -2   2 4434.86  258.27
  -1  -2   2 4451.95  258.97
   0   2  -2  598.44   40.50
   0   2  -2  658.53   40.30
   0   2  -2  654.53   39.60
   0  -2   2  624.24   39.30
   0  -2   2  613.34   41.20
   0  -2   2  669.33   39.90
  -1   2  -2  601.54   35.70
  -1   2  -2  558.24   34.60
  -1   2  -2  532.55   35.30
   1  -2   2  533.65   35.90
   1  -2   2  451.35   33.70
   1  -2   2  575.24   34.70
  -2   2  -2   52.09   11.20
  -2   2  -2   58.79   10.50
  -2   2  -2   49.20    9.10
   2  -2   2   54.89    9.20
   2  -2   2   52.29   13.10
   2  -2   2   51.39    9.80
  -3   2  -2  145.49   17.10
  -3   2  -2  135.69   13.20
  -3   2  -2  152.08   21.30
   3  -2   2  137.69   17.30
   3  -2   2  145.19   18.00
   3  -2   2  155.38   24.10
  -4   2  -2   -2.10    9.40
  -4   2  -2    0.90   15.70
  -4   2  -2   26.10   20.30
   4  -2   2    9.00    9.60
   4  -2   2   -8.40   18.90
   4  -2   2   -1.50    8.00
  -5   2  -2   76.99   17.30
   5  -2   2   89.69   20.50
  -6   2  -2  216.68   32.60
   6  -2   2  236.58   29.10
  -7   2  -2  711.23   56.09
   7  -2   2  778.62   60.79
  -8   2  -2   26.20   26.70
   8  -2   2   63.79   30.20
  -9   2  -2  -27.50   28.00
  -9   2  -2   24.80   30.90
 -10   2  -2  146.89   35.40
 -11   2  -2  560.84   63.69
 -12   2  -2   47.50   41.00
 -13   2  -2   44.10   43.40
 -14  -1   2   57.79   39.30
 -13  -1   2   14.00   35.50
 -12  -1   2   -4.40   32.30
 -11  -1   2  115.59   31.00
 -10  -1   2  615.14   57.19
 -10  -1   2  529.75   62.79
  -9  -1   2  353.66   42.20
  -9  -1   2  285.67   43.20
  -8  -1   2  -14.70   23.50
  -8  -1   2   14.80   21.50
  -7  -1   2  288.37   38.70
  -7  -1   2  285.67   35.20
   6   1  -2 1539.65   99.99
  -6  -1   2 1789.92  100.89
   5   1  -2 1033.90   65.99
  -5  -1   2 1025.40   64.49
   4   1  -2  398.26   30.90
  -4  -1   2  445.86   31.60
   3   1  -2 2062.49  118.19
  -3  -1   2 2023.80  117.49
  -3  -1   2 1998.90  118.09
   2   1  -2 2062.59  113.39
   2   1  -2 1670.73  115.39
   2   1  -2 2034.10  113.89
  -2  -1   2 1988.90  113.29
  -2  -1   2 2011.50  113.79
  -2  -1   2 2000.70  113.89
   1   1  -2   43.00    7.90
   1   1  -2   38.20    7.00
  -1  -1   2   49.30    8.60
  -1  -1   2   41.60    7.10
  -1  -1   2   43.40    8.50
   0   1  -2   91.89   10.50
   0   1  -2   90.29    9.20
   0   1  -2  110.09    9.70
   0  -1   2  102.59   13.20
   0  -1   2   98.49   11.10
   0  -1   2  110.89   14.00
  -1   1  -2  243.78   21.40
  -1   1  -2  353.36   21.60
  -1   1  -2  327.07   20.40
   1  -1   2  262.47   22.00
   1  -1   2  252.57   19.50
   1  -1   2  327.97   21.30
  -2   1  -2  504.85   32.80
  -2   1  -2  502.45   34.60
   2  -1   2  537.95   35.50
   2  -1   2  581.74   33.30
   2  -1   2  522.55   33.60
  -3   1  -2  -11.00    7.60
  -3   1  -2   -6.70    6.80
  -3   1  -2    1.90   11.20
   3  -1   2   -7.00   12.90
   3  -1   2    5.40    7.40
   3  -1   2    6.20    6.50
  -4   1  -2  295.57   24.00
  -4   1  -2  327.27   28.90
   4  -1   2  344.97   31.90
  -5   1  -2  317.47  207.28
  -6   1  -2  126.69   20.70
   6  -1   2  189.18   25.70
  -7   1  -2  607.54   50.59
   7  -1   2  693.63   55.99
  -8   1  -2    0.60   24.20
  -8   1  -2   -9.40   22.90
  -9   1  -2  319.57   48.70
  -9   1  -2  495.55   49.30
 -10   1  -2  773.82   66.19
 -11   1  -2  289.57   41.80
 -12   1  -2  -60.89   37.20
 -14   0   2   -1.20   38.80
 -13   0   2   26.80   36.50
 -12   0   2   -0.10   32.90
 -11   0   2   29.80   31.50
  -9   0   2  -42.80   24.90
  -8   0   2  310.37   43.00
  -8   0   2  345.57   39.80
  -7   0   2 2162.78  131.79
  -7   0   2 2182.98  130.19
  -6   0   2 1639.34  100.09
  -6   0   2 1627.54   98.69
  -5   0   2   82.99   18.50
  -5   0   2  112.99   16.30
   4   0  -2 1434.26   84.09
  -4   0   2 1392.66   84.19
   3   0  -2 4632.54  265.87
  -3   0   2 4617.54  265.77
   2   0  -2 6986.80  395.46
  -2   0   2 6822.92  395.36
   1   0  -2   18.40    5.70
   1   0  -2   15.30    5.30
   1   0  -2   20.00    5.20
  -1   0   2   28.90    5.70
  -1   0   2   26.30    5.20
  -1   0   2   22.30    5.40
   0   0  -2  997.30   57.59
   0   0  -2  926.81   57.59
   0   0  -2 1000.00   57.79
   0   0   2  971.40   57.89
   0   0   2  994.30   57.69
   0   0   2 1081.49   57.79
  -1   0  -2  396.66   23.00
  -1   0  -2  340.17   23.60
  -1   0  -2  393.86   23.30
   1   0   2  410.36   23.30
   1   0   2  323.27   24.00
   1   0   2  373.86   22.80
  -2   0  -2  621.24   40.40
  -2   0  -2  649.24   38.80
  -2   0  -2  644.44   38.60
   2   0   2  645.74   40.90
   2   0   2  672.13   38.90
  -3   0  -2  134.79   18.10
  -3   0  -2  133.69   13.30
  -3   0  -2  124.89   13.90
   3   0   2  128.49   12.60
   3   0   2  118.29   13.60
   3   0   2  130.89   19.90
  -4   0  -2    8.40   12.00
  -4   0  -2    8.60    6.70
   4   0   2   12.90   14.20
  -5   0  -2   14.70   15.00
   5   0   2   14.90   21.50
  -6   0  -2   72.09   18.10
   6   0   2   88.29   21.40
  -8   0  -2  279.57   40.70
  -8   0  -2  338.37   40.30
  -9   0  -2  768.82   64.79
  -9   0  -2  892.91   64.09
 -10   0  -2 1122.49   84.89
 -11   0  -2  185.48   35.70
 -12   0  -2  160.58   38.50
 -13   0  -2  392.26   61.09
 -14   0  -2  127.89   43.00
 -14   1   2   43.90   42.60
 -13   1   2    3.30   45.30
 -12   1   2   43.40   35.80
 -11   1   2   58.79   32.50
 -10   1   2   86.39   37.20
  -9   1   2  221.18   33.80
  -9   1   2  286.77   33.50
  -8   1   2  567.34   50.49
  -8   1   2  519.15   49.20
  -7   1   2 2129.89  123.89
  -7   1   2 1974.40  124.69
  -6   1   2  960.80   65.09
  -6   1   2 1030.20   64.89
  -5   1   2  286.87   29.60
  -5   1   2  255.77   28.40
  -4   1   2 3249.07  190.38
  -4   1   2 3309.27  189.88
  -3   1   2 1625.94   97.49
  -3   1   2 1691.73   97.19
  -2   1   2 1844.52  106.19
  -2   1   2 1823.82  106.49
   1  -1  -2  110.99   75.29
  -1   1   2  125.89   68.39
   0  -1  -2 5127.19  317.37
   0   1   2 5307.57  317.37
   0   1   2 6217.88  317.57
  -1  -1  -2 6643.74  374.06
  -1  -1  -2 6055.19  374.06
  -1  -1  -2 7360.76  374.26
   1   1   2 6218.88  374.06
   1   1   2 6586.34  374.06
   1   1   2 6380.56  374.06
  -2  -1  -2  148.69   18.40
  -2  -1  -2  157.18   15.80
   2   1   2  176.28   16.60
   2   1   2  173.68   13.40
  -3  -1  -2 1210.18   71.09
  -3  -1  -2 1160.18   69.39
   3   1   2 1257.97   71.59
   3   1   2 1145.19   69.29
  -4  -1  -2  677.13   43.20
  -4  -1  -2  684.83   42.90
  -4  -1  -2  762.92   46.50
  -4  -1  -2  780.92   45.70
   4   1   2  721.53   43.30
   4   1   2  652.53   42.90
  -5  -1  -2  431.86   34.60
  -5  -1  -2  457.45   36.70
  -6  -1  -2  707.53   50.59
  -6  -1  -2  753.02   50.19
  -7  -1  -2   47.10   18.90
  -7  -1  -2   23.30   18.40
  -8  -1  -2  551.14   49.70
  -8  -1  -2  591.44   48.70
  -9  -1  -2  608.04   53.39
  -9  -1  -2  614.74   54.89
 -10  -1  -2   67.49   35.00
 -10  -1  -2    9.50   36.80
 -11  -1  -2   25.90   30.80
 -12  -1  -2  522.95   60.59
 -13  -1  -2  818.62   74.19
 -14  -1  -2   63.19   40.60
 -12   2   2  123.19   38.00
 -11   2   2  382.16   54.89
 -10   2   2   13.00   30.40
  -9   2   2  594.94   57.99
  -9   2   2  675.63   57.29
  -8   2   2 1521.05   99.69
  -8   2   2 1586.34   99.69
  -7   2   2  911.81   65.49
  -7   2   2  952.10   65.19
  -6   2   2  145.29   22.00
  -6   2   2  164.08   21.80
  -5   2   2  381.66   48.40
  -5   2   2  363.96   33.50
  -4   2   2 4381.26  253.07
   3  -2  -2 3226.28  181.18
  -3   2   2 3025.00  180.68
   2  -2  -2  915.01   56.09
  -2   2   2  941.41   55.79
   1  -2  -2   26.50   86.89
  -1   2   2   30.30   82.69
   0  -2  -2  197.18   13.80
   0   2   2  181.48   13.90
   0   2   2  197.58   14.00
  -1  -2  -2 2548.25  141.69
  -1  -2  -2 2451.15  141.59
  -1  -2  -2 2341.67  141.39
   1   2   2 2450.85  141.69
   1   2   2 2529.45  141.69
   1   2   2 2480.45  141.49
  -2  -2  -2   13.00    6.70
  -2  -2  -2    6.80    6.20
  -2  -2  -2   -3.60    5.60
   2   2   2    6.90    5.50
   2   2   2    7.60    6.50
   2   2   2    8.70    5.10
  -3  -2  -2 2691.33  154.28
  -3  -2  -2 2660.73  153.68
  -3  -2  -2 2664.43  153.68
   3   2   2 2641.84  153.58
   3   2   2 2696.33  154.28
  -4  -2  -2  729.83   44.30
  -4  -2  -2  704.33   46.20
  -4  -2  -2  731.73   44.30
  -4  -2  -2  726.63   47.50
   4   2   2  733.23   44.50
  -5  -2  -2  384.66   31.40
  -5  -2  -2  355.26   27.40
  -5  -2  -2  395.06   33.40
  -5  -2  -2  382.36   27.60
   5   2   2  408.26   27.80
  -6  -2  -2    8.60   16.30
  -6  -2  -2   18.60    9.30
  -6  -2  -2   11.40    9.70
  -6  -2  -2    8.60   15.70
  -7  -2  -2  155.18   23.30
  -7  -2  -2  227.98   29.90
  -8  -2  -2 2025.50  122.59
  -8  -2  -2 2013.90  124.29
  -9  -2  -2 1820.62  113.19
 -10  -2  -2   -1.10   28.50
 -10  -2  -2    2.50   26.50
 -11  -2  -2  377.96   49.60
 -12  -2  -2  688.93   64.09
 -13  -2  -2  565.54   63.49
 -14  -2  -2  113.49   40.70
 -13   3   2   83.29   41.70
 -12   3   2  195.28   41.70
 -11   3   2   95.89   36.60
 -10   3   2  -69.99   32.30
  -9   3   2  471.25   51.79
  -9   3   2  351.36   49.30
  -8   3   2 1366.36   97.79
  -8   3   2 1642.64   98.09
  -7   3   2  418.46   43.50
  -7   3   2  467.65   45.20
  -6   3   2  640.34   49.70
  -6   3   2  642.44   48.90
   5  -3  -2 3233.78  183.78
  -5   3   2 3013.60  182.48
   4  -3  -2 5680.33  315.77
  -4   3   2 5259.87  315.07
   3  -3  -2 3957.80  223.28
  -3   3   2 3757.52  222.78
   2  -3  -2  215.78   22.50
  -2   3   2  251.27   21.20
  -1   3   2   21.20    5.70
  -1   3   2   21.30    5.30
   0  -3  -2  217.68   16.00
   0   3   2  203.28   16.40
   0   3   2  200.78   15.50
  -1  -3  -2   23.30    6.60
  -1  -3  -2   28.00    6.20
  -1  -3  -2   25.70    6.10
   1   3   2   38.80    6.40
   1   3   2   23.40    6.70
   1   3   2   14.30    6.40
  -2  -3  -2   34.40    7.00
  -2  -3  -2   41.60    7.60
  -2  -3  -2   33.90    6.80
   2   3   2   42.80    7.40
   2   3   2   31.40    6.10
   2   3   2   29.90    7.20
  -3  -3  -2  -15.10    6.90
  -3  -3  -2   -8.90    7.50
  -3  -3  -2    8.10    8.10
   3   3   2   -6.80    6.50
   3   3   2   -2.30    8.10
   3   3   2  -12.40    6.10
  -4  -3  -2  370.66   27.60
  -4  -3  -2  411.96   29.70
  -4  -3  -2  380.36   27.30
   4   3   2  387.26   27.00
   4   3   2  412.16   29.00
  -5  -3  -2  268.57   23.70
  -5  -3  -2  263.77   27.00
  -5  -3  -2  257.17   23.50
   5   3   2  286.07   23.30
   5   3   2  303.87   26.00
   5   3   2  272.77   22.00
  -6  -3  -2  919.71   62.79
  -6  -3  -2  961.20   58.59
  -6  -3  -2  968.20   61.39
  -6  -3  -2  942.41   58.69
   6   3   2  949.51   60.49
   6   3   2  931.91   57.79
   6   3   2  997.60   58.49
  -7  -3  -2 2260.27  135.89
  -7  -3  -2 2233.58  131.59
  -7  -3  -2 2254.17  134.29
  -7  -3  -2 2273.47  131.79
  -8  -3  -2 1747.73  110.89
  -8  -3  -2 1799.92  109.09
  -9  -3  -2  900.11   80.29
  -9  -3  -2  946.01   66.49
 -10  -3  -2   11.80   25.50
 -10  -3  -2   -2.30   29.10
 -11  -3  -2  671.63   59.89
 -12  -3  -2  888.51   71.49
 -13  -3  -2  161.18   38.10
 -14  -3  -2  -15.30   36.40
 -13   4   2   52.59   42.40
 -12   4   2  208.18   44.50
 -11   4   2   21.50   37.00
 -10   4   2  241.28   40.80
  -8   4   2  901.31   66.49
  -8   4   2  773.02   64.19
  -7   4   2  241.98   38.20
   6  -4  -2  144.89   27.50
  -6   4   2  120.59   22.00
   5  -4  -2 1148.29   73.99
  -5   4   2 1089.39   71.49
   4  -4  -2  565.34   44.10
   3  -4  -2   55.19   15.70
  -3   4   2   44.00   13.30
   2  -4  -2  474.15   33.90
  -2   4   2  457.55   32.90
   1  -4  -2 1078.49   59.89
   1  -4  -2  949.71   58.59
   1  -4  -2  942.91   58.49
  -1   4   2 1093.59   60.19
  -1   4   2  938.61   59.09
  -1   4   2  956.30   58.49
   0  -4  -2   19.20    9.10
   0  -4  -2   23.90    6.70
   0   4   2   11.20    6.10
   0   4   2   22.60    9.80
   0   4   2   21.40    7.40
  -1  -4  -2  152.98   15.20
  -1  -4  -2  134.39   16.30
   1   4   2  158.78   14.60
   1   4   2  148.69   15.80
   1   4   2  170.08   16.30
  -2  -4  -2  641.34   40.40
  -2  -4  -2  713.93   41.10
  -2  -4  -2  610.04   40.60
   2   4   2  613.34   40.60
   2   4   2  658.83   40.30
   2   4   2  703.93   40.80
  -3  -4  -2  211.78   19.50
  -3  -4  -2  246.38   20.60
  -3  -4  -2  176.68   19.70
   3   4   2  234.38   20.30
   3   4   2  196.88   20.00
   3   4   2  202.88   19.20
  -4  -4  -2 2216.28  128.29
  -4  -4  -2 2234.98  127.39
  -4  -4  -2 2181.18  128.19
   4   4   2 2200.38  128.19
   4   4   2 2145.89  127.19
  -5  -4  -2  442.36   34.50
  -5  -4  -2  386.16   31.50
  -5  -4  -2  408.86   31.70
   5   4   2  474.25   30.80
   5   4   2  478.35   33.40
  -6  -4  -2   62.79   16.80
  -6  -4  -2   49.20   11.70
  -6  -4  -2   69.89   11.90
   6   4   2   76.09   10.70
   6   4   2   65.09   12.60
   6   4   2   72.59   15.50
  -7  -4  -2 2869.31  168.28
  -7  -4  -2 2911.51  170.68
  -7  -4  -2 2856.61  168.08
   7   4   2 3078.79  168.58
   7   4   2 2776.12  170.18
  -8  -4  -2 1867.91  105.09
  -8  -4  -2 1598.34  111.09
  -8  -4  -2 1764.92  109.29
  -8  -4  -2 1839.22  105.59
  -9  -4  -2  280.87   31.80
  -9  -4  -2  246.08   37.90
  -9  -4  -2  302.97   30.80
 -10  -4  -2    3.40   28.90
 -10  -4  -2   78.79   18.00
 -10  -4  -2   97.19   27.20
 -11  -4  -2  456.55   50.79
 -12  -4  -2  114.19   32.50
 -13  -4  -2  -24.90   32.80
 -11   5   2    8.80   39.90
 -10   5   2  627.04   67.39
  -9   5   2 1154.18   85.89
  -8   5   2  437.16   48.90
  -8   5   2  510.05   54.79
   7  -5  -2  -12.60   29.10
  -7   5   2   18.20   22.90
   6  -5  -2  543.75   50.59
  -6   5   2  511.45   45.40
   5  -5  -2 1094.69   69.79
  -5   5   2  923.31   65.99
   4  -5  -2  714.13   51.59
  -4   5   2  702.53   49.20
   3  -5  -2   35.00   16.60
  -3   5   2   27.30   14.00
   2  -5  -2  444.66   33.70
  -2   5   2  473.25   33.50
  -2   5   2  350.86   29.00
   1  -5  -2  167.98   18.30
   1  -5  -2  227.18   21.90
   1  -5  -2  167.48   18.60
  -1   5   2  185.18   20.30
  -1   5   2  230.28   23.20
  -1   5   2  182.88   18.40
   0  -5  -2   17.60   11.20
   0  -5  -2   27.30    7.70
   0   5   2   25.40   11.90
   0   5   2   15.20    7.50
   0   5   2   29.60    8.80
  -1  -5  -2  191.18   21.60
  -1  -5  -2  224.28   19.40
  -1  -5  -2  224.88   19.10
   1   5   2  220.58   18.70
   1   5   2  199.38   21.80
   1   5   2  212.98   21.20
  -2  -5  -2  647.74   41.60
  -2  -5  -2  665.63   42.30
  -2  -5  -2  677.03   41.40
   2   5   2  661.33   42.50
   2   5   2  657.73   42.50
   2   5   2  649.83   41.20
  -3  -5  -2  247.48   21.50
  -3  -5  -2  262.67   22.70
  -3  -5  -2  225.58   21.90
   3   5   2  233.98   23.40
   3   5   2  219.88   22.10
   3   5   2  240.38   21.20
  -4  -5  -2 1778.42  103.79
  -4  -5  -2 1802.32  104.79
  -4  -5  -2 1731.93  103.89
   4   5   2 1752.72  103.69
   4   5   2 1814.12  104.39
   4   5   2 1749.72  104.59
  -5  -5  -2    7.70   10.20
  -5  -5  -2   24.40   14.90
  -5  -5  -2   -1.80   12.20
   5   5   2   -3.70    5.60
   5   5   2    2.50   14.30
   5   5   2    4.40    9.60
  -6  -5  -2 1235.18   75.39
  -6  -5  -2 1154.88   72.99
  -6  -5  -2 1178.78   73.19
   6   5   2 1255.77   75.09
   6   5   2 1218.68   74.79
   6   5   2 1201.08   72.99
  -7  -5  -2 1679.33   98.49
  -7  -5  -2 1648.94   98.09
  -7  -5  -2 1615.44  101.29
   7   5   2 1618.24   97.89
   7   5   2 1522.55  100.79
   7   5   2 1821.52   98.99
  -8  -5  -2  749.23   61.69
  -8  -5  -2  909.01   56.39
  -8  -5  -2  919.11   56.89
   8   5   2  756.12   60.09
   8   5   2  976.40   57.79
   8   5   2  857.71   55.09
  -9  -5  -2   42.60   16.50
  -9  -5  -2   29.70   15.80
  -9  -5  -2   -0.90   23.70
   9   5   2   35.10   16.40
   9   5   2   68.49   38.00
 -10  -5  -2 1034.70   62.59
 -10  -5  -2  758.02   71.69
 -10  -5  -2  902.41   61.79
 -10  -5  -2  912.61   67.09
 -11  -5  -2 1459.15   88.99
 -11  -5  -2 1335.27   93.29
 -12  -5  -2  236.98   35.30
 -13  -5  -2   20.20   32.80
 -15  -5  -2   46.90   44.60
 -12   6   2  -25.90   42.90
 -11   6   2   61.39   42.70
 -10   6   2  145.49   40.30
  -9   6   2  129.59   37.70
   8  -6  -2  -14.70   33.20
  -8   6   2   20.20   29.20
   7  -6  -2  592.74   57.89
  -7   6   2  548.85   51.89
   6  -6  -2 2107.19  122.39
  -6   6   2 1794.62  118.99
   5  -6  -2  249.68   39.10
  -5   6   2  287.07   34.90
   4  -6  -2  166.98   24.20
  -4   6   2  157.78   21.80
   3  -6  -2  232.28   31.30
  -3   6   2  253.57   29.40
   2  -6  -2 1281.17   79.89
   2  -6  -2 1436.66   82.59
  -2   6   2 1441.86   82.39
  -2   6   2 1314.07   79.59
  -2   6   2 1221.28   80.49
   1  -6  -2  270.27   26.00
   1  -6  -2  159.38   21.60
   1  -6  -2  216.68   22.30
  -1   6   2  163.68   26.40
  -1   6   2  205.08   21.90
  -1   6   2  285.97   27.70
   0  -6  -2   24.50   13.50
   0   6   2   34.50   18.00
  -1  -6  -2   41.30    9.70
  -1  -6  -2   43.90    9.70
  -1  -6  -2   57.29   13.80
   1   6   2   34.90   11.30
   1   6   2   34.60    9.40
   1   6   2   55.19   14.00
  -2  -6  -2   64.79   10.80
  -2  -6  -2   57.19   13.30
  -2  -6  -2   65.79   10.30
   2   6   2   56.39   11.70
   2   6   2   74.69   14.00
   2   6   2   65.59    9.90
  -3  -6  -2  724.43   45.90
  -3  -6  -2  712.53   47.00
  -3  -6  -2  680.53   45.80
   3   6   2  664.03   45.00
   3   6   2  744.63   46.60
   3   6   2  743.43   47.00
  -4  -6  -2  296.77   28.90
  -4  -6  -2  334.67   27.30
  -4  -6  -2  303.97   27.30
   4   6   2  299.77   26.80
   4   6   2  315.67   28.40
   4   6   2  305.97   29.30
  -5  -6  -2  179.58   22.60
  -5  -6  -2  187.98   25.70
  -5  -6  -2  155.48   16.20
   5   6   2  180.18   25.10
   5   6   2  158.68   17.20
   5   6   2  214.18   25.70
  -6  -6  -2 1785.02  106.69
  -6  -6  -2 1629.34   98.89
  -6  -6  -2 1700.53  101.09
   6   6   2 1607.74  100.59
   6   6   2 1641.54   98.99
  -7  -6  -2  276.17   34.80
  -7  -6  -2  331.17   29.90
  -7  -6  -2  340.47   30.60
   7   6   2  234.78   32.70
   7   6   2  314.77   32.70
   7   6   2  343.67   29.50
  -8  -6  -2   25.30   20.90
  -8  -6  -2   40.10   15.30
  -8  -6  -2   67.79   15.40
   8   6   2   54.49   16.30
   8   6   2   -0.60   19.70
   8   6   2   46.30   13.40
  -9  -6  -2  377.46   36.70
  -9  -6  -2  367.46   35.70
  -9  -6  -2  276.97   40.90
   9   6   2  369.56   37.60
   9   6   2  260.67   38.30
 -10  -6  -2 1173.48   69.49
 -10  -6  -2  991.20   73.89
 -10  -6  -2 1183.48   69.09
  10   6   2 1182.68   69.99
  10   6   2  858.31   72.09
  10   6   2  904.01   66.69
 -11  -6  -2  567.84   57.89
 -11  -6  -2  715.03   52.99
 -11  -6  -2  680.23   51.59
 -12  -6  -2  -37.00   28.20
 -12  -6  -2   -6.10   21.50
 -13  -6  -2  108.69   32.10
 -15  -6  -2   38.00   43.40
 -12   7   2   -3.60   56.69
 -10   7   2  234.18   43.00
   8  -7  -2   57.39   35.50
   7  -7  -2  425.16   53.99
  -7   7   2  395.66   46.10
   6  -7  -2 1053.39   73.99
  -6   7   2  927.01   71.19
   5  -7  -2  213.18   30.10
  -5   7   2  210.28   26.60
   4  -7  -2  257.87   29.40
  -4   7   2  257.97   35.50
   3  -7  -2  196.08   23.60
  -3   7   2  126.39   15.80
  -3   7   2  142.49   22.10
   2  -7  -2   84.29   12.80
   2  -7  -2   95.09   14.30
   2  -7  -2  150.38   20.20
  -2   7   2   84.39   13.60
  -2   7   2  131.59   19.80
  -2   7   2   97.29   15.30
   1  -7  -2   81.69   12.00
   1  -7  -2   84.09   12.30
   1  -7  -2   76.49   17.50
  -1   7   2   62.79   13.80
  -1   7   2   69.39   12.00
   0  -7  -2  663.53   45.10
   0  -7  -2  580.84   41.50
   0   7   2  621.04   52.29
   0   7   2  618.14   46.20
   0   7   2  648.04   45.20
  -1  -7  -2   23.60   11.00
  -1  -7  -2   30.30   15.70
  -1  -7  -2   53.29   10.80
   1   7   2   37.00   10.70
   1   7   2   49.30   12.60
   1   7   2   27.20   15.60
  -2  -7  -2   48.10   11.70
  -2  -7  -2   64.89   11.60
  -2  -7  -2   67.69   15.70
   2   7   2   69.29   13.50
   2   7   2   85.09   16.20
   2   7   2   48.10   11.10
  -3  -7  -2    5.20   10.60
  -3  -7  -2   15.30   10.90
  -3  -7  -2   23.10   14.50
   3   7   2    3.30   14.30
   3   7   2   22.40   12.40
   3   7   2    1.40   10.00
  -4  -7  -2  459.55   35.20
  -4  -7  -2  513.25   39.90
  -4  -7  -2  450.65   35.60
   4   7   2  454.95   37.20
   4   7   2  465.35   37.10
   4   7   2  460.05   34.60
  -5  -7  -2 2584.54  152.38
  -5  -7  -2 2610.34  153.68
  -5  -7  -2 2551.04  152.58
   5   7   2 2640.84  153.88
   5   7   2 2681.03  153.18
  -6  -7  -2 2659.83  161.18
  -6  -7  -2 2763.22  159.68
  -6  -7  -2 2679.73  159.88
   6   7   2 2705.43  159.58
   6   7   2 2845.52  160.48
   6   7   2 2763.92  161.38
  -7  -7  -2 1378.26   85.29
  -7  -7  -2 1514.75   96.09
  -7  -7  -2 1423.06   87.99
   7   7   2 1319.17   87.19
   7   7   2 1385.06   85.19
  -8  -7  -2   49.20   16.10
  -8  -7  -2   33.60   16.20
  -8  -7  -2   40.80   21.00
   8   7   2   27.40   14.40
   8   7   2   13.60   19.40
  -9  -7  -2 1063.79   73.09
  -9  -7  -2 1151.08   69.39
  -9  -7  -2 1053.39   69.09
   9   7   2 1115.29   70.69
   9   7   2 1009.30   68.09
   9   7   2  907.01   72.39
 -10  -7  -2  548.55   45.20
 -10  -7  -2  425.16   55.29
 -10  -7  -2  596.44   46.00
  10   7   2  473.15   43.60
  10   7   2  611.04   46.70
  10   7   2  362.56   54.49
 -11  -7  -2   39.40   20.40
 -11  -7  -2   28.80   20.40
 -11  -7  -2  -16.90   26.70
  11   7   2   37.00   20.50
 -12  -7  -2   94.39   23.40
 -12  -7  -2  107.39   30.40
 -12  -7  -2   92.29   22.70
 -13  -7  -2  221.38   35.70
 -14  -7  -2  119.99   51.19
 -11   8   2  431.16   68.39
 -10   8   2  404.16   64.09
   9  -8  -2    0.60   35.80
   8  -8  -2  571.84   63.79
   7  -8  -2 1121.59  107.19
   6  -8  -2  420.96   51.09
  -6   8   2  420.36   46.90
   5  -8  -2  -22.60   26.30
  -5   8   2    7.00   23.90
   4  -8  -2  514.55   49.50
  -4   8   2  566.94   48.00
  -4   8   2  489.35   40.50
   3  -8  -2  590.44   48.40
  -3   8   2  661.03   47.50
  -3   8   2  489.45   44.70
  -3   8   2  420.06   41.20
   2  -8  -2  205.68   27.30
   2  -8  -2  226.98   30.20
  -2   8   2  233.88   28.50
  -2   8   2  251.47   32.70
   1  -8  -2  129.09   22.00
   1  -8  -2  207.18   24.80
   1  -8  -2  128.09   15.60
  -1   8   2  139.89   15.90
  -1   8   2  156.88   22.60
  -1   8   2  132.49   17.70
   0  -8  -2   51.49   17.60
   0  -8  -2   35.70   12.00
   0   8   2   26.90   12.40
   0   8   2   45.00   18.40
   0   8   2   41.70   14.10
  -1  -8  -2   33.20   11.90
  -1  -8  -2   17.30   11.70
  -1  -8  -2   27.70   19.00
   1   8   2   36.20   17.30
   1   8   2   36.50   13.80
   1   8   2   22.90   11.70
  -2  -8  -2  360.46   36.70
  -2  -8  -2  401.86   31.70
  -2  -8  -2  359.46   36.30
   2   8   2  400.96   34.20
   2   8   2  388.16   36.40
   2   8   2  393.16   31.20
  -3  -8  -2   74.99   13.50
  -3  -8  -2   80.29   17.90
  -3  -8  -2   95.59   13.40
   3   8   2   87.29   17.80
   3   8   2   97.39   15.50
   3   8   2   89.49   13.00
  -4  -8  -2 1386.76   87.69
  -4  -8  -2 1419.46   86.39
  -4  -8  -2 1411.86   85.79
   4   8   2 1463.55   87.09
   4   8   2 1407.86   88.09
   4   8   2 1448.36   85.79
  -5  -8  -2 2938.61  172.68
  -5  -8  -2 2807.22  171.48
  -5  -8  -2 3037.40  171.38
   5   8   2 2927.61  171.78
   5   8   2 3000.10  172.08
   5   8   2 2917.91  172.88
  -6  -8  -2  746.03   49.10
  -6  -8  -2  654.63   51.19
  -6  -8  -2  691.03   48.40
   6   8   2  616.34   50.79
   6   8   2  712.73   48.20
   6   8   2  748.23   50.89
  -7  -8  -2   17.50   15.30
  -7  -8  -2   18.10   14.90
  -7  -8  -2    7.60   20.00
   7   8   2   16.10   14.50
   7   8   2   -3.40   18.60
   7   8   2   33.50   16.90
  -8  -8  -2  816.52   53.49
  -8  -8  -2  693.33   56.59
  -8  -8  -2  816.82   71.49
   8   8   2  708.63   52.69
   8   8   2  706.03   55.29
  -9  -8  -2 2302.57  139.59
  -9  -8  -2 2341.57  141.89
  -9  -8  -2 2507.85  138.99
   9   8   2 2299.67  138.79
   9   8   2 2188.58  141.49
 -10  -8  -2  958.50   68.59
 -10  -8  -2  948.81   79.69
 -10  -8  -2  993.00   74.89
  10   8   2 1085.49   70.19
 -11  -8  -2  -16.60   21.20
 -11  -8  -2   -3.40   26.80
 -11  -8  -2  -15.40   20.70
  11   8   2  -16.90   21.60
 -12  -8  -2  384.06   47.20
 -12  -8  -2  455.05   52.59
 -12  -8  -2  513.65   47.40
  12   8   2  347.57   48.00
 -13  -8  -2  390.26   48.20
 -13  -8  -2  399.06   47.90
 -13  -8  -2  420.36   52.99
 -14  -8  -2   76.29   34.20
 -14  -8  -2   82.19   25.90
 -10   9   2   24.00   51.99
   9  -9  -2   63.89   38.60
   8  -9  -2  403.46   58.99
   7  -9  -2  593.24   63.09
   6  -9  -2   25.50   36.10
  -6   9   2   64.29   37.00
   5  -9  -2  268.17   35.20
  -5   9   2  278.17   44.00
   4  -9  -2  835.72   64.29
  -4   9   2  735.83   55.59
  -4   9   2  869.31   62.79
   3  -9  -2  696.93   54.39
   3  -9  -2  533.65   48.30
  -3   9   2  705.43   53.99
  -3   9   2  588.74   46.50
  -3   9   2  543.05   50.69
   2  -9  -2  121.09   18.70
   2  -9  -2  154.98   25.40
   2  -9  -2   96.39   17.10
  -2   9   2   95.49   18.00
  -2   9   2  153.58   20.80
  -2   9   2  145.89   24.80
   1  -9  -2  298.27   31.00
   1  -9  -2  238.78   28.70
   1  -9  -2  221.28   29.70
  -1   9   2  236.78   30.50
  -1   9   2  339.27   34.80
  -1   9   2  225.28   29.10
   0  -9  -2  569.44   47.10
   0  -9  -2  517.95   41.90
   0   9   2  630.34   45.10
   0   9   2  570.14   49.00
   0   9   2  561.94   42.20
  -1  -9  -2  669.73   49.30
  -1  -9  -2  662.63   46.20
  -1  -9  -2  607.44   46.00
   1   9   2  691.73   51.29
   1   9   2  643.54   48.40
   1   9   2  629.74   45.40
  -2  -9  -2  323.67   35.60
  -2  -9  -2  348.57   32.30
  -2  -9  -2  381.86   32.40
   2   9   2  394.66   35.00
   2   9   2  370.46   31.70
   2   9   2  316.37   38.10
  -3  -9  -2  -34.60   17.70
  -3  -9  -2    3.20   12.80
   3   9   2   15.40   15.20
   3   9   2  -13.50   18.50
   3   9   2   11.80   12.50
  -4  -9  -2 1271.87   81.19
  -4  -9  -2 1317.37   80.69
  -4  -9  -2 1317.37   83.49
   4   9   2 1354.96   82.59
   4   9   2 1302.77   80.69
   4   9   2 1319.87   83.79
  -5  -9  -2 1371.36   91.19
  -5  -9  -2 1274.17   82.29
  -5  -9  -2 1228.28   80.49
   5   9   2 1268.17   79.69
   5   9   2 1374.86   81.69
   5   9   2 1257.17   82.39
  -6  -9  -2  217.38   33.40
  -6  -9  -2  163.38   20.00
  -6  -9  -2  256.17   30.80
   6   9   2  195.18   24.90
   6   9   2  187.78   22.20
   6   9   2  231.98   30.00
  -7  -9  -2  336.07   40.20
  -7  -9  -2  372.66   37.20
   7   9   2  381.46   36.00
   7   9   2  364.56   40.20
   7   9   2  282.37   39.30
  -8  -9  -2 1864.51  114.39
  -8  -9  -2 1838.82  116.09
  -8  -9  -2 1892.31  113.39
   8   9   2 1828.82  113.69
   8   9   2 1968.40  115.19
   8   9   2 1856.51  116.69
  -9  -9  -2 1505.85   89.39
  -9  -9  -2 1438.76   93.49
  -9  -9  -2 1392.16   96.09
   9   9   2 1319.27   93.19
   9   9   2 1409.86   89.59
 -10  -9  -2  177.28   25.10
 -10  -9  -2  161.68   30.10
  10   9   2  171.68   25.90
 -11  -9  -2  -23.30   20.60
 -11  -9  -2   26.10   22.70
 -11  -9  -2   21.70   27.70
  11   9   2  -29.20   23.20
 -12  -9  -2  196.08   27.30
 -12  -9  -2  128.89   24.90
 -12  -9  -2  152.18   33.80
  12   9   2  135.19   27.30
 -13  -9  -2  129.49   26.30
 -13  -9  -2  117.49   34.70
 -13  -9  -2  171.98   28.00
 -14  -9  -2   39.10   29.60
 -14  -9  -2   26.10   33.60
 -14  -9  -2   -8.10   24.20
   9 -10  -2  258.97   47.60
   8 -10  -2  576.04   66.79
   7 -10  -2  245.58   41.60
   6 -10  -2  117.89   34.70
   5 -10  -2   36.20   32.10
  -5  10   2   67.39   32.40
   4 -10  -2   68.79   29.10
  -4  10   2   96.09   28.50
  -4  10   2   51.89   23.50
  -4  10   2   11.50   18.80
   3 -10  -2   10.20   27.10
   3 -10  -2   53.79   20.30
  -3  10   2   53.89   27.10
  -3  10   2   51.19   28.00
  -3  10   2   -2.80   17.80
   2 -10  -2    2.70   16.20
   2 -10  -2   26.60   18.10
   2 -10  -2  -18.10   24.70
  -2  10   2   33.40   20.20
  -2  10   2   30.60   25.60
  -2  10   2   15.70   17.20
   1 -10  -2   25.20   19.50
   1 -10  -2   72.09   18.10
   1 -10  -2   21.40   23.50
  -1  10   2   89.69   25.30
  -1  10   2   38.90   20.20
  -1  10   2   41.70   17.00
   0 -10  -2  208.58   26.80
   0 -10  -2  158.58   20.50
   0  10   2  224.18   29.20
   0  10   2  202.18   32.10
   0  10   2  193.38   23.10
  -1 -10  -2  252.87   31.10
  -1 -10  -2  166.68   20.70
  -1 -10  -2  208.48   25.90
   1  10   2  236.38   28.30
   1  10   2  176.78   20.30
   1  10   2  209.08   23.00
  -2 -10  -2   17.00   15.10
  -2 -10  -2    3.40   15.10
   2  10   2    5.40   17.50
   2  10   2   16.40   14.60
  -3 -10  -2 1465.95   96.89
  -3 -10  -2 1539.25   94.19
  -3 -10  -2 1580.64   94.39
   3  10   2 1569.74   93.79
   3  10   2 1448.36   98.29
   3  10   2 1645.84   96.09
  -4 -10  -2 3754.82  224.18
  -4 -10  -2 3933.11  223.88
  -4 -10  -2 3914.11  225.78
   4  10   2 3739.43  223.68
   4  10   2 3875.61  226.48
   4  10   2 3898.51  224.98
  -5 -10  -2  905.01   63.69
  -5 -10  -2  933.31   65.29
  -5 -10  -2  880.81   61.69
   5  10   2  915.91   60.89
   5  10   2  895.01   64.99
   5  10   2  970.00   63.69
  -6 -10  -2    8.10   15.40
  -6 -10  -2   23.70   16.70
  -6 -10  -2   17.80   21.70
   6  10   2   16.20   21.20
   6  10   2   56.69   16.30
   6  10   2   23.40   18.40
  -7 -10  -2  403.26   42.30
  -7 -10  -2  474.55   40.80
  -7 -10  -2  397.26   44.40
   7  10   2  481.75   45.60
   7  10   2  427.76   40.90
  -8 -10  -2 2147.39  130.39
  -8 -10  -2 2240.08  129.19
  -8 -10  -2 2113.09  131.89
   8  10   2 2043.60  132.79
   8  10   2 2118.09  130.29
   8  10   2 2242.08  131.69
  -9 -10  -2 1367.56   88.69
  -9 -10  -2 1299.27   86.59
   9  10   2 1348.77   87.39
   9  10   2 1399.96   89.69
 -10 -10  -2   55.79   27.40
 -10 -10  -2    7.10   26.10
 -10 -10  -2  -11.40   20.20
 -11 -10  -2   99.39   25.90
 -11 -10  -2   47.10   22.10
 -11 -10  -2   79.09   30.30
  11  10   2   61.99   25.20
 -12 -10  -2   28.90   30.90
 -12 -10  -2   26.60   26.30
 -12 -10  -2   19.70   24.00
  12  10   2   32.70   26.30
 -13 -10  -2  117.09   27.70
 -13 -10  -2   53.59   32.50
 -13 -10  -2   68.59   25.50
  13  10   2   44.10   25.70
 -14 -10  -2   19.40   28.00
 -14 -10  -2  -29.70   33.10
 -14 -10  -2   -9.90   25.10
  14  10   2  -17.10   24.40
   9 -11  -2  232.18   45.80
   8 -11  -2  343.97   48.10
   7 -11  -2    9.90   37.20
   6 -11  -2   46.50   34.90
   5 -11  -2   13.30   33.20
   4 -11  -2   85.29   47.50
  -4  11   2   69.19   26.20
  -4  11   2   14.40   20.10
   3 -11  -2  -17.10   28.60
   3 -11  -2   15.90   21.60
  -3  11   2   51.69   29.70
  -3  11   2  -23.40   19.10
  -3  11   2   20.40   23.80
   2 -11  -2   41.90   28.00
   2 -11  -2   36.80   20.90
  -2  11   2   69.99   42.80
  -2  11   2    7.00   18.80
   1 -11  -2  125.69   22.00
   1 -11  -2  173.28   29.50
   1 -11  -2  173.78   23.30
  -1  11   2  150.78   21.90
  -1  11   2  166.18   25.20
  -1  11   2  237.88   31.40
   0 -11  -2  258.07   31.50
   0  11   2  246.98   28.20
   0  11   2  332.17   45.40
   0  11   2  253.97   30.00
  -1 -11  -2    6.60   17.10
  -1 -11  -2   36.00   17.80
  -1 -11  -2   27.80   22.60
   1  11   2   16.50   17.00
   1  11   2   32.00   20.40
   1  11   2   15.30   25.00
  -2 -11  -2    9.60   23.90
  -2 -11  -2   30.10   17.30
  -2 -11  -2   68.19   17.90
   2  11   2   63.09   17.10
   2  11   2   30.00   25.80
   2  11   2   84.29   20.90
  -3 -11  -2  982.50   61.59
  -3 -11  -2  813.22   64.89
  -3 -11  -2  926.91   61.29
   3  11   2  995.20   64.49
   3  11   2  928.91   60.39
   3  11   2  698.53   66.99
  -4 -11  -2 2709.63  160.38
  -4 -11  -2 2742.83  158.18
  -4 -11  -2 2540.35  158.28
   4  11   2 2772.32  161.98
   4  11   2 2475.65  159.68
   4  11   2 2809.52  159.78
  -5 -11  -2  402.66   43.80
  -5 -11  -2  450.55   39.80
  -5 -11  -2  349.17   39.70
   5  11   2  438.16   50.99
   5  11   2  377.86   45.10
   5  11   2  407.56   38.80
  -6 -11  -2  168.48   23.40
  -6 -11  -2  192.08   27.60
  -6 -11  -2  197.48   22.00
   6  11   2  192.68   25.20
   6  11   2  233.78   45.10
   6  11   2  171.68   22.10
  -7 -11  -2  869.41   58.69
  -7 -11  -2  808.42   59.79
  -7 -11  -2  713.23   62.69
   7  11   2  820.62   59.09
   7  11   2  916.61   62.99
   7  11   2  744.73   63.99
  -8 -11  -2  651.93   54.69
  -8 -11  -2  642.74   52.19
  -8 -11  -2  636.34   58.29
   8  11   2  772.72   57.59
   8  11   2  622.54   58.79
  -9 -11  -2  171.98   23.60
  -9 -11  -2  158.78   26.10
  -9 -11  -2  178.08   29.30
   9  11   2  200.48   27.80
   9  11   2  187.28   24.60
 -10 -11  -2  131.69   24.00
 -10 -11  -2  161.28   27.20
 -10 -11  -2  160.48   30.10
  10  11   2  133.79   26.90
 -11 -11  -2  245.68   29.90
 -11 -11  -2  323.67   38.50
 -12 -11  -2   90.49   25.70
 -12 -11  -2   89.99   29.60
 -12 -11  -2   95.99   31.70
  12  11   2   79.99   28.40
 -13 -11  -2   34.00   26.70
 -13 -11  -2   36.30   28.50
  13  11   2   15.10   25.80
 -14 -11  -2    8.00   34.00
 -14 -11  -2  -46.90   26.90
 -14 -11  -2   36.10   30.40
   8 -12  -2   13.40   41.90
   7 -12  -2   -5.20   37.20
   6 -12  -2  175.08   39.80
   5 -12  -2   57.29   35.50
   4 -12  -2   -3.90   32.40
  -4  12   2   52.49   27.90
  -4  12   2  -28.00   21.60
   3 -12  -2  -21.50   34.70
   3 -12  -2   43.40   24.10
  -3  12   2   -6.30   25.30
  -3  12   2   -4.60   21.10
   2 -12  -2   31.80   22.80
   2 -12  -2  -18.20   29.80
  -2  12   2   15.10   24.40
  -2  12   2  -16.90   20.40
  -2  12   2   61.09   30.70
   1 -12  -2   88.99   23.20
   1 -12  -2   75.79   29.30
  -1  12   2  165.68   31.60
  -1  12   2  117.39   31.40
  -1  12   2   48.90   21.60
   0 -12  -2  400.06   43.50
   0 -12  -2  422.66   49.99
   0  12   2  471.25   49.40
   0  12   2  416.66   42.70
   0  12   2  442.26   51.89
  -1 -12  -2   -1.10   19.50
  -1 -12  -2    1.50   19.40
  -1 -12  -2  -13.00   24.20
   1  12   2  -13.80   22.70
   1  12   2  -14.10   18.70
  -2 -12  -2  378.46   46.20
  -2 -12  -2  477.25   42.50
  -2 -12  -2  407.56   41.40
   2  12   2  349.77   47.60
   2  12   2  373.86   40.60
   2  12   2  431.66   47.50
  -3 -12  -2  914.61   63.59
  -3 -12  -2  889.51   66.89
  -3 -12  -2  930.91   64.09
   3  12   2  903.21   62.79
   3  12   2  815.92   90.79
   3  12   2  941.61   67.09
  -4 -12  -2  891.61   61.79
  -4 -12  -2  903.21   65.39
  -4 -12  -2  795.92   61.09
   4  12   2  800.92   67.79
   4  12   2  859.31   78.29
   4  12   2  894.31   64.89
  -5 -12  -2  143.79   26.80
  -5 -12  -2  143.29   21.60
  -5 -12  -2  118.39   21.50
   5  12   2  121.79   28.90
   5  12   2  172.48   25.00
   5  12   2  122.29   21.30
  -6 -12  -2  223.08   26.30
  -6 -12  -2  258.87   31.70
   6  12   2  283.07   37.20
   6  12   2  265.27   34.60
  -7 -12  -2  749.62   54.99
  -7 -12  -2  621.64   62.39
   7  12   2  603.84   64.29
   7  12   2  720.73   59.19
   7  12   2  683.13   54.69
  -8 -12  -2  118.49   24.40
  -8 -12  -2  149.88   23.10
  -8 -12  -2  126.99   28.40
   8  12   2  131.69   26.80
   8  12   2  139.49   23.70
  -9 -12  -2    6.00   21.50
  -9 -12  -2   17.60   24.10
  -9 -12  -2  -15.60   26.10
   9  12   2  -20.20   24.70
 -10 -12  -2  189.98   27.80
 -10 -12  -2  229.08   30.90
 -10 -12  -2  178.78   32.30
  10  12   2  226.28   30.60
 -11 -12  -2  159.68   27.10
 -11 -12  -2  251.37   33.20
 -11 -12  -2  160.98   33.20
 -12 -12  -2   68.69   34.50
 -12 -12  -2   13.10   30.80
 -12 -12  -2   33.70   25.60
 -13 -12  -2    7.70   32.00
 -13 -12  -2  -20.30   33.20
  13  12   2  -31.70   27.00
 -14 -12  -2  -27.40   27.90
   7 -13  -2   74.49   40.40
   6 -13  -2   82.09   39.30
   5 -13  -2   32.90   36.60
  -5  13   2  -13.60   24.20
   4 -13  -2  -30.50   34.30
  -4  13   2   33.40   29.20
  -4  13   2  -37.50   23.20
   3 -13  -2   43.60   26.20
   3 -13  -2  -52.79   32.60
  -3  13   2   14.30   27.50
  -3  13   2  -47.30   22.10
   2 -13  -2   12.30   24.10
   2 -13  -2   17.80   32.30
  -2  13   2   36.00   27.10
  -2  13   2  -19.50   22.10
   1 -13  -2   77.89   24.30
   1 -13  -2   43.70   38.30
  -1  13   2   57.69   22.70
  -1  13   2   93.29   26.70
   0 -13  -2  109.99   31.10
   0  13   2  187.58   28.20
   0  13   2  189.68   33.60
   0  13   2  128.89   24.20
  -1 -13  -2    5.70   26.60
  -1 -13  -2   -1.30   25.60
  -1 -13  -2   48.40   22.10
   1  13   2  -14.20   20.20
   1  13   2   27.70   29.90
   1  13   2   25.40   25.10
  -2 -13  -2  497.15   50.09
  -2 -13  -2  405.76   45.70
  -2 -13  -2  465.55   47.60
   2  13   2  493.95   54.39
   2  13   2  502.95   52.79
   2  13   2  451.35   44.70
  -3 -13  -2  375.46   43.70
  -3 -13  -2  391.06   47.20
  -3 -13  -2  335.37   38.20
   3  13   2  399.66   49.60
   3  13   2  345.97   40.50
   3  13   2  372.66   51.29
  -4 -13  -2  -23.00   19.70
  -4 -13  -2   -2.50   20.20
  -4 -13  -2  -39.10   24.60
   4  13   2  -47.70   28.60
   4  13   2   16.30   24.10
   4  13   2    0.00   19.60
  -5 -13  -2  543.05   54.99
  -5 -13  -2  660.43   51.29
  -5 -13  -2  530.65   49.70
   5  13   2  672.53   56.39
   5  13   2  546.65   57.39
   5  13   2  538.85   49.50
  -6 -13  -2 1518.65  104.59
  -6 -13  -2 1699.23  114.19
  -6 -13  -2 1676.43  104.79
   6  13   2 1865.61  107.89
   6  13   2 1593.64  104.59
  -7 -13  -2  841.22   66.59
  -7 -13  -2 1015.20   67.09
  -7 -13  -2  872.11   70.39
   7  13   2  899.71   66.89
   7  13   2  988.60   77.49
  -8 -13  -2  179.28   30.90
  -8 -13  -2  167.48   27.40
  -8 -13  -2  197.48   25.30
   8  13   2  187.68   29.80
   8  13   2  169.58   26.30
  -9 -13  -2   83.79   26.70
  -9 -13  -2  112.29   29.30
   9  13   2   90.99   28.70
 -10 -13  -2  121.99   32.20
 -10 -13  -2   83.69   25.60
 -10 -13  -2  122.09   30.60
  10  13   2  160.88   31.50
 -11 -13  -2   35.10   25.50
 -11 -13  -2   50.89   31.20
 -11 -13  -2   64.89   30.90
  11  13   2   85.39   30.80
 -12 -13  -2    1.50   29.60
 -12 -13  -2   -3.90   26.40
 -13 -13  -2   42.30   28.20
 -13 -13  -2   -8.80   32.20
  13  13   2   41.20   38.90
   6 -14  -2  108.29   42.10
   5 -14  -2  -25.00   37.50
  -5  14   2   46.60   37.70
  -5  14   2  -17.40   25.50
   4 -14  -2   13.70   35.90
  -4  14   2    6.60   25.80
  -4  14   2   37.20   31.50
   3 -14  -2  -25.10   34.30
  -3  14   2    5.10   31.20
  -3  14   2  -16.90   25.20
   2 -14  -2  -27.80   25.40
   2 -14  -2  -23.80   33.20
  -2  14   2  -71.29   24.50
  -2  14   2  -67.89   28.70
   1 -14  -2  -33.60   25.20
   1 -14  -2  -68.49   31.70
  -1  14   2  -38.40   28.10
  -1  14   2  -39.40   24.80
   0 -14  -2   22.70   31.00
   0  14   2   47.60   27.00
   0  14   2   46.90   23.90
  -1 -14  -2  474.05   49.80
  -1 -14  -2  498.25   53.79
   1  14   2  475.95   54.59
   1  14   2  426.36   47.50
  -2 -14  -2  536.55   50.99
  -2 -14  -2  484.65   52.09
   2  14   2  475.95   62.09
   2  14   2  456.45   47.50
  -3 -14  -2  106.09   24.40
  -3 -14  -2  127.49   30.20
  -3 -14  -2  136.39   24.60
   3  14   2  139.99   24.10
   3  14   2  147.09   28.90
  -4 -14  -2    3.20   23.30
  -4 -14  -2   37.10   25.00
   4  14   2    4.40   21.00
   4  14   2   33.70   26.20
  -5 -14  -2  509.55   57.79
  -5 -14  -2  512.75   50.89
  -5 -14  -2  637.44   53.29
   5  14   2  653.63   58.99
   5  14   2  618.24   51.69
  -6 -14  -2 1068.69   78.59
  -6 -14  -2 1138.49   79.49
  -6 -14  -2 1268.07   82.89
   6  14   2 1051.69   78.19
   6  14   2 1221.08   83.49
  -7 -14  -2  117.59   25.00
  -7 -14  -2   78.89   28.50
  -7 -14  -2   88.99   23.90
   7  14   2  104.79   29.00
  -8 -14  -2   69.29   29.00
  -8 -14  -2   33.40   25.50
  -8 -14  -2   94.39   24.10
   8  14   2   88.39   30.00
   8  14   2   51.19   25.20
  -9 -14  -2  475.25   52.79
  -9 -14  -2  418.06   52.19
  -9 -14  -2  305.07   37.90
   9  14   2  459.35   56.49
 -10 -14  -2  233.08   35.90
 -10 -14  -2  262.87   43.70
 -10 -14  -2  256.07   30.80
  10  14   2  271.37   37.40
 -11 -14  -2  122.49   34.00
 -11 -14  -2   65.19   27.30
 -11 -14  -2   35.80   32.60
  11  14   2   72.89   30.80
 -12 -14  -2    2.40   26.50
 -12 -14  -2    2.60   34.50
 -12 -14  -2   40.70   32.50
  12  14   2   13.30   29.70
 -13 -14  -2   29.20   28.50
   5 -15  -2   -5.00   39.50
   4 -15  -2  -48.90   45.00
   3 -15  -2   50.89   35.20
   3 -15  -2    4.60   36.10
  -3  15   2   -6.60   32.50
  -3  15   2  -32.60   26.30
   2 -15  -2    6.80   35.20
   2 -15  -2    2.00   28.20
  -2  15   2   14.60   39.10
  -2  15   2  -49.90   26.30
   1 -15  -2   41.00   25.90
   1 -15  -2  -34.60   33.20
  -1  15   2  -38.40   28.30
  -1  15   2   21.50   31.80
   0  15   2   69.79   30.10
   0  15   2   40.50   25.90
  -1 -15  -2 1210.08   86.59
  -1 -15  -2 1177.38   83.29
   1  15   2 1193.28   82.19
   1  15   2 1119.79   87.29
  -2 -15  -2 1037.30   76.59
  -2 -15  -2  973.20   74.79
   2  15   2  948.61   72.29
   2  15   2  992.60   77.49
  -3 -15  -2   21.80   24.60
  -3 -15  -2  -10.50   28.60
   3  15   2   -5.10   43.30
  -4 -15  -2  252.97   48.30
  -4 -15  -2  202.98   34.60
   4  15   2  167.38   28.20
   4  15   2  239.28   32.70
  -5 -15  -2  488.35   55.99
  -5 -15  -2  449.36   49.60
  -5 -15  -2  552.74   53.09
   5  15   2  577.14   58.49
   5  15   2  508.15   50.69
  -6 -15  -2  563.64   59.29
  -6 -15  -2  607.24   55.49
   6  15   2  656.83   60.99
   6  15   2  521.25   53.19
  -7 -15  -2   92.79   26.60
  -7 -15  -2   80.79   30.90
  -7 -15  -2   93.99   25.00
   7  15   2   82.99   26.10
   7  15   2   96.39   30.90
  -8 -15  -2  245.88   29.90
  -8 -15  -2  211.28   33.90
  -8 -15  -2  232.78   31.70
   8  15   2  265.27   36.40
  -9 -15  -2  403.76   50.59
  -9 -15  -2  407.26   53.79
  -9 -15  -2  287.47   38.20
   9  15   2  314.47   40.70
 -10 -15  -2  160.68   34.90
 -10 -15  -2  162.88   35.50
 -10 -15  -2  161.48   28.80
  10  15   2  207.28   35.20
 -11 -15  -2   53.19   42.20
 -11 -15  -2   66.79   26.80
 -11 -15  -2   42.80   32.50
  11  15   2   36.60   31.90
 -12 -15  -2    2.00   31.70
  12  15   2  -22.90   38.70
 -13 -15  -2   -9.80   27.90
   4 -16  -2    9.30   39.60
   3 -16  -2   63.19   43.50
   2 -16  -2   50.99   37.40
  -2  16   2   36.40   35.30
   1 -16  -2  153.98   28.90
   1 -16  -2   55.29   36.20
   0 -16  -2  153.68   36.10
   0  16   2  135.59   34.30
   0  16   2  121.59   30.10
  -1 -16  -2  275.37   33.90
  -1 -16  -2  378.06   53.89
   1  16   2  285.47   38.60
   1  16   2  268.47   34.50
  -2 -16  -2  204.38   36.00
  -2 -16  -2  244.58   31.90
   2  16   2  200.08   34.20
   2  16   2  187.38   31.20
  -3 -16  -2    6.40   30.90
  -3 -16  -2   91.89   27.80
   3  16   2   63.09   26.90
   3  16   2   89.99   31.10
  -4 -16  -2 1014.20   80.29
  -4 -16  -2 1032.20   80.89
   4  16   2 1048.40   76.79
   4  16   2 1054.89   81.09
  -5 -16  -2  883.41   74.49
  -5 -16  -2  987.00   72.79
   5  16   2  975.10   80.99
   5  16   2  877.61   70.19
  -6 -16  -2  218.98   29.70
  -6 -16  -2  238.38   35.10
  -6 -16  -2  165.18   31.60
   6  16   2  222.28   34.30
   6  16   2  207.98   42.30
  -7 -16  -2  -20.90   25.20
  -7 -16  -2   47.10   31.00
  -7 -16  -2   10.00   24.80
   7  16   2    2.30   30.60
   7  16   2  -32.00   27.10
  -8 -16  -2  199.08   42.10
  -8 -16  -2  237.58   36.80
   8  16   2  286.87   37.80
  -9 -16  -2  240.08   43.30
  -9 -16  -2  183.28   34.30
  -9 -16  -2  252.77   31.20
   9  16   2  244.18   37.50
 -10 -16  -2    9.40   31.20
 -10 -16  -2  -15.60   31.90
 -10 -16  -2   36.70   25.90
  10  16   2   40.50   33.20
 -11 -16  -2   18.10   27.70
 -11 -16  -2   34.70   33.20
  11  16   2  -27.90   34.40
 -12 -16  -2  -11.20   28.70
   2 -17  -2  -20.90   37.10
   1 -17  -2  -11.90   38.90
  -1  17   2   71.49   40.60
   0 -17  -2  337.07   51.59
   0  17   2  247.98   40.80
  -1 -17  -2  252.17   34.10
  -1 -17  -2  254.97   39.60
   1  17   2  186.98   39.60
  -2 -17  -2    2.80   32.70
  -2 -17  -2   24.80   28.90
   2  17   2  -18.00   27.60
   2  17   2   35.50   32.40
  -3 -17  -2   92.49   34.20
  -3 -17  -2  130.19   30.60
   3  17   2  128.69   30.10
   3  17   2   81.69   33.70
  -4 -17  -2  628.34   64.59
  -4 -17  -2  644.84   63.69
   4  17   2  696.23   67.69
   4  17   2  646.64   60.79
  -5 -17  -2  593.94   59.39
  -5 -17  -2  536.45   61.49
   5  17   2  481.85   56.29
   5  17   2  588.24   63.49
  -6 -17  -2   92.39   28.10
  -6 -17  -2  112.49   33.20
   6  17   2   91.29   30.30
  -7 -17  -2  -20.80   36.90
  -7 -17  -2   12.10   26.00
   7  17   2   26.40   32.10
  -8 -17  -2  104.79   30.90
  -8 -17  -2  104.99   36.60
  -8 -17  -2  115.09   29.10
   8  17   2  111.69   35.10
  -9 -17  -2   69.59   34.30
  -9 -17  -2   56.19   27.60
  -9 -17  -2   74.39   32.90
   9  17   2   80.49   34.80
 -10 -17  -2   15.30   27.30
 -10 -17  -2   21.10   33.50
  10  17   2   -0.50   34.70
 -11 -17  -2  -15.60   31.00
 -12 -17  -2  -22.50   28.80
   0 -18  -2  263.87   42.20
  -1 -18  -2  156.88   38.20
   1  18   2  131.89   37.60
  -2 -18  -2   28.60   34.60
  -3 -18  -2  468.55   59.09
  -3 -18  -2  412.26   56.39
   3  18   2  304.27   43.60
  -4 -18  -2  509.35   60.89
  -4 -18  -2  533.35   60.99
   4  18   2  499.65   66.39
  -5 -18  -2  104.49   34.80
  -5 -18  -2  110.69   29.70
   5  18   2   55.39   34.20
  -6 -18  -2  -10.00   33.70
  -6 -18  -2   -2.50   28.20
   6  18   2    6.60   33.00
  -7 -18  -2   86.09   33.50
  -7 -18  -2   80.59   29.90
   7  18   2   42.20   34.60
  -8 -18  -2   76.99   34.40
  -8 -18  -2   84.09   30.30
  -9 -18  -2   67.29   28.80
   9  18   2   26.60   35.10
 -10 -18  -2  -19.70   29.20
  10  18   2  -22.30   43.20
 -11 -18  -2  -23.70   31.00
   3  19   2   78.59   37.90
   5  19   2   30.60   35.20
  -6 -19  -2  169.18   33.00
   6  19   2  180.58   39.20
  -7 -19  -2  198.48   44.30
   7  19   2   95.39   37.70
  -8 -19  -2   95.99   30.20
   8  19   2   25.50   36.30
  -9 -19  -2   -1.40   29.60
   9  19   2   22.30   38.80
 -11 -19  -2  -17.20   30.00
   5  20   2  -57.99   36.30
   7  20   2    3.80   38.20
   8  20   2   -0.10   39.60
  -9 -20  -2   31.70   33.30
 -10 -20  -2   17.40   32.10
   7  21   2  -36.10   47.90
   5  19  -3   11.90   39.00
  -9 -18   3   23.30   33.40
  -7 -18   3   44.20   30.20
   6  18  -3  -23.00   36.60
   5  18  -3   39.70   37.60
   3  18  -3   38.30   37.50
  -9 -17   3   -1.70   30.30
  -8 -17   3   -0.70   28.20
   7  17  -3   14.30   42.90
  -7 -17   3    4.90   27.80
   6  17  -3  -10.10   35.60
  -6 -17   3   30.40   28.50
   5  17  -3   10.50   35.70
   4  17  -3   45.10   36.90
  -4 -17   3  122.89   31.10
   3  17  -3   16.50   36.50
   1  17  -3  204.98   41.90
 -10 -16   3  -32.20   28.50
  -9 -16   3   16.60   33.80
   8  16  -3  -22.80   36.30
  -8 -16   3   49.60   28.40
   7  16  -3   38.80   36.50
  -7 -16   3   33.00   27.80
   6  16  -3  143.69   43.10
  -6 -16   3  132.39   29.80
  -6 -16   3  117.79   42.60
   5  16  -3  176.18   38.20
  -5 -16   3  203.48   38.10
  -5 -16   3  225.78   31.90
   4  16  -3   51.89   36.40
   4  16  -3   91.59   35.70
  -4 -16   3   41.30   35.90
  -4 -16   3   83.99   28.50
   3  16  -3   51.99   34.90
  -3 -16   3   91.79   29.10
  -3 -16   3   19.60   35.50
   2  16  -3  600.64   71.49
  -2 -16   3  589.64   67.69
  -2 -16   3  606.54   64.79
   1  16  -3  568.64   74.49
  -1 -16   3  629.14   73.19
  -1 -16   3  671.53   81.19
   0  16  -3  177.78   42.30
  -1  16  -3   28.40   48.40
   9  15  -3   21.00   36.00
  -9 -15   3   -1.50   27.30
   8  15  -3  -32.90   34.20
  -8 -15   3   21.50   32.00
  -8 -15   3   22.90   27.20
   7  15  -3   48.70   35.60
  -7 -15   3   85.49   27.30
  -7 -15   3  110.69   32.10
   6  15  -3  179.68   37.30
  -6 -15   3   75.29   30.90
  -6 -15   3  152.58   33.80
   5  15  -3   70.39   34.80
   5  15  -3   56.59   35.60
  -5 -15   3  115.29   27.30
  -5 -15   3   73.69   46.40
   4  15  -3   26.60   51.39
   4  15  -3  -40.40   37.70
  -4 -15   3   -4.60   26.20
   3  15  -3  116.59   32.60
   3  15  -3  145.79   36.00
  -3 -15   3  178.28   30.10
   2  15  -3  679.43   69.59
   2  15  -3  558.34   63.59
  -2 -15   3  732.33   61.29
   1  15  -3  238.38   37.50
  -1 -15   3  302.97   46.50
   0  15  -3   48.30   36.40
   0 -15   3   71.29   30.30
   1 -15   3   40.00   39.60
  -2  15  -3  209.58   42.10
   2 -15   3  261.27   52.09
 -11 -14   3   -8.50   27.80
  10  14  -3  -40.70   35.00
 -10 -14   3   -1.30   28.70
 -10 -14   3   15.80   36.00
   9  14  -3   17.20   33.60
  -9 -14   3   25.40   26.40
  -9 -14   3  -40.10   33.40
  -9 -14   3   11.00   30.70
   8  14  -3    5.70   32.70
  -8 -14   3   14.10   25.20
  -8 -14   3   -8.60   35.60
  -8 -14   3   -3.20   30.50
   7  14  -3  173.68   36.90
  -7 -14   3  210.98   28.90
  -7 -14   3  127.99   32.20
  -7 -14   3  203.78   35.10
   6  14  -3  534.05   61.59
  -6 -14   3  475.95   55.89
  -6 -14   3  538.85   54.99
   5  14  -3  191.18   35.30
   5  14  -3  173.18   32.90
  -5 -14   3  145.69   31.20
  -5 -14   3  217.48   35.10
  -5 -14   3  239.38   30.10
   4  14  -3   16.50   31.60
   4  14  -3  -27.80   28.10
  -4 -14   3  -54.09   26.20
  -4 -14   3   14.20   25.40
  -4 -14   3  -50.89   30.50
   3  14  -3  134.59   38.60
   3  14  -3   73.89   30.00
  -3 -14   3  127.99   33.60
  -3 -14   3  119.29   27.50
   2  14  -3  437.06   56.99
   2  14  -3  282.57   37.30
  -2 -14   3  354.96   41.90
  -2 -14   3  365.26   54.89
   1  14  -3  -24.50   29.80
   1  14  -3   41.80   32.90
  -1 -14   3  -16.00   34.10
  -1 -14   3   46.70   28.00
   0  14  -3   39.20   30.90
   0  14  -3  121.79   35.90
   0 -14   3   20.30   36.10
   0 -14   3  103.09   28.90
  -1  14  -3  184.48   38.50
  -1  14  -3  115.49   33.10
   1 -14   3  201.08   32.30
   1 -14   3  199.88   42.20
  -2  14  -3  236.28   37.50
  -2  14  -3  285.27   48.00
   2 -14   3  328.97   53.99
  -3  14  -3   96.19   36.40
   3 -14   3    8.80   42.70
   4 -14   3  -38.70   61.99
 -11 -13   3  -61.19   32.70
 -11 -13   3   -4.00   27.00
  10  13  -3  -11.10   31.50
 -10 -13   3  -19.50   30.90
 -10 -13   3   11.60   31.50
 -10 -13   3   16.50   25.80
   9  13  -3    4.90   31.80
  -9 -13   3    2.20   24.70
  -9 -13   3  -50.49   36.50
  -9 -13   3   23.00   47.40
   8  13  -3    8.40   32.50
  -8 -13   3   13.10   24.60
  -8 -13   3  -27.80   28.80
  -8 -13   3   27.50   29.00
   7  13  -3  116.39   35.10
  -7 -13   3  113.59   31.20
  -7 -13   3  156.08   29.20
  -7 -13   3  133.39   31.90
   6  13  -3  127.69   31.90
   6  13  -3   56.39   29.20
  -6 -13   3   50.39   27.20
  -6 -13   3  111.79   31.60
  -6 -13   3  121.39   24.90
   5  13  -3  -33.90   34.20
   5  13  -3   39.40   30.30
  -5 -13   3   37.80   24.20
  -5 -13   3  -14.00   25.30
  -5 -13   3  -12.30   28.10
   4  13  -3  340.77   37.10
   4  13  -3  208.68   33.30
  -4 -13   3  276.77   37.10
  -4 -13   3  341.97   44.90
   3  13  -3  801.22   67.39
   3  13  -3  940.51   71.59
  -3 -13   3  764.02   68.69
  -3 -13   3  736.83   64.79
  -3 -13   3  896.41   64.59
   2  13  -3  726.23   64.09
   2  13  -3  812.32   67.99
  -2 -13   3  640.24   66.29
  -2 -13   3  856.01   76.89
   1  13  -3   35.90   32.80
  -1 -13   3  -32.50   31.00
  -1 -13   3   51.09   25.50
   0  13  -3  276.17   36.50
   0  13  -3  308.87   40.50
   0 -13   3  394.76   48.50
   0 -13   3  382.26   55.19
  -1  13  -3  295.67   41.10
  -1  13  -3  234.18   36.00
   1 -13   3  284.47   42.50
   1 -13   3  452.55   49.90
  -2  13  -3   36.50   29.70
  -2  13  -3   53.49   35.70
   2 -13   3   76.49   37.90
  -3  13  -3   41.30   35.00
   3 -13   3   43.80   30.20
   3 -13   3    9.00   40.90
  -4  13  -3   98.09   35.80
  -4  13  -3   32.90   30.90
   4 -13   3   49.10   44.90
   4 -13   3  109.99   31.60
  -5  13  -3   82.79   42.20
   5 -13   3   48.20   44.20
 -12 -12   3   27.50   27.10
 -11 -12   3  -15.20   30.00
 -11 -12   3    6.60   31.70
  10  12  -3   18.40   30.20
 -10 -12   3   55.99   25.20
 -10 -12   3   -3.70   30.20
 -10 -12   3   42.10   36.20
   9  12  -3  -47.70   29.60
  -9 -12   3   11.30   23.90
  -9 -12   3  -10.80   29.40
  -9 -12   3  -25.50   29.20
   8  12  -3   -0.90   30.30
  -8 -12   3   33.50   28.50
  -8 -12   3   21.40   23.90
  -8 -12   3  -16.90   27.80
   7  12  -3   33.10   29.50
  -7 -12   3   17.50   27.70
  -7 -12   3    0.90   26.20
  -7 -12   3   44.20   27.10
   6  12  -3  -25.50   24.90
   6  12  -3   -1.10   33.30
  -6 -12   3   -1.10   25.60
  -6 -12   3    1.60   27.60
  -6 -12   3   21.70   21.90
   5  12  -3  208.88   32.80
   5  12  -3  253.87   33.80
  -5 -12   3  302.67   45.80
  -5 -12   3  230.28   31.30
  -5 -12   3  332.17   41.10
   4  12  -3 1123.19   75.49
   4  12  -3  916.61   72.99
  -4 -12   3  982.70   73.99
  -4 -12   3  999.60   70.39
  -4 -12   3  885.01   71.59
   3  12  -3  703.43   61.39
   3  12  -3  813.52   65.39
  -3 -12   3  684.03   60.49
  -3 -12   3  751.22   65.19
  -3 -12   3  783.22   59.29
   2  12  -3  -28.30   24.00
   2  12  -3   67.29   28.90
  -2 -12   3   19.90   24.00
  -2 -12   3   53.69   23.60
  -2 -12   3  -37.90   28.50
   1  12  -3  159.28   31.00
   1  12  -3  115.59   27.40
  -1 -12   3  166.68   25.70
  -1 -12   3   86.09   26.80
  -1 -12   3  121.89   33.00
   0  12  -3  654.03   60.29
   0 -12   3  742.43   58.99
   0 -12   3  654.53   64.09
  -1  12  -3  529.35   56.49
  -1  12  -3  578.64   63.79
   1 -12   3  562.44   63.59
   1 -12   3  696.03   56.39
  -2  12  -3   23.20   33.30
  -2  12  -3  -34.70   27.20
   2 -12   3  -58.79   35.30
  -3  12  -3  150.78   36.00
   3 -12   3  173.18   42.00
   3 -12   3  182.98   31.70
  -4  12  -3   90.29   30.80
  -4  12  -3  164.88   35.40
   4 -12   3  153.48   43.10
   4 -12   3  196.48   31.10
  -5  12  -3   58.49   38.50
  -5  12  -3    1.20   30.60
  -6  12  -3  -77.29   29.60
  -6  12  -3   16.10   31.00
   6 -12   3  -27.00   43.50
 -12 -11   3    6.70   36.30
 -12 -11   3   -2.90   25.80
 -12 -11   3   20.60   33.90
  11  11  -3   33.30   28.80
 -11 -11   3   13.10   24.90
 -10 -11   3    9.80   28.30
 -10 -11   3   47.20   29.70
 -10 -11   3   42.60   24.60
   9  11  -3  166.48   32.80
  -9 -11   3  140.79   31.80
  -9 -11   3  157.28   25.50
  -9 -11   3  130.29   31.70
   8  11  -3  413.16   53.19
  -8 -11   3  352.06   44.40
  -8 -11   3  415.66   52.79
  -8 -11   3  363.16   50.49
   7  11  -3  106.89   37.60
   7  11  -3  130.49   29.00
  -7 -11   3   89.69   27.40
  -7 -11   3   93.29   28.20
  -7 -11   3   94.19   22.50
   6  11  -3    8.10   26.10
   6  11  -3  -27.00   23.30
  -6 -11   3   10.00   20.70
  -6 -11   3  -20.40   25.40
  -6 -11   3  -39.30   39.50
   5  11  -3  304.77   52.89
   5  11  -3  254.97   31.50
  -5 -11   3  260.37   31.10
  -5 -11   3  310.57   40.30
  -5 -11   3  376.26   45.20
   4  11  -3 1365.86   93.69
   4  11  -3 1533.05   95.99
  -4 -11   3 1361.16   93.29
  -4 -11   3 1421.46   91.59
  -4 -11   3 1462.75   95.09
   3  11  -3  623.54   55.69
   3  11  -3  526.35   52.29
  -3 -11   3  530.65   50.29
  -3 -11   3  617.54   49.10
  -3 -11   3  473.85   53.89
   2  11  -3  158.18   28.80
   2  11  -3   74.79   24.50
  -2 -11   3  107.99   29.70
  -2 -11   3   77.29   23.50
  -2 -11   3  127.69   23.00
   1  11  -3  733.63   61.69
   1  11  -3  779.82   65.99
  -1 -11   3  782.02   60.09
  -1 -11   3  812.62   65.59
   0  11  -3 1091.79   76.89
   0  11  -3 1065.19   80.89
   0 -11   3 1215.48   76.29
   0 -11   3  984.70   75.99
   0 -11   3 1146.39   82.39
  -1  11  -3  246.38   30.50
  -1  11  -3  242.48   52.19
   1 -11   3  408.66   44.10
   1 -11   3  240.88   38.30
  -2  11  -3   -6.90   25.00
  -2  11  -3   32.90   31.50
   2 -11   3  -11.20   33.30
  -3  11  -3  197.08   35.60
  -3  11  -3  164.48   43.10
   3 -11   3  203.78   31.40
   3 -11   3  136.29   39.90
  -4  11  -3  103.29   33.20
  -4  11  -3   87.49   28.50
   4 -11   3  106.39   28.90
   4 -11   3   73.29   40.20
  -5  11  -3   -2.00   31.20
  -5  11  -3  -28.80   28.00
   5 -11   3   50.09   27.10
   5 -11   3  -32.70   39.50
  -6  11  -3  -24.90   28.50
   6 -11   3  -60.09   23.70
   6 -11   3  -48.10   42.70
  -7  11  -3  -21.80   27.40
  -7  11  -3  -77.79   28.90
   7 -11   3  -56.09   42.90
 -13 -10   3   32.60   38.80
  12  10  -3   -5.90   25.80
 -12 -10   3   14.40   27.80
 -12 -10   3   30.40   25.50
 -12 -10   3   53.99   32.90
  11  10  -3    7.00   26.80
 -11 -10   3   -6.70   26.20
 -11 -10   3    3.20   30.70
 -11 -10   3  -12.80   24.30
  10  10  -3    5.10   28.80
 -10 -10   3  -17.60   30.70
 -10 -10   3   -0.30   29.60
 -10 -10   3   32.40   22.80
  -9 -10   3  466.05   50.79
  -9 -10   3  303.77   38.00
  -9 -10   3  443.46   46.10
   8  10  -3  327.47   34.60
  -8 -10   3  264.17   32.50
  -8 -10   3  248.28   30.20
  -8 -10   3  344.07   47.20
   7  10  -3    4.20   25.30
   7  10  -3  -14.70   22.10
  -7 -10   3  -34.00   25.50
  -7 -10   3  -20.90   23.90
  -7 -10   3    5.40   19.20
   6  10  -3  382.66   47.90
  -6 -10   3  367.86   40.00
  -6 -10   3  345.67   45.40
  -6 -10   3  296.97   32.80
   5  10  -3 1717.23  109.69
   5  10  -3 1728.03  108.19
   5  10  -3 1629.94  106.69
  -5 -10   3 1831.72  108.79
  -5 -10   3 1673.43  104.59
  -5 -10   3 1509.15  112.69
   4  10  -3 2525.95  146.49
   4  10  -3 1984.60  131.79
   4  10  -3 2012.60  129.59
  -4 -10   3 2205.18  131.19
  -4 -10   3 1989.80  129.09
  -4 -10   3 2114.09  127.79
   3  10  -3   19.50   23.90
   3  10  -3   14.00   20.80
   3  10  -3    6.40   25.90
  -3 -10   3  -15.90   25.40
  -3 -10   3   -6.80   20.30
  -3 -10   3   62.69   19.60
   2  10  -3  478.55   52.89
   2  10  -3  569.24   53.39
  -2 -10   3  486.15   53.29
  -2 -10   3  620.84   47.00
  -2 -10   3  488.25   47.70
   1  10  -3 1596.54  112.69
   1  10  -3 1721.03  109.59
   1  10  -3 1794.12  112.19
  -1 -10   3 1838.42  113.09
  -1 -10   3 1856.51  108.59
  -1 -10   3 1742.13  109.19
   0  10  -3 2178.98  133.09
   0  10  -3 2179.18  135.29
   0  10  -3 2032.10  135.89
   0 -10   3 2285.67  132.39
   0 -10   3 2225.78  134.99
   0 -10   3 2191.78  136.19
  -1  10  -3  441.46   45.70
  -1  10  -3  452.05   52.39
  -1  10  -3  287.27   54.09
   1 -10   3  407.16   44.20
   1 -10   3  322.27   50.89
   1 -10   3  481.55   45.00
  -2  10  -3    9.50   23.90
  -2  10  -3   64.79   31.00
   2 -10   3   62.99   32.50
  -3  10  -3  114.09   31.70
  -3  10  -3    2.20   28.70
   3 -10   3    9.20   27.00
   3 -10   3   79.79   35.10
  -4  10  -3  -42.70   25.30
  -4  10  -3  -30.10   30.00
   4 -10   3  -13.40   25.80
   4 -10   3  -79.09   35.20
  -5  10  -3  -25.70   30.50
  -5  10  -3  -67.79   25.30
   5 -10   3  -35.10   37.90
   5 -10   3  -55.09   24.10
  -6  10  -3  -75.99   26.50
  -6  10  -3  -45.10   27.80
   6 -10   3  -95.09   38.20
  -7  10  -3  -68.09   29.20
   7 -10   3   -9.20   41.10
  -8  10  -3  -12.30   25.30
   8 -10   3    1.50   43.40
 -13  -9   3    0.30   32.60
 -13  -9   3  -27.50   30.60
 -13  -9   3  -19.60   23.80
  12   9  -3  -27.80   29.80
 -12  -9   3   38.60   26.20
 -12  -9   3  -17.40   35.60
  11   9  -3  -21.80   25.30
 -11  -9   3  -17.30   24.40
 -11  -9   3    3.30   29.20
 -11  -9   3   15.60   23.10
  10   9  -3   -3.40   26.20
 -10  -9   3   -6.30   28.30
 -10  -9   3   -4.30   20.90
 -10  -9   3   -1.50   24.90
  -9  -9   3  366.76   42.00
  -9  -9   3  341.87   47.60
  -9  -9   3  256.47   37.60
  -8  -9   3  211.88   34.60
  -8  -9   3  169.28   30.40
  -8  -9   3  147.89   27.30
   7   9  -3   52.69   21.10
   7   9  -3   64.59   24.50
  -7  -9   3   22.50   23.60
  -7  -9   3   39.50   18.90
   6   9  -3  495.85   53.59
   6   9  -3  536.85   50.09
   6   9  -3  615.34   53.29
  -6  -9   3  574.54   52.19
  -6  -9   3  558.14   47.00
  -6  -9   3  608.74   51.79
   5   9  -3 1984.30  121.99
   5   9  -3 2018.90  121.39
   5   9  -3 1887.91  119.79
  -5  -9   3 1859.61  119.99
  -5  -9   3 1936.01  118.19
  -5  -9   3 2012.80  121.19
   4   9  -3 2006.80  118.89
   4   9  -3 1804.72  117.29
   4   9  -3 2059.49  121.99
  -4  -9   3 1903.41  118.79
  -4  -9   3 1799.32  117.09
  -4  -9   3 1906.61  115.89
   3   9  -3   70.29   26.10
   3   9  -3   57.09   20.00
  -3  -9   3   78.89   22.30
  -3  -9   3   58.19   19.40
  -3  -9   3   66.09   24.10
   2   9  -3 1066.19   77.89
   2   9  -3  959.80   69.99
   2   9  -3 1080.19   73.19
  -2  -9   3 1060.49   68.79
  -2  -9   3 1037.20   73.29
  -2  -9   3  995.20   69.49
   1   9  -3  745.13   86.29
   1   9  -3  960.50   68.09
   1   9  -3  956.40   64.29
  -1  -9   3  921.91   63.69
  -1  -9   3  896.81   68.29
  -1  -9   3  952.60   62.99
   0   9  -3  583.04   64.69
   0   9  -3  656.73   56.29
   0   9  -3  661.33   51.39
   0  -9   3  699.33   50.59
   0  -9   3  575.14   56.79
   0  -9   3  599.84   50.19
  -1   9  -3  125.59   28.70
  -1   9  -3  143.79   23.50
  -1   9  -3  170.08   27.40
   1  -9   3  130.39   22.30
   1  -9   3  160.58   22.50
   1  -9   3  148.39   31.40
  -2   9  -3  368.76   49.10
  -2   9  -3  410.36   43.90
  -2   9  -3  495.15   52.99
   2  -9   3  385.56   42.20
   2  -9   3  342.17   51.79
  -3   9  -3  117.09   30.20
  -3   9  -3   58.49   24.30
  -3   9  -3   72.19   45.90
   3  -9   3   82.69   27.10
   3  -9   3   84.29   51.89
   3  -9   3   51.99   28.60
  -4   9  -3  -37.40   23.10
  -4   9  -3  -36.30   28.10
   4  -9   3  -56.39   33.20
   4  -9   3   10.30   24.20
  -5   9  -3  -70.19   24.80
  -5   9  -3  -35.30   29.10
   5  -9   3  -44.10   34.50
  -6   9  -3   32.10   28.00
  -6   9  -3  -35.00   26.00
   6  -9   3   -0.60   37.70
  -7   9  -3   27.20   26.30
   7  -9   3   12.30   40.00
   8  -9   3  113.59   42.90
   9  -9   3  -20.30   44.80
 -13  -8   3    6.00   26.40
 -13  -8   3   25.40   22.60
 -13  -8   3   50.69   33.60
 -12  -8   3   20.00   25.00
 -12  -8   3    8.30   22.90
 -12  -8   3  -37.70   30.70
  11   8  -3   24.00   23.30
 -11  -8   3   19.50   23.80
 -11  -8   3   39.50   22.80
 -11  -8   3   55.39   30.00
  10   8  -3  142.39   26.80
 -10  -8   3  162.28   31.00
 -10  -8   3  115.69   25.10
 -10  -8   3  115.39   22.80
   9   8  -3  349.67   47.60
  -9  -8   3  394.26   47.30
  -9  -8   3  381.06   41.20
  -9  -8   3  358.16   46.90
   8   8  -3    9.80   30.20
   8   8  -3   38.70   20.80
  -8  -8   3   26.10   24.20
  -8  -8   3   31.00   18.80
   7   8  -3  432.36   43.10
   7   8  -3  376.16   43.50
   7   8  -3  482.85   47.60
  -7  -8   3  454.55   42.60
  -7  -8   3  443.36   48.00
  -7  -8   3  487.15   47.60
   6   8  -3 1621.04   99.89
   6   8  -3 1465.55  100.49
   6   8  -3 1541.05   98.19
  -6  -8   3 1594.04   96.89
  -6  -8   3 1547.65   99.29
  -6  -8   3 1612.14   99.79
   5   8  -3 2090.29  124.19
   5   8  -3 1983.70  125.99
   5   8  -3 2096.79  125.89
  -5  -8   3 2020.40  124.49
  -5  -8   3 2037.40  125.79
  -5  -8   3 2081.09  122.89
   4   8  -3  999.70   69.79
   4   8  -3 1105.19   72.79
   4   8  -3 1057.89   72.59
  -4  -8   3 1006.70   68.59
  -4  -8   3 1041.20   70.29
  -4  -8   3 1107.09   71.99
   3   8  -3  -26.00   19.90
   3   8  -3  -30.90   16.70
   3   8  -3   13.70   20.70
  -3  -8   3  -15.60   27.60
  -3  -8   3  -48.30   16.60
  -3  -8   3   20.00   21.20
   2   8  -3 1379.56   89.59
   2   8  -3 1425.06   91.79
   2   8  -3 1445.56   92.39
  -2  -8   3 1404.06   88.99
  -2  -8   3 1451.15   88.69
  -2  -8   3 1492.45   92.09
   1   8  -3  305.97   39.80
   1   8  -3  334.07   36.80
   1   8  -3  374.06   42.20
  -1  -8   3  338.97   35.80
  -1  -8   3  388.66   35.90
  -1  -8   3  253.77   41.30
   0   8  -3  -31.00   17.60
   0   8  -3  -24.30   21.40
   0   8  -3   21.30   21.30
   0  -8   3  -14.80   16.20
   0  -8   3   -2.40   16.80
   0  -8   3  -41.70   22.70
  -1   8  -3  -15.70   18.40
  -1   8  -3   34.50   22.40
  -1   8  -3    3.00   22.40
   1  -8   3    6.50   17.10
   1  -8   3   14.60   25.40
   1  -8   3   -5.40   18.00
  -2   8  -3  232.88   30.20
  -2   8  -3  270.37   31.80
  -2   8  -3  303.57   47.00
   2  -8   3  297.47   36.50
   2  -8   3  346.37   45.80
  -3   8  -3  106.89   28.10
  -3   8  -3   94.19   22.40
  -3   8  -3  125.69   28.10
   3  -8   3  125.09   21.00
   3  -8   3  140.49   27.40
   3  -8   3   73.19   30.40
  -4   8  -3    5.60   21.60
  -4   8  -3   -8.80   27.90
  -4   8  -3   38.20   27.40
   4  -8   3    9.80   22.60
   4  -8   3   19.60   20.60
   4  -8   3  -59.19   30.80
  -5   8  -3  -22.70   22.80
  -5   8  -3   26.00   27.30
   5  -8   3   -9.80   32.70
   5  -8   3   -0.50   22.30
  -6   8  -3  406.06   45.00
  -6   8  -3  237.78   33.50
   6  -8   3  348.67   42.70
  -7   8  -3  130.49   33.90
  -7   8  -3   91.89   26.90
   7  -8   3  142.59   39.80
   8  -8   3   50.59   39.90
   9  -8   3  -11.70   63.69
  10  -8   3  237.28   48.80
 -14  -7   3   -7.40   37.80
 -13  -7   3   21.50   44.20
 -12  -7   3   10.10   30.30
 -11  -7   3   88.79   30.20
 -11  -7   3  113.79   23.60
 -11  -7   3  103.29   24.00
  10   7  -3  392.16   44.50
 -10  -7   3  379.96   44.00
 -10  -7   3  372.86   49.30
 -10  -7   3  383.86   40.60
   9   7  -3  395.26   45.80
  -9  -7   3  425.56   40.80
  -9  -7   3  425.06   47.20
  -9  -7   3  365.16   46.00
   8   7  -3  -27.60   21.60
   8   7  -3   20.00   17.70
   8   7  -3  -13.00   23.60
  -8  -7   3    3.00   17.50
  -8  -7   3  -27.50   20.90
  -8  -7   3   27.80   23.50
   7   7  -3  607.84   52.59
  -7  -7   3  526.15   52.59
  -7  -7   3  636.24   51.49
  -7  -7   3  651.13   47.60
   6   7  -3 1597.44   98.79
   6   7  -3 1532.55  100.59
   6   7  -3 1630.24  100.49
  -6  -7   3 1609.34  101.09
  -6  -7   3 1664.63  100.39
  -6  -7   3 1588.14   97.79
   5   7  -3  114.49   20.60
   5   7  -3   91.29   17.70
   5   7  -3   35.80   20.70
  -5  -7   3   99.39   18.90
  -5  -7   3   74.89   21.80
  -5  -7   3  102.39   16.50
   4   7  -3  359.46   36.10
   4   7  -3  311.27   38.10
   4   7  -3  353.26   39.70
  -4  -7   3  333.77   36.90
  -4  -7   3  361.56   38.50
  -4  -7   3  391.46   33.80
   3   7  -3 1279.47   83.39
   3   7  -3 1326.67   83.59
   3   7  -3 1215.48   82.99
  -3  -7   3 1272.47   81.79
  -3  -7   3 1337.67   83.59
  -3  -7   3 1379.76   80.79
   2   7  -3 1766.22  109.49
   2   7  -3 1799.02  111.89
   2   7  -3 1835.12  110.89
  -2  -7   3 1800.12  109.49
  -2  -7   3 1897.71  108.79
  -2  -7   3 1810.22  111.79
   1   7  -3  808.02   60.69
   1   7  -3  881.51   58.69
   1   7  -3  963.40   61.39
  -1  -7   3  817.72   62.09
  -1  -7   3  816.42   58.69
  -1  -7   3  910.41   57.69
   0   7  -3   49.70   19.40
   0   7  -3   -2.40   19.40
   0   7  -3    5.30   15.70
   0  -7   3   24.10   15.30
   0  -7   3   -4.80   14.60
   0  -7   3    1.80   21.60
  -1   7  -3  441.66   42.80
  -1   7  -3  478.95   45.50
  -1   7  -3  442.76   41.00
   1  -7   3  450.45   39.50
   1  -7   3  473.25   46.00
   1  -7   3  424.46   40.30
  -2   7  -3   52.79   21.40
  -2   7  -3   25.30   22.70
  -2   7  -3  -16.60   32.40
   2  -7   3    1.90    4.60
   2  -7   3    4.40   16.10
   2  -7   3   -3.20   24.20
  -3   7  -3   43.40   24.50
  -3   7  -3   59.39   24.00
  -3   7  -3   38.30   18.80
   3  -7   3   47.60   25.80
   3  -7   3   59.49   26.40
   3  -7   3   12.20   16.90
  -4   7  -3   42.20   25.20
  -4   7  -3   -3.80   20.00
  -4   7  -3   36.80   25.60
   4  -7   3   -2.00   17.80
   4  -7   3   32.10   28.60
   4  -7   3  -34.40   20.20
  -5   7  -3  -47.20   26.40
  -5   7  -3  -29.00   20.70
  -5   7  -3  -58.19   25.00
   5  -7   3  -28.90   19.80
   5  -7   3  -28.20   18.40
  -6   7  -3   50.59   22.90
  -6   7  -3   47.00   24.90
   6  -7   3   88.79   33.40
   7  -7   3   67.09   35.50
   8  -7   3  -47.30   36.50
   9  -7   3   65.29   42.20
  10  -7   3  209.58   54.19
  11  -7   3   43.50   66.49
 -14  -6   3   29.00   35.10
 -13  -6   3   -6.20   38.40
 -12  -6   3   -4.60   30.30
 -11  -6   3  130.39   23.00
 -11  -6   3   55.29   22.10
 -11  -6   3  108.79   30.10
  10   6  -3  175.98   30.30
 -10  -6   3  182.18   24.20
 -10  -6   3  228.08   31.40
 -10  -6   3  179.28   22.90
   9   6  -3   85.09   29.40
   9   6  -3   52.89   21.40
  -9  -6   3   56.09   20.30
  -9  -6   3   44.40   19.70
  -9  -6   3   69.39   28.30
   8   6  -3   62.59   21.50
   8   6  -3   69.89   23.70
   8   6  -3   83.49   17.40
  -8  -6   3   78.29   20.80
  -8  -6   3  101.29   24.50
  -8  -6   3   76.39   18.10
   7   6  -3  540.15   40.60
   7   6  -3  610.24   46.20
   7   6  -3  444.06   46.00
  -7  -6   3  530.95   46.10
  -7  -6   3  455.35   46.30
  -7  -6   3  482.25   41.90
   6   6  -3 1000.40   66.49
   6   6  -3 1022.30   69.19
  -6  -6   3 1041.50   66.19
  -6  -6   3 1023.20   68.99
  -6  -6   3 1035.00   68.69
   5   6  -3   26.10   14.90
   5   6  -3   31.60   17.40
   5   6  -3   13.40   18.00
  -5  -6   3   28.00   16.10
  -5  -6   3   42.00   14.30
  -5  -6   3   42.30   19.40
   4   6  -3  681.23   49.00
   4   6  -3  660.83   47.40
   4   6  -3  672.43   50.19
  -4  -6   3  705.43   49.20
  -4  -6   3  621.74   46.40
  -4  -6   3  645.94   48.50
   3   6  -3 3778.42  218.58
   3   6  -3 3800.92  217.48
  -3  -6   3 3684.83  216.38
  -3  -6   3 3614.74  217.08
  -3  -6   3 3802.92  218.28
   2   6  -3  555.34   41.90
   2   6  -3  564.54   44.40
   2   6  -3  495.85   43.90
  -2  -6   3  574.74   40.10
  -2  -6   3  590.34   41.50
  -2  -6   3  511.35   44.10
   1   6  -3   46.10   14.70
   1   6  -3   67.89   17.00
   1   6  -3   64.49   18.10
  -1  -6   3   77.39   14.20
  -1  -6   3   60.09   19.50
  -1  -6   3   71.69   14.10
   0   6  -3  386.36   37.60
   0   6  -3  350.66   33.80
   0   6  -3  382.56   35.60
   0  -6   3  349.77   43.40
   0  -6   3  330.47   37.70
   0  -6   3  348.57   32.60
  -1   6  -3   56.89   18.40
  -1   6  -3   33.00   18.10
  -1   6  -3   31.60   14.90
   1  -6   3   29.70   13.60
   1  -6   3   56.99   14.80
   1  -6   3   65.09   21.00
  -2   6  -3    1.70   27.20
  -2   6  -3   11.90   19.80
  -2   6  -3    0.20   18.50
   2  -6   3    5.50    5.40
   2  -6   3  -13.20   13.40
   2  -6   3  -39.20   20.90
  -3   6  -3   17.20   16.30
  -3   6  -3   46.30   20.10
  -3   6  -3   47.80   21.50
   3  -6   3   15.00   14.80
   3  -6   3   44.50   27.30
   3  -6   3   16.30   23.40
  -4   6  -3   48.20   24.10
  -4   6  -3   85.29   23.40
  -4   6  -3   25.00   18.30
   4  -6   3  -19.20   18.70
   4  -6   3   67.39   26.00
   4  -6   3   50.59   16.20
  -5   6  -3   -1.30   24.20
  -5   6  -3  -27.30   18.50
  -5   6  -3  -63.09   22.70
   5  -6   3  -16.30   16.10
   5  -6   3  -14.70   27.00
   5  -6   3  -51.59   17.40
  -6   6  -3  123.69   22.10
  -6   6  -3  141.69   28.60
  -6   6  -3  100.69   25.20
   6  -6   3  126.09   33.50
   7  -6   3   29.50   32.80
   8  -6   3   57.99   36.10
   9  -6   3  281.37   45.70
  10  -6   3  217.38   45.20
  11  -6   3  -14.50   42.90
 -14  -5   3  -10.10   34.70
 -13  -5   3    6.90   32.70
 -12  -5   3    8.60   30.40
 -11  -5   3  111.69   30.50
 -10  -5   3   -7.80   26.40
 -10  -5   3   25.80   18.20
   9   5  -3  177.78   28.20
  -9  -5   3  158.08   28.40
  -9  -5   3  274.97   33.80
   8   5  -3 1043.50   71.29
   8   5  -3  993.70   67.69
  -8  -5   3 1079.49   71.19
  -8  -5   3 1125.29   73.09
  -8  -5   3 1121.59   69.29
   7   5  -3 2196.38  130.79
   7   5  -3 2050.09  128.69
   7   5  -3 2164.38  131.79
  -7  -5   3 2225.98  129.39
  -7  -5   3 2243.18  130.99
  -7  -5   3 2219.38  131.99
   6   5  -3  544.15   43.40
   6   5  -3  523.85   44.70
   6   5  -3  573.74   40.40
  -6  -5   3  554.84   44.70
  -6  -5   3  542.35   43.90
  -6  -5   3  502.85   40.70
   5   5  -3  345.07   31.40
   5   5  -3  355.26   33.70
  -5  -5   3  353.96   34.30
  -5  -5   3  326.17   31.20
  -5  -5   3  287.67   33.60
   4   5  -3 1130.29   69.89
   4   5  -3 1104.69   71.79
   4   5  -3 1148.59   71.79
  -4  -5   3 1101.49   70.99
  -4  -5   3 1128.19   72.19
  -4  -5   3 1153.78   69.39
   3   5  -3 2752.22  155.88
   3   5  -3 2673.73  155.08
   3   5  -3 2570.44  156.28
  -3  -5   3 2600.24  156.38
  -3  -5   3 2691.93  155.38
  -3  -5   3 2636.14  154.58
   2   5  -3  763.12   53.99
   2   5  -3  819.12   54.09
   2   5  -3  790.12   52.29
  -2  -5   3  801.62   51.19
  -2  -5   3  775.62   54.39
  -2  -5   3  802.02   52.19
   1   5  -3   69.69   14.50
   1   5  -3   93.39   17.90
   1   5  -3   97.29   16.40
  -1  -5   3   78.79   14.00
  -1  -5   3   87.59   19.20
  -1  -5   3  101.19   13.90
   0   5  -3 2944.61  182.28
   0   5  -3 3146.79  181.98
   0   5  -3 3154.58  181.28
   0  -5   3 3219.98  183.08
   0  -5   3 3067.89  181.08
   0  -5   3 3153.48  180.88
  -1   5  -3  455.35   36.10
  -1   5  -3  419.66   37.00
  -1   5  -3  506.95   40.40
   1  -5   3  487.75   35.90
   1  -5   3  389.36   40.50
   1  -5   3  412.36   44.10
  -2   5  -3   74.79   17.90
  -2   5  -3   29.00   15.70
  -2   5  -3   33.90   17.70
   2  -5   3   57.19   19.70
   2  -5   3   33.60   13.00
  -3   5  -3   22.50   14.70
  -3   5  -3   -0.10   18.80
  -3   5  -3   60.39   18.80
   3  -5   3    3.70   23.80
   3  -5   3    9.90   13.10
   3  -5   3   50.89   21.40
  -4   5  -3   -0.60   19.70
  -4   5  -3   10.70   19.40
  -4   5  -3   -7.30   15.40
   4  -5   3  -26.20   15.30
   4  -5   3  -14.50   13.70
   4  -5   3   16.70   22.90
  -5   5  -3   20.80   20.40
  -5   5  -3   23.30   17.10
  -5   5  -3   58.79   21.90
   5  -5   3   14.80   14.60
   5  -5   3   11.10   16.20
   5  -5   3   77.99   26.10
  -6   5  -3   -0.50   20.30
  -6   5  -3   60.39   24.70
  -6   5  -3   44.40   18.80
   6  -5   3   36.50   28.50
  -7   5  -3   83.59   26.50
  -7   5  -3   81.59   20.50
   7  -5   3   66.69   32.20
   8  -5   3  435.76   58.69
   9  -5   3  387.16   60.19
  10  -5   3  225.48   45.10
  11  -5   3   11.60   54.19
 -12   5  -3  224.58   49.60
 -14  -4   3   -2.60   34.80
 -13  -4   3  -13.60   31.60
 -12  -4   3   78.19   30.70
 -11  -4   3  130.19   30.30
 -10  -4   3   13.40   26.30
   9   4  -3  460.55   50.09
  -9  -4   3  626.44   43.10
  -9  -4   3  515.65   50.69
   8   4  -3  897.81   69.99
  -8  -4   3 1094.39   65.59
  -8  -4   3 1013.50   70.69
  -8  -4   3 1066.89   66.59
   7   4  -3  873.71   61.19
   7   4  -3  871.51   59.49
   7   4  -3  821.02   55.99
  -7  -4   3  901.51   57.59
  -7  -4   3  920.01   61.79
  -7  -4   3  909.61   59.49
   6   4  -3   47.30   11.70
   6   4  -3   39.70   15.50
   6   4  -3   52.89   17.20
  -6  -4   3   29.50   14.90
  -6  -4   3   36.80   13.00
  -6  -4   3   64.19   18.30
   5   4  -3 2244.68  130.59
   5   4  -3 2318.17  134.59
   5   4  -3 2234.58  132.39
  -5  -4   3 2183.98  130.59
  -5  -4   3 2158.28  132.29
  -5  -4   3 2254.07  131.69
   4   4  -3 2850.81  167.08
   4   4  -3 2829.52  168.38
  -4  -4   3 2856.11  167.88
  -4  -4   3 2799.72  168.28
  -4  -4   3 3045.20  167.48
   3   4  -3  298.87   29.70
   3   4  -3  263.37   26.10
  -3  -4   3  259.57   27.70
  -3  -4   3  287.57   25.60
  -3  -4   3  223.58   28.30
   2   4  -3    6.80   11.40
   2   4  -3   -4.00   13.70
   2   4  -3   20.10   13.00
  -2  -4   3    4.20   14.60
  -2  -4   3   10.30   10.40
  -2  -4   3   16.10   11.60
   1   4  -3 1323.87   81.19
   1   4  -3 1346.07   80.19
   1   4  -3 1378.06   81.09
  -1  -4   3 1299.77   79.99
  -1  -4   3 1293.17   79.59
  -1  -4   3 1330.07   81.89
   0   4  -3 2435.66  139.19
   0   4  -3 2250.77  139.49
   0   4  -3 2412.66  138.69
   0  -4   3 2367.66  138.59
   0  -4   3 2404.76  140.19
   0  -4   3 2351.16  138.19
  -1   4  -3  938.61   59.19
  -1   4  -3  938.41   56.89
   1  -4   3  782.82   59.39
   1  -4   3  901.61   56.69
   1  -4   3  915.31   56.99
  -2   4  -3   -3.60   16.10
  -2   4  -3    1.20   14.70
  -2   4  -3   -3.20   11.70
   2  -4   3    2.80   16.80
   2  -4   3   -3.60   13.50
  -3   4  -3  307.87   31.30
  -3   4  -3  337.07   36.90
  -3   4  -3  404.16   34.10
   3  -4   3  324.47   31.90
   3  -4   3  345.47   34.60
   3  -4   3  400.76   37.30
  -4   4  -3   67.59   15.00
  -4   4  -3   92.49   19.10
  -4   4  -3   78.29   17.80
   4  -4   3  118.89   21.80
   4  -4   3   85.19   14.60
   4  -4   3   67.19   14.90
  -5   4  -3   58.79   18.30
  -5   4  -3  113.49   20.60
  -5   4  -3   73.99   16.10
   5  -4   3  113.79   25.00
   5  -4   3   65.09   14.90
   5  -4   3   42.80   13.80
  -6   4  -3  274.97   36.40
  -6   4  -3  184.18   21.30
  -6   4  -3  148.99   22.50
   6  -4   3  258.47   31.30
  -7   4  -3   99.99   25.50
   7  -4   3   86.09   30.60
   8  -4   3  589.64   76.69
   9  -4   3  132.09   37.60
  10  -4   3  -16.80   38.80
 -11   4  -3  104.19   42.70
 -12   4  -3  599.14   73.09
 -14  -3   3  -15.60   33.40
 -13  -3   3   82.29   33.90
 -12  -3   3  164.28   33.60
 -11  -3   3  170.58   31.20
   9   3  -3  926.51   68.49
  -9  -3   3  984.30   68.79
   8   3  -3 1429.16   92.49
  -8  -3   3 1476.35   92.49
   7   3  -3  333.37   36.30
  -7  -3   3  356.96   37.40
  -7  -3   3  408.46   33.40
  -7  -3   3  337.77   31.60
   6   3  -3   30.50   16.30
   6   3  -3   49.99   10.60
   6   3  -3   31.90   13.70
  -6  -3   3   54.79   12.20
  -6  -3   3   59.59   13.80
  -6  -3   3   51.99   18.20
   5   3  -3 2233.48  133.89
   5   3  -3 2303.57  132.99
   5   3  -3 2238.98  131.89
  -5  -3   3 2305.07  132.99
  -5  -3   3 2289.17  131.99
  -5  -3   3 2215.98  133.79
   4   3  -3 6137.19  349.27
  -4  -3   3 6197.68  349.77
  -4  -3   3 5917.21  350.16
   3   3  -3  754.52   47.20
   3   3  -3  727.73   48.40
  -3  -3   3  783.42   47.00
  -3  -3   3  761.72   48.20
  -3  -3   3  667.03   48.50
   2   3  -3   26.20   11.90
   2   3  -3   36.50   11.40
   2   3  -3   12.30    9.90
  -2  -3   3   28.80   12.00
  -2  -3   3   21.70   11.00
  -2  -3   3   22.30    9.60
   1   3  -3  141.79   15.00
   1   3  -3  127.29   20.70
   1   3  -3  145.39   14.50
  -1  -3   3  148.09   13.80
  -1  -3   3  159.28   17.20
  -1  -3   3  141.19   14.50
   0   3  -3  909.91   53.89
   0   3  -3  810.52   53.49
   0   3  -3  860.21   52.69
   0  -3   3  837.52   52.59
   0  -3   3  852.31   52.39
   0  -3   3  776.02   54.39
  -1   3  -3  119.69   15.50
  -1   3  -3  121.49   14.80
  -1   3  -3  122.49   13.50
   1  -3   3  124.89   13.50
   1  -3   3  107.69   16.50
   1  -3   3  116.79   13.40
  -2   3  -3  -10.90   11.00
  -2   3  -3    0.50   13.10
  -2   3  -3    0.20   12.90
   2  -3   3   15.70   14.40
   2  -3   3  -17.40   10.70
  -3   3  -3  436.06   35.40
  -3   3  -3  368.16   32.30
   3  -3   3  406.76   33.10
   3  -3   3  427.56   45.70
   3  -3   3  490.95   41.90
  -4   3  -3  500.45   38.60
  -4   3  -3  510.55   39.60
  -4   3  -3  493.15   36.20
   4  -3   3  491.65   36.40
   4  -3   3  515.25   43.10
   4  -3   3  468.65   36.80
  -5   3  -3   13.10   12.70
  -5   3  -3   13.00   17.50
  -5   3  -3  -15.00   14.40
   5  -3   3   13.70   21.90
  -6   3  -3   24.30   15.90
   6  -3   3  115.99   25.70
  -7   3  -3  603.84   62.59
   7  -3   3  647.54   58.59
  -8   3  -3 1475.15   98.89
   8  -3   3 1564.84  102.79
   9  -3   3  429.96   59.79
  10  -3   3   -8.90   36.60
 -11   3  -3  416.96   62.89
 -13   3  -3   98.59   49.00
 -14  -2   3   39.70   36.50
 -13  -2   3  185.08   37.10
 -12  -2   3   64.99   31.70
 -11  -2   3   -0.30   28.00
  -9  -2   3  852.11   65.09
  -9  -2   3  909.61   69.19
   8   2  -3  657.63   52.09
  -8  -2   3  723.33   53.79
   7   2  -3  -12.70   17.30
  -7  -2   3   -3.40   18.50
   6   2  -3 1725.73  104.69
  -6  -2   3 1749.12  104.99
   5   2  -3 3208.18  190.98
   5   2  -3 3355.46  189.28
  -5  -2   3 3310.47  189.98
  -5  -2   3 3270.77  195.48
  -5  -2   3 3270.77  189.48
   4   2  -3 2467.35  148.39
   4   2  -3 2536.75  148.29
   4   2  -3 2588.84  148.99
  -4  -2   3 2740.23  148.49
  -4  -2   3 2487.45  148.39
  -4  -2   3 2487.15  148.99
   3   2  -3  455.75   31.80
   3   2  -3  436.96   30.60
   3   2  -3  448.06   35.90
  -3  -2   3  463.25   31.00
  -3  -2   3  413.26   32.60
  -3  -2   3  452.65   32.40
   2   2  -3  253.77   22.60
   2   2  -3  254.07   22.80
  -2  -2   3  256.27   21.60
  -2  -2   3  224.18   23.40
  -2  -2   3  276.57   23.80
   1   2  -3   32.40   10.40
   1   2  -3   33.70   10.00
   1   2  -3    7.10    9.40
  -1  -2   3   21.00    9.90
  -1  -2   3   29.90    8.90
  -1  -2   3   41.10   11.50
   0   2  -3  469.35   32.60
   0   2  -3  427.86   32.10
   0   2  -3  461.35   31.70
   0  -2   3  469.35   31.50
   0  -2   3  430.86   33.50
   0  -2   3  478.85   31.20
  -1   2  -3    2.40   10.50
  -1   2  -3    1.40    9.90
  -1   2  -3   -1.50    9.00
   1  -2   3  -16.50    8.90
   1  -2   3   -0.60    8.90
   1  -2   3   14.10   12.00
  -2   2  -3  115.59   13.50
  -2   2  -3  125.89   13.60
  -2   2  -3  139.19   19.90
   2  -2   3  159.68   16.60
   2  -2   3  128.89   12.90
  -3   2  -3  671.03   44.70
  -3   2  -3  643.84   43.60
  -3   2  -3  614.34   42.40
   3  -2   3  641.84   42.90
   3  -2   3  744.33   47.00
  -4   2  -3  543.75   40.70
  -4   2  -3  523.65   37.10
  -4   2  -3  582.64   38.70
   4  -2   3  535.35   37.60
   4  -2   3  542.55   36.80
   4  -2   3  540.85   43.20
  -5   2  -3    1.80   10.90
  -5   2  -3   -9.10   11.90
  -5   2  -3    7.10   16.40
   5  -2   3   11.30   10.90
   5  -2   3   -9.40    9.10
   5  -2   3    9.90   19.60
  -6   2  -3 1046.30   70.39
   6  -2   3 1085.49   73.59
  -7   2  -3 1393.46   94.39
   7  -2   3 1589.64   98.39
  -8   2  -3 1052.29   76.49
   8  -2   3 1167.38   81.29
 -10   2  -3  155.28   37.10
 -11   2  -3  489.05   62.29
 -12   2  -3  191.18   43.90
 -13   2  -3  -36.50   44.10
 -14  -1   3   -7.40   36.20
 -13  -1   3  161.88   36.60
 -12  -1   3   -9.80   31.80
 -11  -1   3   89.19   31.70
 -10  -1   3  665.93   76.69
  -9  -1   3 1131.19   81.99
  -9  -1   3 1199.68   79.69
  -8  -1   3  635.14   50.29
  -8  -1   3  566.44   53.69
  -7  -1   3   -1.90   19.30
  -7  -1   3  -47.90   21.30
   6   1  -3  488.45   38.30
  -6  -1   3  471.75   39.50
  -5  -1   3 1313.07   80.29
   4   1  -3   89.39   13.50
  -4  -1   3   95.39   14.20
   3   1  -3  447.86   29.80
   3   1  -3  427.36   30.10
   3   1  -3  442.66   29.00
  -3  -1   3  423.96   31.10
  -3  -1   3  428.06   29.10
  -3  -1   3  422.96   30.70
   2   1  -3  950.60   57.59
   2   1  -3 1018.10   57.59
   2   1  -3  943.11   57.59
  -2  -1   3  947.91   57.89
  -2  -1   3  949.11   57.19
  -2  -1   3  934.41   57.89
   1   1  -3  468.25   32.10
   1   1  -3  513.55   32.70
  -1  -1   3  457.35   32.70
  -1  -1   3  522.65   31.90
  -1  -1   3  540.45   33.00
   0   1  -3   74.99   11.00
   0   1  -3   82.39    9.20
   0   1  -3  109.19   10.10
   0  -1   3   91.39    9.90
   0  -1   3   83.79   12.20
   0  -1   3   93.29    9.50
  -1   1  -3  137.59   17.20
  -1   1  -3  189.28   17.40
  -1   1  -3  166.48   16.50
   1  -1   3  153.08   18.30
   1  -1   3  165.98   16.90
   1  -1   3  217.48   17.40
  -2   1  -3   69.39   10.20
  -2   1  -3   86.49   12.00
  -2   1  -3   79.99   10.20
   2  -1   3  118.19   13.80
   2  -1   3   87.09   10.20
  -3   1  -3 1086.89   65.09
  -3   1  -3 1068.89   64.49
  -3   1  -3 1108.19   66.59
   3  -1   3 1010.60   65.79
   3  -1   3 1082.69   64.99
   3  -1   3 1162.98   67.69
  -4   1  -3 1050.69   66.39
  -4   1  -3 1092.79   66.89
  -4   1  -3 1202.88   71.49
   4  -1   3 1078.79   66.39
   4  -1   3 1126.49   68.49
   4  -1   3 1144.69   70.69
  -5   1  -3   12.10   10.60
  -5   1  -3   -6.00    9.60
  -5   1  -3    0.70   15.40
   5  -1   3    7.60   18.40
   5  -1   3   13.00   10.10
   5  -1   3   14.20    8.50
  -6   1  -3  379.06   36.10
  -6   1  -3  335.17   29.90
   6  -1   3  416.46   42.60
  -7   1  -3 1358.36   92.39
   7  -1   3 1574.34   95.99
  -8   1  -3  939.81   82.49
   8  -1   3 1131.99   78.39
  -9   1  -3   -0.40   29.10
 -10   1  -3  567.04   58.99
 -11   1  -3  439.66   58.59
 -12   1  -3   27.30   40.00
 -13   1  -3    8.40   50.29
 -14   0   3   46.70   39.60
 -13   0   3   75.09   37.90
 -12   0   3  -40.00   33.10
 -11   0   3  121.59   32.90
  -9   0   3  706.33   60.09
  -9   0   3  704.33   57.69
  -8   0   3  -42.80   24.40
  -8   0   3   -2.20   22.90
  -7   0   3  862.41   58.29
  -7   0   3  781.02   60.19
  -6   0   3 1428.66   89.39
  -6   0   3 1411.86   87.49
   5   0  -3  626.34   46.20
  -5   0   3  672.33   45.10
   4   0  -3   20.40   11.90
  -4   0   3   37.40   12.20
   3   0  -3 1319.47   77.69
  -3   0   3 1310.17   77.89
   2   0  -3 2315.07  133.39
   2   0  -3 2364.16  133.59
   2   0  -3 2301.97  133.09
  -2   0   3 2319.37  133.19
  -2   0   3 2292.27  133.49
  -2   0   3 2276.47  133.59
   1   0  -3  206.98   16.90
   1   0  -3  199.18   16.00
  -1   0   3  219.68   17.30
  -1   0   3  202.88   16.70
  -1   0   3  212.18   16.40
   0   0  -3   30.60    6.20
   0   0  -3   26.90    6.80
   0   0  -3    5.10    7.50
   0   0   3   25.70   11.10
   0   0   3    0.20    8.30
   0   0   3   20.00    6.50
  -1   0  -3  173.08   14.00
  -1   0  -3  157.88   14.90
  -1   0  -3  106.29   14.40
   1   0   3  107.29   14.80
   1   0   3  153.78   14.10
   1   0   3  129.29   14.10
  -2   0  -3  423.26   26.80
  -2   0  -3  402.36   28.60
  -2   0  -3  409.26   27.20
   2   0   3  432.86   27.20
   2   0   3  402.96   29.30
  -3   0  -3  531.85   33.90
  -3   0  -3  528.65   33.20
  -3   0  -3  542.35   36.30
   3   0   3  525.25   37.40
   3   0   3  518.85   33.60
   3   0   3  504.05   33.90
  -4   0  -3  447.46   34.00
  -4   0  -3  424.86   30.50
  -4   0  -3  471.85   29.60
   4   0   3  443.86   36.20
   4   0   3  470.55   29.50
   4   0   3  417.96   30.00
  -5   0  -3  234.08   29.20
  -5   0  -3  301.57   25.40
  -5   0  -3  270.97   22.70
   5   0   3  252.07   22.40
   5   0   3  328.67   38.90
  -6   0  -3  290.17   25.20
  -6   0  -3  313.67   32.70
   6   0   3  322.07   38.50
  -7   0  -3  281.07   35.60
   7   0   3  274.27   42.10
  -8   0  -3  -45.10   22.80
  -8   0  -3   17.20   23.70
  -9   0  -3  284.07   45.50
  -9   0  -3  355.16   45.30
 -10   0  -3 1740.33  112.69
 -11   0  -3  446.56   57.39
 -12   0  -3   -1.50   35.90
 -13   0  -3   48.10   41.40
 -14   0  -3   62.59   43.80
 -14   1   3   78.69   49.30
 -13   1   3   43.30   45.80
 -12   1   3   26.00   34.20
 -11   1   3  178.08   36.40
 -10   1   3   39.60   38.20
  -9   1   3  -45.50   25.70
  -9   1   3  -63.19   27.20
  -8   1   3   98.59   26.50
  -8   1   3   89.79   24.80
  -7   1   3 1846.92  116.19
  -7   1   3 1948.71  115.29
  -6   1   3 1829.32  109.29
  -6   1   3 1803.42  110.59
  -5   1   3   80.19   15.60
  -5   1   3   58.49   18.90
  -4   1   3  591.34   39.50
  -4   1   3  564.94   41.20
  -3   1   3  163.58   18.50
  -3   1   3  187.78   21.00
   2  -1  -3   75.99    9.50
  -2   1   3   82.09    9.50
   1  -1  -3   38.90    5.70
   1  -1  -3   50.49    6.60
  -1   1   3   38.30    5.80
  -1   1   3   48.20    6.10
   0  -1  -3  263.07   17.30
   0   1   3  254.07   17.70
   0   1   3  212.28   21.50
  -1  -1  -3  319.37   23.80
  -1  -1  -3  393.06   23.90
  -1  -1  -3  398.46   24.00
   1   1   3  406.86   24.10
   1   1   3  338.27   24.10
   1   1   3  376.16   23.90
  -2  -1  -3   28.00   11.40
  -2  -1  -3   33.00    6.60
  -2  -1  -3   16.90    8.30
   2   1   3   22.20    6.00
   2   1   3   24.40    6.20
   2   1   3   34.80    9.00
  -3  -1  -3  198.18   17.40
  -3  -1  -3  205.38   20.00
  -3  -1  -3  202.58   16.60
   3   1   3  207.78   17.20
   3   1   3  203.28   22.10
  -4  -1  -3    4.40    7.60
  -4  -1  -3    0.70    6.80
  -4  -1  -3   -4.00   11.30
   4   1   3    7.40   13.90
   4   1   3   -3.80    7.50
   4   1   3   -9.80    7.00
  -5  -1  -3 1343.97   83.29
   5   1   3 1481.35   87.99
   5   1   3 1440.76   83.59
  -6  -1  -3  969.30   61.69
  -6  -1  -3 1008.10   65.59
  -6  -1  -3 1059.39   65.49
  -6  -1  -3 1089.29   61.59
   6   1   3 1056.49   61.69
   6   1   3  921.51   61.19
  -7  -1  -3  113.59   20.50
  -7  -1  -3   85.39   12.50
  -7  -1  -3   85.59   19.90
  -8  -1  -3  773.72   61.79
  -8  -1  -3  898.51   61.09
  -9  -1  -3  436.46   46.10
  -9  -1  -3  380.86   46.90
 -11  -1  -3   63.49   31.60
 -12  -1  -3  210.78   38.70
 -13  -1  -3  384.96   60.89
 -14  -1  -3   49.80   40.50
 -12   2   3  225.68   41.50
 -11   2   3  778.92   69.29
 -10   2   3  277.47   36.40
  -9   2   3  155.88   31.20
  -9   2   3  213.88   31.80
  -8   2   3  569.34   53.59
  -8   2   3  607.34   51.99
  -7   2   3 1726.03  102.89
  -7   2   3 1597.34  103.59
  -6   2   3  961.10   62.59
  -6   2   3  910.51   62.79
  -5   2   3   47.40   15.90
  -5   2   3   -5.00   30.00
  -4   2   3 1210.48   69.79
  -4   2   3 1068.89   69.99
  -3   2   3 1158.48   67.19
  -3   2   3 1081.09   67.39
   1  -2  -3 1059.19   60.99
  -1   2   3 1020.30   60.99
  -1   2   3 1067.79   60.99
   0  -2  -3  544.75   32.90
   0   2   3  556.84   33.30
  -1  -2  -3  103.49   12.20
  -1  -2  -3   91.09   11.50
   1   2   3   91.69   11.40
  -2  -2  -3  181.98   15.60
  -2  -2  -3  159.78   15.90
  -2  -2  -3  185.78   15.20
  -2  -2  -3  191.68   15.20
   2   2   3  166.28   15.60
  -3  -2  -3  689.83   45.20
  -3  -2  -3  757.42   44.10
  -3  -2  -3  725.73   44.20
  -3  -2  -3  729.83   44.90
   3   2   3  742.53   44.00
  -4  -2  -3 1840.72  109.09
  -4  -2  -3 1829.02  107.39
  -4  -2  -3 1820.52  107.39
  -4  -2  -3 1900.91  108.69
   4   2   3 1920.21  107.79
   4   2   3 1786.42  107.29
  -5  -2  -3 2033.70  116.49
  -5  -2  -3 1961.70  117.09
  -5  -2  -3 1968.90  114.59
  -5  -2  -3 1990.80  114.59
   5   2   3 1893.71  114.39
  -6  -2  -3 2340.97  140.49
  -6  -2  -3 2396.06  137.49
  -6  -2  -3 2389.66  139.79
  -6  -2  -3 2417.26  137.59
   6   2   3 2131.29  137.09
   6   2   3 2539.55  137.69
  -7  -2  -3  164.08   16.70
  -7  -2  -3  245.08   31.20
  -7  -2  -3  169.58   22.80
  -8  -2  -3 1161.88   69.79
  -8  -2  -3  921.11   63.79
  -8  -2  -3 1004.20   70.59
  -9  -2  -3 1872.11  116.29
 -10  -2  -3  288.67   36.70
 -10  -2  -3  332.47   43.70
 -11  -2  -3  106.19   31.00
 -12  -2  -3  546.95   59.79
 -13  -2  -3  436.06   58.59
 -14  -2  -3   71.09   39.40
 -13   3   3   84.69   42.60
 -12   3   3  380.16   60.29
 -11   3   3  447.06   57.49
 -10   3   3   34.90   32.40
  -9   3   3  357.56   47.20
  -9   3   3  292.37   36.70
  -8   3   3 1409.16   88.59
  -8   3   3 1229.98   87.49
  -7   3   3 1645.84   98.19
  -7   3   3 1455.05   97.59
  -6   3   3   38.50   19.80
  -6   3   3   14.00   18.90
  -5   3   3  673.63   50.99
  -5   3   3  659.13   47.50
  -4   3   3 2401.06  140.79
   3  -3  -3 1430.16   83.89
  -3   3   3 1350.16   82.99
   2  -3  -3  816.52   50.79
  -2   3   3  828.12   50.19
  -1   3   3   64.89    7.00
  -1   3   3   55.39    7.30
   0  -3  -3   49.70    6.60
   0  -3  -3   57.39   10.70
   0   3   3   55.89    7.10
   0   3   3   51.69    6.70
  -1  -3  -3  652.53   40.10
  -1  -3  -3  682.13   40.20
   1   3   3  649.14   41.10
   1   3   3  669.53   40.40
  -2  -3  -3  885.11   52.89
  -2  -3  -3  890.91   53.09
  -2  -3  -3  914.11   52.79
   2   3   3  864.81   52.69
   2   3   3  911.31   52.99
   2   3   3  882.11   53.19
  -3  -3  -3  803.92   48.60
  -3  -3  -3  851.91   48.30
  -3  -3  -3  811.82   48.20
   3   3   3  773.62   48.40
   3   3   3  775.42   48.40
   3   3   3  760.22   48.00
  -4  -3  -3 2306.57  135.19
  -4  -3  -3 2365.16  137.99
  -4  -3  -3 2321.57  134.39
   4   3   3 2314.87  134.29
   4   3   3 2299.17  135.09
  -5  -3  -3 2066.49  115.69
  -5  -3  -3 1928.41  118.19
  -5  -3  -3 1912.91  117.19
  -5  -3  -3 2021.80  115.59
  -6  -3  -3   47.40   18.40
  -6  -3  -3   40.90   16.70
  -6  -3  -3   54.09   11.30
  -7  -3  -3 1350.76   82.89
  -7  -3  -3 1499.25   86.09
  -7  -3  -3 1406.56   87.09
  -7  -3  -3 1270.77   82.99
   7   3   3 1374.96   82.99
  -8  -3  -3 1981.60  118.29
  -8  -3  -3 2112.39  121.79
  -8  -3  -3 1995.70  118.09
  -8  -3  -3 1914.11  123.19
  -9  -3  -3 1574.94  117.59
  -9  -3  -3 1788.82  106.69
 -10  -3  -3  432.96   46.90
 -10  -3  -3  386.76   49.90
 -11  -3  -3  147.49   31.10
 -12  -3  -3  764.22   66.49
 -13  -3  -3  232.18   39.60
 -14  -3  -3  -24.80   38.50
 -13   4   3  109.49   43.10
 -12   4   3  417.26   63.29
 -11   4   3  187.98   39.60
 -10   4   3  -52.49   32.90
  -9   4   3  219.18   34.70
  -9   4   3  250.07   37.30
  -8   4   3  624.24   57.49
  -7   4   3  553.94   48.90
  -7   4   3  468.35   47.00
  -6   4   3   49.90   19.70
  -6   4   3   43.60   21.60
   5  -4  -3 1003.80   66.19
  -5   4   3  935.51   63.09
   4  -4  -3 1355.76   79.39
  -4   4   3 1184.98   77.69
   3  -4  -3  180.18   26.60
  -3   4   3  224.68   23.90
   2  -4  -3  278.87   26.00
  -2   4   3  306.77   24.50
   1  -4  -3  122.89   13.50
   1  -4  -3  130.39   13.80
  -1   4   3  115.99   14.10
  -1   4   3  117.49   15.20
   0  -4  -3  236.28   20.20
   0  -4  -3  247.78   18.90
   0   4   3  238.38   20.20
   0   4   3  237.68   18.60
  -1  -4  -3   28.60    7.50
  -1  -4  -3   25.60    6.70
   1   4   3   32.30    7.40
   1   4   3   22.80   12.40
   1   4   3   24.00    7.40
  -2  -4  -3  337.07   23.10
  -2  -4  -3  294.57   23.50
  -2  -4  -3  341.07   22.70
   2   4   3  302.77   23.00
   2   4   3  322.67   22.60
   2   4   3  309.57   24.00
  -3  -4  -3 2960.30  178.78
  -3  -4  -3 3214.78  178.98
  -3  -4  -3 3116.39  179.08
   3   4   3 3026.20  178.78
   3   4   3 3179.78  179.18
   3   4   3 3125.39  179.08
  -4  -4  -3 1656.63   99.89
  -4  -4  -3 1804.92  100.49
  -4  -4  -3 1591.04  100.49
   4   4   3 1713.93  100.29
   4   4   3 1742.63  100.09
   4   4   3 1711.43   99.69
  -5  -4  -3 1163.48   76.09
  -5  -4  -3 1280.17   74.49
   5   4   3 1251.37   75.79
   5   4   3 1262.87   73.99
  -6  -4  -3  -18.80   15.50
  -6  -4  -3   19.60   11.00
  -6  -4  -3   18.40   11.40
   6   4   3    3.90   12.60
   6   4   3   19.00   14.10
   6   4   3   12.60   10.00
  -7  -4  -3 1827.02  115.89
  -7  -4  -3 1897.61  111.99
  -7  -4  -3 1848.62  111.99
  -7  -4  -3 1938.91  114.59
   7   4   3 1962.00  111.89
  -8  -4  -3 3396.96  194.08
  -8  -4  -3 3157.68  197.98
  -8  -4  -3 3331.17  196.58
  -8  -4  -3 3302.77  193.98
   8   4   3 3509.25  194.18
  -9  -4  -3  342.57   49.00
  -9  -4  -3  521.05   37.40
  -9  -4  -3  390.36   44.80
  -9  -4  -3  447.06   37.50
 -10  -4  -3  -54.59   28.10
 -10  -4  -3  -13.00   25.50
 -11  -4  -3  134.19   30.60
 -12  -4  -3  214.38   35.90
 -13  -4  -3   14.40   32.30
 -11   5   3   31.40   38.30
 -10   5   3  375.06   59.39
  -9   5   3 1417.46   98.79
  -8   5   3  877.61   66.39
  -8   5   3  727.23   62.89
  -7   5   3  123.09   30.20
  -7   5   3  174.68   26.70
   6  -5  -3   17.30   25.20
  -6   5   3   18.10   20.10
   5  -5  -3   32.80   22.10
  -5   5   3   27.10   17.80
  -4   5   3  192.78   26.80
   3  -5  -3  243.58   29.00
  -3   5   3  246.48   26.40
   2  -5  -3   17.80   13.30
  -2   5   3   20.10   12.40
   1  -5  -3  356.86   25.50
   1  -5  -3  356.16   25.70
   1  -5  -3  381.86   27.80
  -1   5   3  317.87   25.60
  -1   5   3  337.47   26.90
  -1   5   3  425.66   28.60
   0  -5  -3  476.25   32.00
   0  -5  -3  476.75   32.50
   0  -5  -3  506.95   31.70
   0   5   3  440.06   33.50
   0   5   3  485.45   31.40
   0   5   3  498.35   32.30
  -1  -5  -3  366.96   29.30
  -1  -5  -3  424.86   28.70
  -1  -5  -3  434.36   28.30
   1   5   3  405.36   29.20
   1   5   3  421.96   33.20
   1   5   3  447.36   29.20
  -2  -5  -3  937.11   58.29
  -2  -5  -3  917.71   58.19
  -2  -5  -3 1021.30   58.29
   2   5   3  989.80   58.09
   2   5   3  980.20   58.79
   2   5   3  954.10   58.29
  -3  -5  -3 6475.75  377.26
  -3  -5  -3 6383.16  376.96
  -3  -5  -3 6857.51  377.06
   3   5   3 6594.64  377.36
   3   5   3 6697.83  377.16
   3   5   3 6443.76  376.96
  -4  -5  -3 5837.62  339.17
  -4  -5  -3 5751.32  338.67
  -4  -5  -3 6081.79  338.77
   4   5   3 5879.31  338.87
   4   5   3 5793.02  338.67
   4   5   3 6060.59  339.37
  -5  -5  -3  131.39   16.80
  -5  -5  -3  104.39   14.60
  -5  -5  -3  119.79   13.40
   5   5   3  100.19   12.30
   5   5   3  103.09   13.40
   5   5   3  106.59   17.20
  -6  -5  -3  185.38   27.40
  -6  -5  -3  208.28   28.40
  -6  -5  -3  188.88   24.80
   6   5   3  206.78   23.70
  -7  -5  -3 1713.13   99.19
  -7  -5  -3 1677.43  101.79
  -7  -5  -3 1706.63   99.29
   7   5   3 1739.23   99.59
   7   5   3 1537.65   98.59
   7   5   3 1607.04  101.39
  -8  -5  -3 4128.39  229.68
  -8  -5  -3 3905.71  231.88
  -8  -5  -3 3988.40  229.68
   8   5   3 4416.06  230.08
   8   5   3 3646.04  231.28
   8   5   3 3721.63  229.18
  -9  -5  -3   83.29   31.20
  -9  -5  -3  173.38   19.40
  -9  -5  -3  159.08   18.80
  -9  -5  -3  104.99   26.00
   9   5   3  145.49   19.50
 -10  -5  -3  309.07   42.60
 -10  -5  -3  242.38   35.90
 -10  -5  -3  306.87   35.10
 -10  -5  -3  294.27   36.00
 -11  -5  -3  417.56   41.40
 -11  -5  -3  450.35   49.20
 -11  -5  -3  385.06   43.80
 -12  -5  -3  114.29   31.20
 -13  -5  -3   -9.50   31.40
 -15  -5  -3    6.80   40.30
 -12   6   3    4.00   42.00
 -11   6   3  -38.90   40.80
 -10   6   3  141.79   40.60
  -9   6   3  865.91   74.19
  -8   6   3  143.99   34.60
  -8   6   3  143.59   29.20
   7  -6  -3  155.18   31.90
  -7   6   3  118.09   34.10
   6  -6  -3  627.54   54.89
  -6   6   3  575.24   49.30
   5  -6  -3  268.17   40.70
  -5   6   3  280.07   34.10
   4  -6  -3   77.29   21.70
  -4   6   3  100.59   18.50
   3  -6  -3   54.89   18.00
   2  -6  -3   36.20   14.90
  -2   6   3   35.50   14.90
  -2   6   3  -11.00    9.00
  -2   6   3   14.30   10.60
   1  -6  -3  428.26   34.10
  -1   6   3  462.95   35.40
   0  -6  -3   39.90    9.50
   0  -6  -3   44.60   12.90
   0  -6  -3   33.90   10.60
   0   6   3   20.40   13.90
   0   6   3   35.80    9.10
   0   6   3   43.20   11.00
  -1  -6  -3   -4.90    8.70
  -1  -6  -3  -11.30   11.70
  -1  -6  -3    0.60    9.10
   1   6   3   -2.20    9.90
   1   6   3    4.90   10.50
   1   6   3   -5.80   11.50
  -2  -6  -3  739.33   45.10
  -2  -6  -3  717.73   45.20
  -2  -6  -3  673.83   45.90
   2   6   3  723.43   46.10
   2   6   3  671.43   45.90
   2   6   3  746.93   44.90
  -3  -6  -3 3849.71  222.28
  -3  -6  -3 3748.72  221.88
  -3  -6  -3 3898.61  221.88
   3   6   3 3883.71  222.38
   3   6   3 3762.62  221.78
   3   6   3 3953.70  222.28
  -4  -6  -3 2756.22  164.78
  -4  -6  -3 2892.21  164.68
  -4  -6  -3 2828.62  165.28
   4   6   3 2807.42  164.58
   4   6   3 2911.11  165.08
   4   6   3 2838.52  165.38
  -5  -6  -3   79.69   12.50
  -5  -6  -3   60.39   12.60
   5   6   3   84.69   15.00
   5   6   3   64.99   13.50
   5   6   3   67.69   11.60
  -6  -6  -3 1137.09   68.89
  -6  -6  -3 1101.89   69.49
  -6  -6  -3 1175.18   70.89
   6   6   3 1021.20   68.79
   6   6   3 1084.09   68.69
   6   6   3 1175.18   70.29
  -7  -6  -3  630.74   49.70
  -7  -6  -3  695.23   46.50
  -7  -6  -3  860.11   59.09
   7   6   3  671.83   45.80
   7   6   3  584.04   48.80
  -8  -6  -3  218.68   28.80
  -8  -6  -3  139.89   25.70
  -8  -6  -3  248.18   29.90
   8   6   3  228.38   26.70
   8   6   3  171.48   20.70
  -9  -6  -3   31.50   24.40
  -9  -6  -3   92.29   17.80
  -9  -6  -3   57.99   17.50
   9   6   3   71.19   19.10
 -10  -6  -3  928.51   82.19
 -10  -6  -3 1177.98   74.69
 -10  -6  -3 1168.38   74.29
 -10  -6  -3 1156.48   78.89
  10   6   3 1245.38   75.79
 -11  -6  -3  653.93   51.99
 -11  -6  -3  672.03   53.59
 -11  -6  -3  638.54   57.69
  11   6   3  669.23   53.79
 -12  -6  -3   92.19   30.60
 -12  -6  -3  111.79   22.50
 -13  -6  -3   37.60   32.10
 -15  -6  -3  -11.00   36.00
 -12   7   3   23.80   43.40
 -11   7   3   89.79   46.00
 -10   7   3  150.28   41.20
  -9   7   3   74.99   37.60
   8  -7  -3   -7.90   38.10
   7  -7  -3  287.47   37.60
  -7   7   3  276.57   41.10
   6  -7  -3  265.57   35.20
  -6   7   3  281.27   39.10
   5  -7  -3  207.68   28.80
  -5   7   3  196.48   25.90
   4  -7  -3  -13.80   21.50
  -4   7   3   -9.10   18.60
   3  -7  -3   69.79   20.30
  -3   7   3   96.99   19.50
   2  -7  -3   30.30   16.70
   2  -7  -3   -7.90    9.90
  -2   7   3  -13.20   10.40
  -2   7   3   38.20   33.50
  -2   7   3   23.50   12.30
   1  -7  -3  606.14   42.40
   1  -7  -3  633.24   42.40
   1  -7  -3  670.63   45.50
  -1   7   3  663.93   42.20
  -1   7   3  661.03   46.90
  -1   7   3  631.74   44.00
   0  -7  -3  755.32   48.60
   0  -7  -3  794.72   53.59
   0  -7  -3  750.72   50.79
   0   7   3  746.03   52.09
   0   7   3  752.12   48.10
   0   7   3  767.82   49.80
  -1  -7  -3  219.58   21.10
  -1  -7  -3  194.28   22.50
  -1  -7  -3  191.58   24.80
   1   7   3  239.48   26.00
   1   7   3  185.78   22.10
   1   7   3  213.98   21.10
  -2  -7  -3 1081.29   71.59
  -2  -7  -3 1202.48   70.49
  -2  -7  -3 1143.89   70.39
   2   7   3 1157.58   70.09
   2   7   3 1229.68   71.69
   2   7   3 1150.08   72.19
  -3  -7  -3 1205.78   72.59
  -3  -7  -3 1162.08   73.29
  -3  -7  -3 1179.08   72.69
   3   7   3 1195.38   72.29
   3   7   3 1176.48   73.49
   3   7   3 1248.38   73.69
  -4  -7  -3   93.09   14.00
  -4  -7  -3  111.49   14.00
  -4  -7  -3  121.59   17.00
   4   7   3  117.99   13.70
   4   7   3  112.89   15.90
   5   7   3  246.08   27.30
   5   7   3  309.57   29.00
  -6  -7  -3 2255.07  133.59
  -6  -7  -3 2209.88  132.29
  -6  -7  -3 2252.67  132.29
   6   7   3 2155.48  131.99
   6   7   3 2407.16  133.19
   6   7   3 2209.08  133.49
  -7  -7  -3 2104.19  130.49
  -7  -7  -3 2279.57  131.99
  -7  -7  -3 2236.58  129.89
   7   7   3 2141.89  129.79
   7   7   3 2234.48  131.59
  -8  -7  -3   21.30   20.60
  -8  -7  -3   16.90   15.30
  -8  -7  -3   25.30   27.40
   8   7   3   20.60   26.90
   8   7   3   15.00   14.10
   8   7   3    4.40   19.20
  -9  -7  -3  367.06   39.00
  -9  -7  -3  389.26   39.80
  -9  -7  -3  441.06   43.90
   9   7   3  407.86   42.70
   9   7   3  418.86   46.70
 -10  -7  -3  439.46   41.50
 -10  -7  -3  448.16   43.10
 -10  -7  -3  384.76   46.40
  10   7   3  449.86   45.00
  10   7   3  359.86   38.10
 -11  -7  -3   78.99   21.50
 -11  -7  -3   84.99   22.10
 -11  -7  -3   15.70   27.30
  11   7   3   76.79   22.70
 -12  -7  -3   25.10   28.20
 -12  -7  -3   -0.50   21.90
 -12  -7  -3  -27.70   23.40
 -13  -7  -3   -2.00   25.90
 -13  -7  -3    6.90   24.90
 -13  -7  -3   21.70   29.90
 -15  -7  -3    2.00   35.60
 -11   8   3  252.47   49.20
 -10   8   3  503.75   66.99
  -9   8   3   97.49   39.20
   8  -8  -3  135.89   36.00
   7  -8  -3  386.06   52.69
  -7   8   3  389.06   46.30
   6  -8  -3  102.69   31.60
  -6   8   3  136.19   29.10
   5  -8  -3   79.39   27.40
  -5   8   3  108.19   24.80
   4  -8  -3   25.10   23.60
  -4   8   3   55.39   22.50
   3  -8  -3  -35.60   20.60
  -3   8   3   -3.00   15.90
  -3   8   3   -0.50   20.30
   2  -8  -3    6.30   13.80
   2  -8  -3   44.70   19.30
   2  -8  -3  -12.30   12.20
  -2   8   3   -9.70   14.60
  -2   8   3  -12.40   12.50
  -2   8   3   64.19   19.90
   1  -8  -3   94.79   14.50
   1  -8  -3  145.09   22.00
   1  -8  -3  111.39   14.40
  -1   8   3  139.19   21.20
  -1   8   3  104.49   14.20
  -1   8   3  113.59   15.90
   0  -8  -3    8.20   11.30
   0  -8  -3    4.90   16.20
   0   8   3    5.50   12.90
   0   8   3    0.80   11.90
  -1  -8  -3  659.93   42.40
  -1  -8  -3  592.04   45.50
  -1  -8  -3  612.84   42.60
   1   8   3  611.74   42.00
   1   8   3  680.63   44.10
   1   8   3  576.44   46.40
  -2  -8  -3 1253.97   79.29
  -2  -8  -3 1318.67   77.49
   2   8   3 1286.67   77.29
   2   8   3 1233.58   81.59
   2   8   3 1303.67   79.09
  -3  -8  -3   60.79   12.70
  -3  -8  -3   26.50   18.00
  -3  -8  -3   65.79   12.50
   3   8   3   27.10   17.50
   3   8   3   45.50   12.00
   3   8   3   54.39   14.60
  -4  -8  -3 1530.75   97.69
  -4  -8  -3 1647.24   98.89
  -4  -8  -3 1650.03   97.69
   4   8   3 1695.83   98.59
   4   8   3 1647.64   98.89
   4   8   3 1617.74   97.29
  -5  -8  -3 3588.94  195.38
  -5  -8  -3 3307.87  195.38
  -5  -8  -3 3273.87  196.28
   5   8   3 3014.30  199.38
   5   8   3 3580.54  195.98
   5   8   3 3376.56  196.48
  -6  -8  -3 3159.48  189.28
  -6  -8  -3 3176.28  188.18
  -6  -8  -3 3349.66  188.18
   6   8   3 3137.59  189.38
   6   8   3 3439.56  188.98
   6   8   3 3114.89  187.88
  -7  -8  -3  937.31   61.99
  -7  -8  -3  972.20   61.99
  -7  -8  -3  904.51   63.59
   7   8   3  889.11   63.29
   7   8   3  929.71   60.79
   7   8   3  955.40   63.69
  -8  -8  -3   62.09   17.90
  -8  -8  -3   98.29   22.90
  -8  -8  -3   63.59   18.40
   8   8   3   95.99   21.40
   8   8   3   59.39   16.80
  -9  -8  -3 1167.78   71.39
  -9  -8  -3 1226.68   84.49
  -9  -8  -3 1067.69   73.79
   9   8   3  971.80   73.59
   9   8   3  961.30   83.79
   9   8   3  986.10   72.69
 -10  -8  -3  652.93   52.59
 -10  -8  -3  692.93   52.99
 -10  -8  -3  591.64   83.19
  10   8   3  714.13   55.89
  10   8   3  571.94   51.29
 -11  -8  -3   38.00   22.20
 -11  -8  -3   46.70   27.10
 -11  -8  -3   61.19   21.80
  11   8   3   55.49   22.90
 -12  -8  -3   48.00   24.90
 -12  -8  -3   67.59   23.80
 -12  -8  -3   73.99   29.90
  12   8   3   57.29   24.20
 -13  -8  -3   98.49   32.60
 -13  -8  -3   76.09   25.50
 -13  -8  -3  106.19   25.20
 -14  -8  -3   59.79   30.30
 -15  -8  -3  -34.40   40.70
 -11   9   3  277.47   55.19
   8  -9  -3  125.09   38.00
   7  -9  -3  485.95   58.69
   6  -9  -3   75.79   32.10
  -6   9   3   90.69   28.50
   5  -9  -3   53.99   28.70
   4  -9  -3   72.79   26.20
  -4   9   3  111.79   25.40
   3  -9  -3   10.80   23.10
  -3   9   3   38.50   23.80
  -3   9   3  -27.40   18.40
  -3   9   3  -44.60   15.40
   2  -9  -3    9.90   15.90
   2  -9  -3    6.30   21.10
   2  -9  -3  -38.50   13.70
  -2   9   3    3.20   17.20
  -2   9   3  -37.20   14.20
  -2   9   3   18.30   22.00
   1  -9  -3  -47.50   19.90
   1  -9  -3   -1.10   13.80
   1  -9  -3    9.00   13.90
  -1   9   3    0.90   13.60
  -1   9   3   -4.00   15.90
  -1   9   3  -28.80   21.40
   0  -9  -3  877.31   58.69
   0  -9  -3  817.32   61.09
   0   9   3  896.61   64.09
   0   9   3 1106.29   69.19
   0   9   3  887.51   59.79
  -1  -9  -3 2669.43  158.48
  -1  -9  -3 2798.22  160.38
  -1  -9  -3 2675.93  158.78
   1   9   3 2755.82  161.48
   1   9   3 2717.33  159.58
   1   9   3 2681.83  158.48
  -2  -9  -3  942.81   62.59
  -2  -9  -3  931.21   60.49
  -2  -9  -3  973.50   60.29
   2   9   3  936.51   63.89
   2   9   3  939.61   59.89
   2   9   3  942.31   62.29
  -3  -9  -3    9.70   12.90
  -3  -9  -3  -19.40   16.50
  -3  -9  -3   25.20   14.80
   3   9   3  -16.40   16.90
   3   9   3   13.40   12.30
   3   9   3   28.70   15.40
  -4  -9  -3  344.57   31.40
  -4  -9  -3  272.27   31.60
  -4  -9  -3  264.57   33.30
   4   9   3  334.47   34.30
   4   9   3  246.08   33.90
   4   9   3  332.87   30.70
  -5  -9  -3 1990.30  122.59
  -5  -9  -3 1990.50  123.59
  -5  -9  -3 2222.38  122.59
   5   9   3 2003.30  125.79
   5   9   3 2181.18  123.59
   5   9   3 1960.90  123.79
  -6  -9  -3 1298.47   83.89
  -6  -9  -3 1409.46   83.89
  -6  -9  -3 1305.07   85.39
   6   9   3 1339.27   83.39
   6   9   3 1294.47   85.69
   6   9   3 1459.55   85.59
  -7  -9  -3  158.68   20.00
  -7  -9  -3  174.68   23.80
  -7  -9  -3  153.18   19.80
   7   9   3  150.28   23.60
   7   9   3  164.38   22.00
   7   9   3  158.28   19.30
  -8  -9  -3 1493.35   89.39
  -8  -9  -3 1402.16   89.99
  -8  -9  -3 1482.75   91.79
   8   9   3 1280.27  102.69
   8   9   3 1360.26   89.09
   8   9   3 1498.75   91.69
  -9  -9  -3  832.32   61.19
  -9  -9  -3  767.12   57.99
  -9  -9  -3  838.52   58.09
   9   9   3  715.53   56.59
   9   9   3  706.83   60.49
 -10  -9  -3  582.54   53.49
 -10  -9  -3  537.55   52.89
 -10  -9  -3  602.54   67.79
 -11  -9  -3   78.19   29.30
 -11  -9  -3   52.29   23.00
 -11  -9  -3  112.99   23.70
  11   9   3   84.99   24.20
 -12  -9  -3   77.59   24.80
 -12  -9  -3   96.29   31.40
 -12  -9  -3  141.39   25.50
  12   9   3   62.89   26.00
 -13  -9  -3   17.60   25.00
 -13  -9  -3   43.10   31.90
 -13  -9  -3   84.89   25.80
 -14  -9  -3    0.70   33.00
 -14  -9  -3  -21.30   27.40
 -14  -9  -3   17.20   25.90
 -15  -9  -3   25.30   26.80
 -10  10   3  -26.90   42.50
   9 -10  -3   31.10   37.40
   8 -10  -3   34.40   36.80
   7 -10  -3  124.79   37.50
   6 -10  -3   29.40   32.20
   5 -10  -3  -30.10   29.10
  -5  10   3    5.20   27.90
   4 -10  -3   14.00   27.50
   3 -10  -3   29.90   26.00
  -3  10   3   48.00   22.50
  -3  10   3   53.49   26.60
  -3  10   3  -18.50   17.40
   2 -10  -3   33.80   16.30
   2 -10  -3   85.99   18.70
   2 -10  -3   57.89   24.80
  -2  10   3   74.49   20.30
  -2  10   3   78.79   17.40
  -2  10   3   95.89   26.70
   1 -10  -3  133.89   20.10
   1 -10  -3  139.79   18.80
   1 -10  -3   92.99   25.20
  -1  10   3  175.58   21.30
  -1  10   3  143.69   26.90
  -1  10   3  142.59   18.30
   0 -10  -3 1339.07   85.59
   0 -10  -3 1341.27   88.29
   0  10   3 1371.06   90.79
   0  10   3 1566.94   94.99
   0  10   3 1348.37   87.09
  -1 -10  -3 4410.16  255.57
  -1 -10  -3 4441.26  257.07
  -1 -10  -3 4352.96  255.77
   1  10   3 4379.36  255.47
   1  10   3 4481.65  258.47
   1  10   3 4426.96  256.27
  -2 -10  -3 1167.18   70.09
  -2 -10  -3 1057.99   70.19
  -2 -10  -3 1047.20   72.59
   2  10   3 1115.39   69.69
   2  10   3 1070.09   74.29
   2  10   3 1161.28   72.09
  -3 -10  -3  857.01   60.89
  -3 -10  -3  985.10   60.59
  -3 -10  -3  866.71   63.49
   3  10   3 1006.30   63.19
   3  10   3  883.21   64.69
   3  10   3  924.31   59.99
  -4 -10  -3 1907.71  114.89
  -4 -10  -3 1935.81  116.59
  -4 -10  -3 2011.30  114.69
   4  10   3 1916.11  117.89
   4  10   3 1853.81  117.09
   4  10   3 1846.92  114.39
  -5 -10  -3 2577.44  153.38
  -5 -10  -3 2458.45  151.78
  -5 -10  -3 2571.34  152.28
   5  10   3 2576.04  151.58
   5  10   3 2525.95  153.78
   5  10   3 2718.03  153.18
  -6 -10  -3 1592.04  101.79
  -6 -10  -3 1614.74  100.39
  -6 -10  -3 1646.44   99.89
   6  10   3 1709.33  101.99
   6  10   3 1643.64  102.39
   6  10   3 1614.64   99.89
  -7 -10  -3  124.59   20.30
  -7 -10  -3  160.48   24.20
  -7 -10  -3   87.29   19.00
   7  10   3  110.99   22.10
   7  10   3  117.89   23.60
   7  10   3  118.49   19.10
  -8 -10  -3 1445.46   95.79
  -8 -10  -3 1538.65   93.29
  -8 -10  -3 1567.94   94.49
   8  10   3 1378.76   95.79
   8  10   3 1420.26   93.49
   8  10   3 1581.94   96.29
  -9 -10  -3  792.12   57.69
  -9 -10  -3  800.32   56.89
  -9 -10  -3  706.73   58.79
   9  10   3  638.34   58.99
   9  10   3  679.53   56.49
   9  10   3  773.12   60.99
 -10 -10  -3  177.68   26.10
 -10 -10  -3  187.98   30.80
 -11 -10  -3   40.50   37.80
 -11 -10  -3   69.79   29.20
 -11 -10  -3   21.00   22.80
  11  10   3   18.80   25.60
 -12 -10  -3   -4.30   24.40
 -12 -10  -3   59.59   30.80
 -12 -10  -3   43.20   25.90
  12  10   3   16.50   26.80
 -13 -10  -3   66.29   27.10
 -13 -10  -3   42.50   24.80
 -13 -10  -3   32.60   32.30
  13  10   3  -14.50   25.40
 -14 -10  -3  -19.40   25.80
 -14 -10  -3   60.39   27.50
 -14 -10  -3   -9.90   32.80
  14  10   3   -6.10   26.40
   9 -11  -3  127.49   42.00
   8 -11  -3  188.48   41.70
   7 -11  -3  166.38   39.60
   6 -11  -3   56.09   33.10
   5 -11  -3  -30.20   32.20
   4 -11  -3   95.99   31.30
  -4  11   3  111.79   24.40
  -4  11   3  136.09   31.10
  -4  11   3   94.09   21.10
   3 -11  -3  224.78   24.80
   3 -11  -3  170.28   31.80
  -3  11   3  206.88   35.40
  -3  11   3  197.08   23.30
  -3  11   3  166.28   25.90
   2 -11  -3   38.00   20.00
   2 -11  -3  -40.70   26.10
  -2  11   3    5.50   27.70
  -2  11   3  -17.50   17.50
   1 -11  -3  396.36   39.90
   1 -11  -3  283.77   44.70
   1 -11  -3  316.57   37.10
  -1  11   3  358.86   42.70
  -1  11   3  317.57   36.50
  -1  11   3  386.66   47.70
   0 -11  -3  590.34   49.60
   0  11   3  589.74   53.19
   0  11   3  487.45   48.20
   0  11   3  474.05   44.10
  -1 -11  -3  718.03   48.70
  -1 -11  -3  594.54   51.39
  -1 -11  -3  609.74   48.50
   1  11   3  624.94   47.50
   1  11   3  597.74   55.29
   1  11   3  642.14   51.89
  -2 -11  -3  -13.80   16.10
  -2 -11  -3   27.00   16.10
   2  11   3    3.20   15.30
   2  11   3   30.00   18.80
  -3 -11  -3 1603.44   94.99
  -3 -11  -3 1418.66   97.49
  -3 -11  -3 1641.34   95.09
   3  11   3 1336.97   99.29
   3  11   3 1648.94   96.49
   3  11   3 1557.34   94.19
  -4 -11  -3 3293.57  187.88
  -4 -11  -3 3168.38  188.18
  -4 -11  -3 3182.38  189.88
   4  11   3 3313.67  189.38
   4  11   3 3106.79  187.78
   4  11   3 3181.58  190.88
  -5 -11  -3 1577.74   97.79
  -5 -11  -3 1469.75   95.59
   5  11   3 1496.25   98.39
   5  11   3 1472.55   94.99
   5  11   3 1811.02  116.89
  -6 -11  -3  291.17   35.40
  -6 -11  -3  208.58   27.40
  -6 -11  -3  302.27   39.30
   6  11   3  226.68   29.30
   6  11   3  248.88   27.20
   6  11   3  278.87   34.60
  -7 -11  -3  694.73   50.89
  -7 -11  -3  594.04   54.19
  -7 -11  -3  646.34   52.49
   7  11   3  617.24   54.59
   7  11   3  676.33   55.69
   7  11   3  653.93   50.69
  -8 -11  -3 1100.49   75.29
  -8 -11  -3 1132.69   74.09
  -8 -11  -3 1054.29   76.29
   8  11   3 1013.10   77.29
   8  11   3 1089.89   73.69
   8  11   3 1214.68   77.49
  -9 -11  -3  382.46   41.80
  -9 -11  -3  377.96   44.40
  -9 -11  -3  306.57   44.20
   9  11   3  341.47   42.10
   9  11   3  263.77   31.90
 -10 -11  -3  103.49   28.50
 -10 -11  -3   49.40   26.70
 -10 -11  -3   84.49   24.60
  10  11   3   63.89   25.60
 -11 -11  -3   31.60   26.10
 -11 -11  -3  -33.20   23.00
 -11 -11  -3    9.80   27.80
 -12 -11  -3   13.60   31.00
 -12 -11  -3   -7.40   24.10
 -12 -11  -3    1.80   38.80
  12  11   3  -31.20   26.20
 -13 -11  -3  -51.09   25.40
 -13 -11  -3    6.00   27.00
 -13 -11  -3  -31.20   34.00
  13  11   3    7.10   26.40
 -14 -11  -3   28.10   28.80
 -14 -11  -3   -1.30   33.70
 -14 -11  -3  -29.50   27.50
   9 -12  -3   29.90   42.40
   7 -12  -3   10.50   37.50
   6 -12  -3   38.10   33.80
   5 -12  -3   30.70   33.80
   4 -12  -3  153.28   34.20
  -4  12   3   97.99   24.40
  -4  12   3  137.09   27.10
   3 -12  -3  119.89   26.20
   3 -12  -3   71.19   30.50
  -3  12   3   53.39   21.30
  -3  12   3   83.39   24.80
  -3  12   3   83.79   32.50
   2 -12  -3  -47.70   27.70
   2 -12  -3   43.00   21.70
  -2  12   3   17.40   29.80
  -2  12   3    6.20   19.90
  -2  12   3   30.30   23.00
   1 -12  -3  621.74   59.39
   1 -12  -3  695.23   54.69
  -1  12   3  715.53   51.99
  -1  12   3  598.84   80.49
   0 -12  -3 1133.19   77.49
   0 -12  -3 1106.39   73.29
   0  12   3 1010.60   74.59
   0  12   3 1083.49   76.79
   0  12   3 1138.99   80.59
  -1 -12  -3  589.44   49.10
  -1 -12  -3  588.04   49.99
  -1 -12  -3  580.54   53.49
   1  12   3  682.93   53.89
   1  12   3  646.64   48.60
   1  12   3  594.84   57.09
  -2 -12  -3  109.49   21.10
  -2 -12  -3  133.89   21.00
  -2 -12  -3  114.39   26.10
   2  12   3  113.09   29.00
   2  12   3  128.89   23.60
   2  12   3  140.99   20.50
  -3 -12  -3 1050.19   76.39
  -3 -12  -3 1138.59   73.19
  -3 -12  -3 1062.69   73.09
   3  12   3 1145.09   72.49
   3  12   3 1166.48   76.29
   3  12   3 1035.30   78.99
  -4 -12  -3 1710.13  108.19
  -4 -12  -3 1807.32  108.19
  -4 -12  -3 1764.32  110.89
   4  12   3 1693.23  107.89
   4  12   3 1890.41  110.49
   4  12   3 1699.03  112.29
  -5 -12  -3  595.34   55.39
  -5 -12  -3  565.64   48.50
  -5 -12  -3  554.84   51.69
   5  12   3  630.84   52.99
   5  12   3  576.74   47.50
   5  12   3  546.75   73.89
  -6 -12  -3   45.10   24.90
  -6 -12  -3    9.70   19.30
  -6 -12  -3   36.40   18.50
   6  12   3   18.80   18.70
   6  12   3   13.20   24.90
   6  12   3   55.69   35.30
  -7 -12  -3  332.37   44.40
  -7 -12  -3  336.37   40.70
  -7 -12  -3  244.48   39.70
   7  12   3  365.76   40.50
   7  12   3  353.26   46.20
   7  12   3  263.77   35.40
  -8 -12  -3  205.88   44.80
  -8 -12  -3  162.08   23.80
  -8 -12  -3  146.39   25.30
   8  12   3  187.18   27.70
  -9 -12  -3    3.40   26.00
  -9 -12  -3   34.50   23.80
  -9 -12  -3   -2.40   20.80
   9  12   3   -9.80   24.90
   9  12   3   29.10   22.10
 -10 -12  -3   25.20   25.80
 -10 -12  -3   33.90   27.60
 -10 -12  -3   13.00   22.50
  10  12   3   10.70   26.90
 -11 -12  -3    1.70   24.00
 -11 -12  -3   47.90   29.70
 -11 -12  -3   74.59   27.50
  11  12   3    5.80   26.40
 -12 -12  -3   27.40   30.00
 -12 -12  -3   19.30   31.20
 -12 -12  -3  -17.50   25.10
 -13 -12  -3   -5.50   34.30
 -13 -12  -3   11.60   27.60
 -13 -12  -3   10.50   40.50
  13  12   3   -3.70   28.20
 -14 -12  -3    5.40   34.60
 -14 -12  -3  -49.60   28.50
   8 -13  -3  -37.40   39.00
   6 -13  -3   30.20   35.20
   5 -13  -3   56.89   35.40
   4 -13  -3  -28.10   33.00
  -4  13   3    9.50   29.10
  -4  13   3   59.19   28.50
   3 -13  -3  -25.50   31.60
  -3  13   3   17.90   26.60
  -3  13   3   -3.30   22.80
   2 -13  -3  250.27   28.00
  -2  13   3  152.88   27.30
  -2  13   3  188.68   29.10
   1 -13  -3  707.03   55.39
   1 -13  -3  678.33   60.39
  -1  13   3  649.24   58.39
  -1  13   3  613.74   62.59
  -1  13   3  586.04   52.89
   0 -13  -3  774.22   63.69
   0  13   3  744.83   62.99
   0  13   3  895.91   76.89
   0  13   3  710.03   66.59
  -1 -13  -3  190.28   29.40
  -1 -13  -3  148.59   25.70
  -1 -13  -3  202.08   24.60
   1  13   3  143.09   23.50
   1  13   3  202.58   33.80
   1  13   3  170.58   27.60
  -2 -13  -3  720.83   54.89
  -2 -13  -3  650.93   54.29
  -2 -13  -3  597.14   57.09
   2  13   3  794.32   59.09
   2  13   3  708.03   53.69
   2  13   3  643.34   60.59
  -3 -13  -3 1514.15  106.09
  -3 -13  -3 1533.95   99.39
  -3 -13  -3 1593.34  101.69
   3  13   3 1616.84  101.89
   3  13   3 1624.94  104.79
   3  13   3 1529.55   98.39
  -4 -13  -3  515.95   51.29
  -4 -13  -3  575.14   48.50
  -4 -13  -3  515.55   47.70
   4  13   3  569.74   52.99
   4  13   3  485.45   54.59
  -5 -13  -3   10.80   20.10
  -5 -13  -3   23.20   25.60
  -5 -13  -3    7.50   20.10
   5  13   3    5.20   19.20
   5  13   3  -17.80   26.90
   5  13   3   24.90   23.60
  -6 -13  -3  289.97   43.60
  -6 -13  -3  181.78   26.10
   6  13   3  213.68   33.60
   6  13   3  216.68   26.00
  -7 -13  -3  693.63   59.49
  -7 -13  -3  765.42   65.39
  -7 -13  -3  768.52   59.19
   7  13   3  785.62   64.29
   7  13   3  739.03   58.59
  -8 -13  -3  203.88   31.80
  -8 -13  -3  197.18   28.70
  -8 -13  -3  240.88   27.00
   8  13   3  225.28   31.00
   8  13   3  318.17   39.90
  -9 -13  -3   -5.80   27.70
  -9 -13  -3    4.90   22.30
  -9 -13  -3   30.80   25.10
   9  13   3    3.40   27.20
 -10 -13  -3   24.00   29.10
 -10 -13  -3   14.80   27.80
 -10 -13  -3   -9.10   24.00
  10  13   3  -16.90   28.80
 -11 -13  -3  -10.10   25.00
 -11 -13  -3   -1.80   29.80
 -11 -13  -3   -6.00   28.60
  11  13   3   13.40   29.30
 -12 -13  -3   84.09   31.60
 -12 -13  -3    1.90   26.00
 -12 -13  -3  -31.00   30.30
  12  13   3  -18.00   13.50
 -13 -13  -3  -15.40   35.10
 -13 -13  -3   -3.50   32.70
  13  13   3  -40.10   30.80
 -14 -13  -3  -70.79   29.00
   7 -14  -3   67.69   41.10
   5 -14  -3   31.30   37.00
  -5  14   3  -30.30   24.30
   4 -14  -3   21.90   35.00
  -4  14   3    9.50   30.50
   3 -14  -3  -35.80   32.70
   3 -14  -3   50.99   29.50
  -3  14   3  -15.80   24.10
  -3  14   3   28.60   27.90
   2 -14  -3  208.68   36.60
   2 -14  -3  228.18   28.70
  -2  14   3  202.48   31.60
  -2  14   3  164.78   28.80
   1 -14  -3  523.15   51.79
   1 -14  -3  507.55   56.69
  -1  14   3  480.05   52.69
  -1  14   3  479.35   55.79
   0 -14  -3    3.40   29.90
   0  14   3   36.90   26.90
   0  14   3   35.40   35.70
  -1 -14  -3   47.70   23.20
   1  14   3    8.40   22.00
   1  14   3   37.60   27.00
  -2 -14  -3  366.86   44.60
  -2 -14  -3  347.27   47.70
   2  14   3  318.87   37.40
   2  14   3  327.37   40.70
   2  14   3  309.57   41.90
  -3 -14  -3  862.21   67.09
  -3 -14  -3  725.03   61.99
  -3 -14  -3  841.92   63.39
   3  14   3  851.41   70.49
   3  14   3  826.32   61.09
   3  14   3  879.51   67.79
  -4 -14  -3   66.49   45.60
  -4 -14  -3   77.89   24.70
  -4 -14  -3   88.89   23.40
   4  14   3   83.29   26.60
   4  14   3   66.79   22.30
  -5 -14  -3  411.86   46.40
  -5 -14  -3  497.35   48.10
  -5 -14  -3  404.26   48.50
   5  14   3  430.56   45.60
   5  14   3  535.55   52.49
  -6 -14  -3  941.11   73.49
  -6 -14  -3 1133.09   74.69
  -6 -14  -3 1048.80   77.69
   6  14   3  996.30   73.29
   6  14   3 1146.29   77.79
  -7 -14  -3  415.26   53.09
  -7 -14  -3  503.85   49.99
  -7 -14  -3  438.66   48.80
   7  14   3  504.75   48.20
   7  14   3  477.75   53.89
  -8 -14  -3   78.79   29.60
  -8 -14  -3   63.99   25.30
  -8 -14  -3   95.09   24.00
   8  14   3  103.89   24.80
   8  14   3  107.29   29.00
  -9 -14  -3   17.90   28.50
  -9 -14  -3    0.10   27.10
  -9 -14  -3   12.60   34.50
   9  14   3   14.60   29.00
 -10 -14  -3   -8.00   25.20
 -10 -14  -3   32.10   29.70
  10  14   3   29.60   30.90
 -11 -14  -3    1.30   26.00
 -11 -14  -3   18.60   30.70
 -11 -14  -3   34.20   31.30
  11  14   3  -13.00   30.40
 -12 -14  -3  -16.30   27.20
 -12 -14  -3   52.49   32.80
 -12 -14  -3    3.40   37.20
  12  14   3   14.70   30.90
 -13 -14  -3   22.60   33.40
 -13 -14  -3  -29.60   29.70
   6 -15  -3   57.09   38.70
   5 -15  -3   23.10   58.09
   4 -15  -3   -4.90   36.30
  -4  15   3  -30.80   27.80
   3 -15  -3   -2.60   34.40
  -3  15   3   31.10   31.70
  -3  15   3   -3.90   26.70
   2 -15  -3   45.90   33.70
   2 -15  -3   62.19   26.50
  -2  15   3    3.60   26.50
  -2  15   3   12.40   32.40
   1 -15  -3  192.18   29.70
   1 -15  -3  126.39   35.70
  -1  15   3  140.69   31.90
  -1  15   3  143.19   28.50
   0 -15  -3  -49.60   31.00
   0  15   3   58.19   28.80
   0  15   3   59.49   29.80
  -1 -15  -3 1191.88   87.79
  -1 -15  -3 1208.78   83.79
   1  15   3 1208.58   88.39
   1  15   3 1292.47   83.49
  -2 -15  -3 1125.99   76.29
  -2 -15  -3 1021.70   78.09
   2  15   3 1015.90   80.69
   2  15   3 1015.20   74.99
  -3 -15  -3  455.85   53.89
  -3 -15  -3  547.15   52.09
   3  15   3  508.15   49.50
  -4 -15  -3   -7.20   28.50
  -4 -15  -3   14.80   27.70
  -4 -15  -3   43.50   23.80
   4  15   3  -23.80   22.50
   4  15   3    1.90   27.40
  -5 -15  -3  237.18   34.00
  -5 -15  -3  233.48   29.30
  -5 -15  -3  245.18   29.20
   5  15   3  270.17   33.00
   5  15   3  238.18   29.20
  -6 -15  -3  443.66   48.40
  -6 -15  -3  316.67   52.19
   6  15   3  399.36   47.20
   6  15   3  440.16   53.89
  -7 -15  -3   31.40   29.50
  -7 -15  -3   38.70   25.00
  -7 -15  -3   49.90   24.60
   7  15   3   64.49   29.10
  -8 -15  -3   33.20   29.20
  -8 -15  -3  -43.20   24.80
  -8 -15  -3   20.50   24.50
   8  15   3    1.20   25.90
   8  15   3  -17.20   28.70
  -9 -15  -3   61.79   31.00
  -9 -15  -3  138.99   32.40
  -9 -15  -3   94.59   30.70
   9  15   3  111.29   32.10
 -10 -15  -3   71.09   31.80
 -10 -15  -3   54.49   27.10
 -10 -15  -3   60.79   31.50
  10  15   3   98.69   33.30
 -11 -15  -3   12.80   35.50
 -11 -15  -3   -0.50   27.30
  11  15   3   55.09   33.50
 -12 -15  -3   49.90   33.90
 -12 -15  -3  -12.90   27.50
  12  15   3   14.30   32.80
 -13 -15  -3  -12.40   29.20
   5 -16  -3  -54.79   48.30
   4 -16  -3   -1.50   37.60
   3 -16  -3   98.39   38.70
   2 -16  -3  103.79   36.30
  -2  16   3   53.49   29.40
  -2  16   3   38.80   32.50
   1 -16  -3   43.90   26.30
   1 -16  -3  -26.70   33.20
  -1  16   3   -9.00   26.60
   0 -16  -3  142.69   35.50
   0  16   3  128.69   31.40
   0  16   3  157.98   32.60
  -1 -16  -3  864.41   69.69
  -1 -16  -3  963.60   76.29
   1  16   3  981.40   78.19
   1  16   3 1005.50   73.29
  -2 -16  -3  897.61   71.99
  -2 -16  -3  945.31   72.29
   2  16   3  810.62   69.79
   2  16   3  925.71   75.69
  -3 -16  -3   67.79   30.30
  -3 -16  -3   87.79   27.40
   3  16   3   49.99   31.60
   3  16   3   96.09   30.80
  -4 -16  -3   99.59   29.50
  -4 -16  -3   26.20   31.20
   4  16   3  101.79   26.90
   4  16   3   91.39   31.90
  -5 -16  -3  905.01   68.89
  -5 -16  -3  831.02   70.59
   5  16   3  904.71   74.09
   5  16   3  819.32   68.59
  -6 -16  -3  461.45   51.19
  -6 -16  -3  438.16   53.59
  -6 -16  -3  370.96   48.00
   6  16   3  337.97   40.90
   6  16   3  413.56   50.69
  -7 -16  -3    0.30   24.90
  -7 -16  -3   17.40   30.50
  -7 -16  -3  -27.20   25.70
   7  16   3   -1.20   26.30
   7  16   3   -2.20   30.60
  -8 -16  -3   -9.70   29.60
  -8 -16  -3   42.60   31.10
  -8 -16  -3   27.80   26.00
   8  16   3   17.20   32.20
  -9 -16  -3   33.90   31.10
  -9 -16  -3   21.90   27.00
  -9 -16  -3    7.50   29.80
   9  16   3   43.90   33.60
 -10 -16  -3    3.10   26.80
 -10 -16  -3  -15.40   31.40
  10  16   3   26.50   33.80
 -11 -16  -3   11.50   28.00
 -11 -16  -3   26.20   32.40
  11  16   3  -28.10   35.10
 -13 -16  -3   21.40   32.70
   3 -17  -3  179.78   41.30
   2 -17  -3  144.89   41.80
   1 -17  -3  -32.40   36.20
  -1  17   3   18.20   33.00
   0 -17  -3  403.66   56.69
   0  17   3  328.37   42.50
  -1 -17  -3  596.74   59.99
  -1 -17  -3  368.76   50.59
   1  17   3  496.05   56.59
   1  17   3  510.55   61.39
  -2 -17  -3  172.58   30.60
  -2 -17  -3  158.68   34.80
   2  17   3  106.19   33.60
   2  17   3  138.49   31.00
  -3 -17  -3    4.80   27.80
  -3 -17  -3    9.30   30.90
   3  17   3   36.20   32.20
   3  17   3  -13.90   32.00
  -4 -17  -3  250.17   36.80
   4  17   3  232.28   36.40
   4  17   3  215.48   32.20
  -5 -17  -3  662.93   63.89
  -5 -17  -3  654.23   60.29
   5  17   3  506.55   58.59
   5  17   3  603.44   65.39
  -6 -17  -3  212.78   30.50
  -6 -17  -3  201.98   36.00
  -7 -17  -3   -9.20   31.40
  -7 -17  -3   11.80   26.50
   7  17   3   -7.80   28.30
   7  17   3   16.10   32.30
  -8 -17  -3   27.50   32.70
  -8 -17  -3  -30.90   27.40
   8  17   3   25.80   32.90
  -9 -17  -3    5.20   26.90
  -9 -17  -3  -27.90   30.50
  -9 -17  -3  -10.00   32.90
   9  17   3   -0.70   34.20
 -10 -17  -3    0.50   27.70
 -10 -17  -3   -4.50   31.10
  10  17   3   47.60   34.90
 -11 -17  -3    6.00   28.30
  11  17   3  -28.50   34.80
 -12 -17  -3   -4.60   29.50
   1 -18  -3   21.10   37.20
   0 -18  -3  398.86   57.89
  -1 -18  -3  627.84   88.29
   1  18   3  524.55   67.29
  -2 -18  -3   35.30   55.69
  -3 -18  -3  107.89   36.10
  -3 -18  -3   64.79   30.50
   3  18   3   60.09   34.60
  -4 -18  -3  395.66   56.79
  -4 -18  -3  274.17   45.00
   4  18   3  224.98   39.60
  -5 -18  -3  293.47   47.10
  -5 -18  -3  212.48   34.10
   5  18   3  236.38   39.70
   5  18   3  269.47   38.30
  -6 -18  -3  107.89   30.60
   6  18   3   78.49   34.40
   6  18   3  123.89   31.10
  -7 -18  -3  -10.90   32.90
  -7 -18  -3   -5.80   27.20
   7  18   3   -9.10   33.30
  -8 -18  -3    0.20   33.10
  -8 -18  -3  -14.30   28.10
   8  18   3  -47.20   43.10
  -9 -18  -3  -34.30   32.70
  -9 -18  -3    1.00   27.10
   9  18   3  -14.90   35.00
 -10 -18  -3   -9.90   28.30
  10  18   3   -2.90   35.60
 -12 -18  -3  -28.20   29.10
  -1 -19  -3  166.78   48.00
  -2 -19  -3  -22.60   35.20
   2  19   3  -10.50   44.30
  -3 -19  -3  157.18   37.10
   3  19   3  139.29   38.10
  -4 -19  -3  107.79   35.60
   4  19   3  110.79   47.20
  -5 -19  -3   59.29   31.70
  -5 -19  -3  -36.70   32.90
   5  19   3   -7.20   34.60
  -6 -19  -3  -22.20   34.00
  -6 -19  -3   41.90   30.60
   6  19   3  -30.70   34.40
  -7 -19  -3   80.89   31.20
  -7 -19  -3   64.19   42.10
   7  19   3   64.99   35.40
  -8 -19  -3   10.20   29.50
   8  19   3   -6.30   35.20
  -9 -19  -3    9.60   30.00
   9  19   3   24.00   37.20
 -10 -19  -3    1.40   29.20
 -11 -19  -3    9.80   29.40
   4  20   3   57.59   40.50
   5  20   3   35.80   37.30
   7  20   3   15.20   36.30
  -8 -20  -3   64.29   40.30
   8  20   3   19.30   36.30
  -9 -20  -3    2.60   31.20
 -11 -20  -3   17.80   35.90
   6  21   3  -39.00   47.40
   7  21   3   10.60   39.10
  -8 -18   4    4.60   30.20
   5  18  -4   62.79   42.40
   4  18  -4  134.39   43.20
   3  18  -4  180.68   48.00
  -9 -17   4   28.50   33.80
  -7 -17   4   62.79   30.00
   6  17  -4  -24.30   36.00
  -6 -17   4   31.20   28.50
   5  17  -4  150.38   39.10
  -5 -17   4  158.08   32.70
   4  17  -4  177.68   39.00
   3  17  -4   27.70   45.50
   2  17  -4   59.09   38.60
  -9 -16   4   97.09   30.40
  -8 -16   4   81.39   29.70
   7  16  -4   16.70   36.10
  -7 -16   4   36.90   28.30
  -6 -16   4   54.39   28.30
   5  16  -4  266.97   41.90
  -5 -16   4  282.67   44.80
   4  16  -4  222.18   40.10
  -4 -16   4  287.27   35.00
   3  16  -4   35.20   35.30
  -3 -16   4   46.60   28.50
   2  16  -4  112.69   38.30
  -2 -16   4  157.08   32.60
   0  16  -4  200.78   42.60
 -10 -15   4   78.49   29.10
   8  15  -4   45.30   35.40
  -8 -15   4   44.30   27.20
   7  15  -4   13.80   33.50
  -7 -15   4   -5.70   32.90
  -7 -15   4   42.60   26.80
   6  15  -4  310.47   39.80
  -6 -15   4  158.58   40.20
  -6 -15   4  374.06   47.20
  -6 -15   4  214.88   38.00
   5  15  -4  585.64   68.19
  -5 -15   4  614.84   60.59
  -5 -15   4  583.04   63.89
   4  15  -4   73.89   32.70
   4  15  -4   93.49   35.70
  -4 -15   4  113.89   28.00
  -4 -15   4   48.90   35.20
   3  15  -4   25.30   34.20
   3  15  -4  -57.79   45.80
  -3 -15   4   11.30   34.10
  -3 -15   4   49.00   28.30
   2  15  -4  229.78   38.50
   2  15  -4  274.47   40.40
  -2 -15   4  259.77   42.50
  -2 -15   4  439.86   50.19
   1  15  -4  697.83   74.59
  -1 -15   4  721.63   72.99
  -1 -15   4  634.74   69.89
   0  15  -4  263.27   41.50
   0 -15   4  184.58   43.00
  -1  15  -4   13.00   38.80
  -2  15  -4   16.40   42.80
 -10 -14   4   26.50   28.20
   9  14  -4  113.89   35.20
  -9 -14   4   62.99   34.70
  -9 -14   4  103.09   28.70
   8  14  -4   -6.70   32.80
  -8 -14   4  -34.50   31.30
  -8 -14   4    7.10   25.20
  -8 -14   4  -21.20   30.80
   7  14  -4   76.49   34.10
  -7 -14   4  109.89   32.30
  -7 -14   4    1.10   31.20
  -7 -14   4   83.99   26.10
   6  14  -4  277.87   38.80
  -6 -14   4  247.48   34.10
   5  14  -4  712.53   67.49
  -5 -14   4  744.43   60.69
  -5 -14   4  702.13   66.09
  -5 -14   4  535.75   61.59
   4  14  -4   53.49   32.00
   4  14  -4  126.19   33.90
  -4 -14   4   64.79   33.20
  -4 -14   4  122.49   27.40
   3  14  -4   49.40   30.90
  -3 -14   4   83.29   27.00
  -3 -14   4   77.19   33.50
   2  14  -4  101.79   32.30
   2  14  -4  114.59   35.10
  -2 -14   4  142.89   28.80
  -2 -14   4  133.19   35.60
   1  14  -4   71.89   34.10
   1  14  -4   22.30   31.10
  -1 -14   4    6.10   36.00
  -1 -14   4   79.79   29.30
   0  14  -4   63.99   35.80
   0 -14   4   68.49   28.90
  -1  14  -4    0.00   35.70
  -1  14  -4  -24.40   32.50
   1 -14   4   23.20   38.60
   1 -14   4   57.39   30.00
   2 -14   4   59.39   23.90
   2 -14   4   97.19   41.40
  -3  14  -4   -8.80   36.60
   3 -14   4  -20.50   51.39
 -11 -13   4   49.20   27.60
  10  13  -4  138.49   36.10
 -10 -13   4  143.29   34.50
   9  13  -4   59.29   33.00
  -9 -13   4   52.59   31.40
  -9 -13   4   74.29   27.00
   8  13  -4    0.50   32.20
  -8 -13   4   10.00   25.70
  -8 -13   4   14.40   48.60
  -8 -13   4  -21.50   30.80
   7  13  -4  555.44   62.69
  -7 -13   4  610.54   58.59
  -7 -13   4  522.05   56.09
   6  13  -4  615.24   64.59
  -6 -13   4  483.55   58.19
  -6 -13   4  605.24   58.49
  -6 -13   4  592.74   60.99
   5  13  -4  417.16   56.09
  -5 -13   4  418.16   46.80
  -5 -13   4  387.66   50.99
  -5 -13   4  402.16   52.89
   4  13  -4   36.50   30.40
   4  13  -4  -57.39   34.80
  -4 -13   4   21.60   24.40
  -4 -13   4  -23.20   30.40
  -4 -13   4  -21.90   30.20
   3  13  -4  226.38   34.70
   3  13  -4  269.67   37.10
  -3 -13   4  292.47   38.30
  -3 -13   4  415.46   44.60
  -3 -13   4  235.78   32.70
   2  13  -4  514.85   62.59
   2  13  -4  295.77   38.80
  -2 -13   4  426.26   56.09
  -2 -13   4  475.85   49.50
   1  13  -4   23.60   32.60
   1  13  -4  -14.10   28.50
  -1 -13   4   16.00   33.20
  -1 -13   4   86.39   26.20
   0  13  -4  -44.20   29.00
   0  13  -4   30.80   33.60
   0 -13   4   44.30   26.70
   0 -13   4  -19.30   33.70
  -1  13  -4  103.69   35.60
  -1  13  -4  -19.80   30.20
   1 -13   4   75.99   29.70
   1 -13   4    2.30   35.70
  -2  13  -4   24.60   30.60
  -2  13  -4   40.30   35.90
   2 -13   4   35.10   22.80
   2 -13   4   37.90   39.20
  -3  13  -4   -2.90   46.60
  -3  13  -4  -50.99   36.10
   3 -13   4  -77.49   45.10
   3 -13   4   75.09   34.60
  -4  13  -4   38.70   35.10
   4 -13   4  -66.29   42.80
 -11 -12   4   36.80   33.30
 -11 -12   4   20.40   26.80
  10  12  -4   97.29   31.00
 -10 -12   4   78.49   33.00
 -10 -12   4  112.19   33.40
 -10 -12   4  112.59   27.50
   9  12  -4   23.10   31.80
  -9 -12   4   83.49   30.70
  -9 -12   4   63.99   25.60
  -9 -12   4   27.80   31.10
   8  12  -4   33.30   32.50
  -8 -12   4   33.50   29.00
  -8 -12   4   35.00   24.60
  -8 -12   4  -18.70   29.30
   7  12  -4  286.97   36.90
  -7 -12   4  243.28   29.30
  -7 -12   4  361.66   47.40
  -7 -12   4  165.18   34.00
   6  12  -4  154.88   34.70
  -6 -12   4  166.78   26.10
  -6 -12   4  157.08   31.70
  -6 -12   4  113.89   29.60
   5  12  -4   68.39   30.10
   5  12  -4   28.40   27.80
  -5 -12   4   18.40   27.90
  -5 -12   4    8.30   25.10
  -5 -12   4   55.29   23.10
   4  12  -4  537.85   56.39
   4  12  -4  583.74   60.49
  -4 -12   4  498.65   54.19
  -4 -12   4  602.04   56.89
  -4 -12   4  563.84   50.79
   3  12  -4  699.73   63.39
   3  12  -4  799.32   66.49
  -3 -12   4  600.64   68.09
  -3 -12   4  783.02   59.39
  -3 -12   4  763.12   64.99
   2  12  -4  262.37   32.80
   2  12  -4  323.27   35.10
  -2 -12   4  352.56   42.20
  -2 -12   4  222.08   37.20
  -2 -12   4  224.68   30.60
   1  12  -4    6.90   26.80
   1  12  -4   67.59   30.50
  -1 -12   4  -16.60   30.80
  -1 -12   4   71.89   24.70
   0  12  -4  -14.80   27.10
   0  12  -4   21.40   32.80
   0 -12   4   38.40   25.50
   0 -12   4  -28.80   33.10
  -1  12  -4   92.89   34.00
  -1  12  -4   33.80   28.60
   1 -12   4   61.39   27.50
   1 -12   4   52.09   35.10
  -2  12  -4   -2.50   34.20
  -2  12  -4  -52.09   27.20
   2 -12   4   26.00   24.80
   2 -12   4  -14.70   36.50
  -3  12  -4   67.89   38.30
  -3  12  -4   93.59   34.30
   3 -12   4   57.89   40.60
  -4  12  -4  -11.60   34.20
  -4  12  -4  -52.59   29.30
   4 -12   4  -32.70   45.80
   4 -12   4  -14.60   29.30
  -5  12  -4   35.50   33.30
  -5  12  -4  -64.09   29.80
   5 -12   4  -55.39   42.70
   5 -12   4    5.60   34.50
   6 -12   4  -62.89   48.90
 -12 -11   4   46.70   38.90
 -12 -11   4    9.40   26.00
  11  11  -4   79.29   30.00
 -11 -11   4   37.80   31.80
 -10 -11   4    5.10   30.70
 -10 -11   4   24.60   25.40
 -10 -11   4    6.60   30.30
   9  11  -4  -43.70   29.30
  -9 -11   4  -54.39   29.10
  -9 -11   4  -26.50   24.50
  -9 -11   4  -11.80   29.20
   8  11  -4  240.38   34.90
  -8 -11   4  209.28   34.90
  -8 -11   4  345.97   42.40
  -8 -11   4  209.68   34.80
   7  11  -4  513.35   54.59
  -7 -11   4  331.87   37.50
  -7 -11   4  347.37   49.80
   6  11  -4  127.99   29.40
   6  11  -4  195.78   31.60
  -6 -11   4  158.18   29.80
  -6 -11   4  159.58   30.80
  -6 -11   4  175.08   24.90
   5  11  -4   32.70   33.10
  -5 -11   4  -33.50   26.30
  -5 -11   4   11.30   21.30
  -5 -11   4    1.60   23.90
   4  11  -4  588.74   58.99
   4  11  -4  699.93   61.89
  -4 -11   4  644.84   54.29
  -4 -11   4  622.14   56.79
  -4 -11   4  769.22   59.79
   3  11  -4  763.52   62.59
   3  11  -4  674.63   59.29
  -3 -11   4  685.53   61.69
  -3 -11   4  583.64   56.59
  -3 -11   4  747.53   55.49
   2  11  -4   82.39   27.90
   2  11  -4    8.20   24.30
  -2 -11   4   72.89   26.90
  -2 -11   4  -42.40   28.00
  -2 -11   4   12.60   22.90
   1  11  -4  172.98   30.30
  -1 -11   4  121.09   25.50
  -1 -11   4   94.69   31.40
  -1 -11   4  153.38   24.80
   0  11  -4  114.39   27.50
   0  11  -4  129.29   31.90
   0 -11   4  187.48   25.80
   0 -11   4  118.99   34.10
   0 -11   4  150.78   26.30
  -1  11  -4  122.69   40.10
  -1  11  -4   47.20   25.80
   1 -11   4   50.79   33.70
   1 -11   4   73.49   25.30
  -2  11  -4  -24.20   25.70
  -2  11  -4   29.30   31.90
   2 -11   4    7.60   25.80
   2 -11   4  -62.29   33.80
  -3  11  -4    4.40   33.00
   3 -11   4  -32.60   36.90
  -4  11  -4  -51.29   28.30
  -4  11  -4  -52.69   33.20
   4 -11   4  -14.20   28.40
   4 -11   4  -74.29   39.00
  -5  11  -4   56.59   32.60
  -5  11  -4   20.70   29.50
   5 -11   4   23.50   27.70
   5 -11   4   40.40   41.30
  -6  11  -4  -67.69   29.30
  -6  11  -4   28.00   30.30
   6 -11   4  -38.80   26.30
   6 -11   4  -38.30   45.70
   7 -11   4   18.60   45.20
 -12 -10   4   -7.70   28.50
 -12 -10   4   47.20   33.40
 -12 -10   4   37.50   24.60
  11  10  -4   10.20   27.40
 -11 -10   4   20.20   35.40
 -11 -10   4  -13.60   27.10
 -11 -10   4   15.10   26.00
  10  10  -4  109.79   29.20
 -10 -10   4   90.49   31.00
 -10 -10   4  108.19   25.30
 -10 -10   4   46.20   36.80
  -9 -10   4  392.96   52.39
  -9 -10   4  408.56   54.29
  -9 -10   4  422.66   47.80
   8  10  -4  922.91   74.59
  -8 -10   4  939.81   67.39
  -8 -10   4  918.71   72.49
  -8 -10   4  959.20   75.49
   7  10  -4  685.23   60.09
  -7 -10   4  671.23   52.59
  -7 -10   4  569.34   58.29
  -7 -10   4  646.44   59.89
   6  10  -4    3.60   24.30
   6  10  -4   10.40   26.50
  -6 -10   4   25.10   20.40
  -6 -10   4   -0.60   24.30
  -6 -10   4   -7.30   25.60
   5  10  -4  714.73   61.89
   5  10  -4  801.32   64.29
  -5 -10   4  721.03   57.79
  -5 -10   4  834.82   62.29
   4  10  -4  495.25   54.69
   4  10  -4  451.55   50.39
  -4 -10   4  469.75   48.60
  -4 -10   4  568.14   46.80
  -4 -10   4  514.25   74.29
   3  10  -4  618.24   53.79
   3  10  -4  448.06   50.19
   3  10  -4  440.66   59.09
  -3 -10   4  496.45   62.69
  -3 -10   4  463.25   47.80
  -3 -10   4  577.04   46.40
   2  10  -4   27.00   33.50
   2  10  -4   41.30   25.80
   2  10  -4  -11.90   22.00
  -2 -10   4   59.99   32.60
  -2 -10   4    3.50   20.50
  -2 -10   4  -52.09   33.60
   1  10  -4  784.02   63.59
   1  10  -4  684.23   59.39
  -1 -10   4  738.93   58.39
  -1 -10   4  801.22   57.59
   0  10  -4  895.71   68.59
   0  10  -4  921.71   73.19
   0 -10   4 1029.90   67.09
   0 -10   4  883.71   76.39
  -1  10  -4   -3.20   28.80
  -1  10  -4   -8.60   23.80
   1 -10   4    1.90   22.70
   1 -10   4  -33.90   30.70
   1 -10   4  -17.00   23.10
  -2  10  -4  -41.50   24.70
   2 -10   4  -35.70   32.00
   2 -10   4  -24.90   24.30
  -3  10  -4  -15.70   30.40
  -3  10  -4  -69.09   45.10
   3 -10   4  -45.00   34.50
  -4  10  -4  -46.60   26.60
  -4  10  -4  -23.90   31.90
   4 -10   4  -33.30   37.30
   4 -10   4  -17.60   26.70
  -5  10  -4    5.30   27.50
  -5  10  -4    0.30   31.20
   5 -10   4  -14.00   38.20
   5 -10   4  -29.80   26.50
  -6  10  -4  -66.19   28.30
  -6  10  -4   -7.50   29.40
   6 -10   4  -41.80   36.70
   6 -10   4  -67.59   39.60
  -7  10  -4   14.90   36.70
  -7  10  -4   65.79   29.70
   7 -10   4   34.40   25.30
  -8  10  -4   60.09   28.70
   8 -10   4  149.39   46.80
 -13  -9   4   -8.20   34.30
  12   9  -4   22.60   25.40
 -12  -9   4   65.19   27.50
 -12  -9   4  112.39   37.10
 -12  -9   4   59.19   24.40
  11   9  -4  -18.50   25.70
 -11  -9   4   50.39   23.80
 -11  -9   4   24.50   30.60
 -11  -9   4    7.30   25.80
  10   9  -4  100.49   27.60
 -10  -9   4   43.80   27.70
 -10  -9   4   47.90   30.20
 -10  -9   4   78.99   24.60
   9   9  -4  309.67   47.60
  -9  -9   4  339.77   49.60
  -9  -9   4  414.76   42.50
  -9  -9   4  256.37   41.60
  -8  -9   4  537.05   55.19
  -8  -9   4  577.54   57.29
  -8  -9   4  626.04   49.99
   7   9  -4  157.28   27.10
   7   9  -4  231.48   30.40
  -7  -9   4  221.88   25.20
  -7  -9   4  205.08   29.10
  -7  -9   4  283.87   42.50
   6   9  -4  144.99   29.50
   6   9  -4  207.68   29.10
  -6  -9   4  184.58   27.10
  -6  -9   4  217.68   24.10
   5   9  -4 2063.59  122.89
   5   9  -4 1950.01  121.89
   5   9  -4 1969.70  123.59
  -5  -9   4 1887.01  119.39
  -5  -9   4 1859.51  121.49
  -5  -9   4 2068.29  122.69
   4   9  -4  528.25   51.99
   4   9  -4  485.25   48.60
   4   9  -4  460.35   50.99
  -4  -9   4  504.15   50.89
  -4  -9   4  476.05   53.79
  -4  -9   4  619.84   45.80
   3   9  -4   39.10   21.30
   3   9  -4   24.60   25.00
   3   9  -4   35.60   44.30
  -3  -9   4   54.29   18.80
  -3  -9   4    8.90   19.80
  -3  -9   4  -10.00   23.90
   2   9  -4    5.40   23.60
   2   9  -4   21.50   20.70
   2   9  -4   13.00   24.90
  -2  -9   4  -43.20   24.80
  -2  -9   4   -0.60   18.90
  -2  -9   4   28.30   19.30
   1   9  -4  797.82   61.39
   1   9  -4  733.43   60.39
   1   9  -4  732.83   57.69
  -1  -9   4  722.73   56.09
  -1  -9   4  713.23   61.19
  -1  -9   4  753.42   55.29
   0   9  -4  725.13   58.29
   0   9  -4  668.73   61.19
   0   9  -4  775.22   62.39
   0  -9   4  742.33   62.89
   0  -9   4  687.23   56.39
   0  -9   4  845.22   56.49
  -1   9  -4  -24.80   26.50
  -1   9  -4  -35.30   22.40
  -1   9  -4   -3.90   26.30
   1  -9   4   -9.10   20.70
   1  -9   4  -58.59   28.40
  -2   9  -4  213.98   31.70
  -2   9  -4   78.39   25.20
   2  -9   4   98.89   24.20
   2  -9   4  119.99   25.30
   2  -9   4   67.99   53.39
  -3   9  -4   20.20   31.90
   3  -9   4   22.50   33.60
  -4   9  -4  103.39   32.50
  -4   9  -4  108.79   26.70
   4  -9   4  119.89   36.50
   4  -9   4  119.49   27.40
  -5   9  -4  -12.60   26.50
  -5   9  -4   -6.70   30.40
   5  -9   4   10.00   25.70
   5  -9   4   49.80   37.00
  -6   9  -4  -47.30   29.10
   6  -9   4  -31.00   38.40
  -7   9  -4   43.00   29.80
  -7   9  -4   57.09   29.20
   7  -9   4  143.79   41.40
  -8   9  -4  103.69   28.10
   8  -9   4  187.38   63.59
   9  -9   4  -33.70   46.00
 -13  -8   4  104.09   35.30
 -13  -8   4  135.59   28.60
 -12  -8   4  126.69   34.60
 -12  -8   4  121.29   26.50
 -12  -8   4  101.89   27.30
  11   8  -4  -15.20   28.90
 -11  -8   4   -5.50   24.40
 -11  -8   4   16.50   22.50
 -11  -8   4   16.60   28.90
  10   8  -4  271.67   32.80
 -10  -8   4  363.46   44.20
 -10  -8   4  405.36   48.40
 -10  -8   4  278.77   33.50
   9   8  -4  761.02   61.89
  -9  -8   4  714.33   57.89
  -9  -8   4  732.43   62.69
  -9  -8   4  748.73   62.89
  -8  -8   4  234.18   36.00
  -8  -8   4  284.17   33.70
  -8  -8   4  301.97   45.70
   7   8  -4  -20.20   24.20
   7   8  -4   13.90   23.00
   7   8  -4  -12.10   20.60
  -7  -8   4  -33.80   22.90
  -7  -8   4  -24.30   18.80
  -7  -8   4    8.10   24.30
   6   8  -4  655.33   56.59
   6   8  -4  673.43   62.39
   6   8  -4  627.64   55.09
  -6  -8   4  586.44   55.09
  -6  -8   4  672.53   50.59
  -6  -8   4  686.73   54.99
   5   8  -4 2612.24  157.48
   5   8  -4 2695.03  156.78
   5   8  -4 2541.65  155.78
  -5  -8   4 2629.24  156.98
  -5  -8   4 2615.14  154.18
  -5  -8   4 2520.45  155.88
   4   8  -4 1495.15   96.19
   4   8  -4 1584.54   98.19
   4   8  -4 1544.35  101.79
  -4  -8   4 1531.15   94.39
  -4  -8   4 1507.45   97.89
  -4  -8   4 1492.35   95.99
   3   8  -4   54.99   23.80
   3   8  -4   44.50   20.00
   3   8  -4   78.99   22.80
  -3  -8   4   65.29   24.50
  -3  -8   4   61.59   19.30
  -3  -8   4   96.59   18.30
   2   8  -4   75.29   23.30
   2   8  -4   79.49   31.20
   2   8  -4   31.10   39.50
  -2  -8   4   71.99   18.70
  -2  -8   4   63.19   18.00
  -2  -8   4   49.00   23.90
   1   8  -4  266.67   28.30
   1   8  -4  330.77   39.00
   1   8  -4  243.78   26.30
  -1  -8   4  266.87   34.60
  -1  -8   4  265.17   31.10
  -1  -8   4  225.28   25.00
   0   8  -4  -15.00   19.20
   0   8  -4   10.50   22.60
   0   8  -4   19.70   22.50
   0  -8   4  -18.00   24.60
   0  -8   4    1.10   17.80
   0  -8   4   -3.70   17.60
  -1   8  -4  -35.20   24.10
  -1   8  -4  -25.80   19.80
   1  -8   4   -9.10   18.40
   1  -8   4   11.00   18.40
   1  -8   4  -31.60   26.50
  -2   8  -4   60.09   25.30
  -2   8  -4  -14.20   21.20
  -2   8  -4   46.00   26.30
   2  -8   4   31.60   21.40
   2  -8   4   10.80   28.00
   2  -8   4   35.20   21.90
  -3   8  -4   30.40   23.90
  -3   8  -4   73.99   27.70
  -3   8  -4   50.09   27.90
   3  -8   4    6.10   20.70
   3  -8   4   -1.90   30.20
  -4   8  -4   -2.60   23.00
   4  -8   4    6.50   38.70
   4  -8   4    0.70   23.50
  -5   8  -4  -20.70   28.60
   5  -8   4  -32.30   33.20
   5  -8   4  -46.70   23.20
  -6   8  -4  217.58   32.90
  -6   8  -4  247.08   31.30
   6  -8   4  206.68   28.10
  -7   8  -4  949.71   68.69
  -7   8  -4  723.23   68.29
   7  -8   4  968.70   79.89
   8  -8   4  641.34   72.69
   9  -8   4   33.80   45.60
  10  -8   4   50.39   62.29
 -13  -7   4   71.49   33.70
 -12  -7   4    9.50   30.80
 -12  -7   4   42.90   29.20
  11   7  -4   21.50   21.40
 -11  -7   4   34.20   29.80
 -11  -7   4   17.80   21.30
 -11  -7   4   15.60   23.20
  10   7  -4  392.46   47.70
 -10  -7   4  429.26   51.39
 -10  -7   4  453.05   44.00
 -10  -7   4  486.25   49.50
   9   7  -4  684.93   56.39
  -9  -7   4  660.03   58.09
  -9  -7   4  725.53   53.09
  -9  -7   4  633.44   58.29
   8   7  -4  111.09   24.90
   8   7  -4  129.79   32.70
  -8  -7   4  128.49   31.20
  -8  -7   4  123.59   32.70
  -8  -7   4  100.39   24.90
   7   7  -4  161.68   24.20
   7   7  -4  255.97   39.60
  -7  -7   4  237.28   24.20
  -7  -7   4  277.37   40.30
  -7  -7   4  243.08   31.90
   6   7  -4 1170.28   77.69
   6   7  -4 1241.38   79.79
  -6  -7   4 1176.78   79.19
  -6  -7   4 1192.58   79.29
  -6  -7   4 1151.38   76.19
   5   7  -4 1259.27   82.19
   5   7  -4 1328.17   84.39
   5   7  -4 1253.07   83.59
  -5  -7   4 1295.07   80.69
  -5  -7   4 1320.97   82.99
  -5  -7   4 1236.38   83.99
   4   7  -4  131.19   23.90
   4   7  -4  101.29   22.20
   4   7  -4   86.49   19.70
  -4  -7   4  102.59   19.60
  -4  -7   4  104.79   18.20
  -4  -7   4  114.99   22.90
   3   7  -4  -12.30   16.70
   3   7  -4    3.90   19.70
   3   7  -4   21.10   20.30
  -3  -7   4    0.00   15.60
  -3  -7   4  -17.50   16.30
  -3  -7   4   -9.80   20.60
   2   7  -4  205.08   25.50
   2   7  -4  302.57   38.50
   2   7  -4  249.28   35.80
  -2  -7   4  265.77   31.30
  -2  -7   4  179.78   21.90
  -2  -7   4  239.38   27.60
   1   7  -4  318.67   39.00
   1   7  -4  396.46   40.00
   1   7  -4  435.46   46.60
  -1  -7   4  383.76   42.70
  -1  -7   4  395.06   36.70
  -1  -7   4  352.16   36.90
   0   7  -4   12.30   19.80
   0   7  -4  -47.40   17.10
   0   7  -4   -8.30   20.50
   0  -7   4  -29.70   15.90
   0  -7   4  -30.80   15.40
  -1   7  -4   -1.10   22.50
  -1   7  -4  -31.90   18.40
  -1   7  -4   38.00   21.00
   1  -7   4   -6.60   17.10
   1  -7   4   14.80   24.10
   1  -7   4  -14.30   16.50
  -2   7  -4   25.00   21.30
  -2   7  -4  -37.70   23.30
   2  -7   4  -27.40   24.90
   2  -7   4  -44.50   16.90
   2  -7   4  -46.50   18.70
  -3   7  -4  273.37   37.80
  -3   7  -4  231.68   29.70
  -3   7  -4  196.38   26.20
   3  -7   4  177.78   23.60
   3  -7   4  250.87   33.60
  -4   7  -4   -7.80   25.70
  -4   7  -4  -31.10   26.30
  -4   7  -4  -23.60   20.70
   4  -7   4  -12.50   21.90
   4  -7   4   -2.80   19.00
   4  -7   4  -33.80   29.50
  -5   7  -4   13.90   22.60
   5  -7   4  -18.60   21.30
  -6   7  -4  386.26   45.60
  -6   7  -4  369.56   50.09
   6  -7   4  504.25   58.09
   6  -7   4  348.17   42.80
  -7   7  -4  564.64   56.49
  -7   7  -4  623.84   55.49
   7  -7   4  697.93   67.79
   8  -7   4   88.69   39.60
   9  -7   4   30.10   42.40
  10  -7   4  213.58   48.90
 -13  -6   4   74.09   40.60
 -12  -6   4   -7.20   29.50
 -11  -6   4  145.49   30.70
 -11  -6   4  111.49   21.90
 -11  -6   4  109.69   25.20
 -10  -6   4  665.23   58.29
 -10  -6   4  651.23   54.59
 -10  -6   4  665.83   51.59
   9   6  -4  503.25   47.60
  -9  -6   4  470.15   49.20
  -9  -6   4  488.05   50.69
  -9  -6   4  515.65   44.40
   8   6  -4   36.90   21.20
   8   6  -4   15.80   17.50
   8   6  -4   40.00   23.80
  -8  -6   4   30.00   21.80
  -8  -6   4    7.00   18.10
  -8  -6   4   17.30   24.10
   7   6  -4  137.89   20.00
   7   6  -4  138.89   23.30
  -7  -6   4  138.49   20.00
  -7  -6   4  120.09   25.20
  -7  -6   4  164.18   23.10
   6   6  -4  485.85   40.40
   6   6  -4  407.96   42.30
  -6  -6   4  413.66   47.60
  -6  -6   4  407.26   43.60
  -6  -6   4  457.25   39.30
   5   6  -4  342.47   35.90
   5   6  -4  287.07   37.00
   5   6  -4  361.06   40.10
  -5  -6   4  319.57   37.50
  -5  -6   4  293.47   37.60
  -5  -6   4  330.67   33.40
   4   6  -4  182.28   21.10
   4   6  -4  198.58   23.50
   4   6  -4  208.38   23.70
  -4  -6   4  186.18   19.70
  -4  -6   4  169.18   21.20
  -4  -6   4  195.88   24.30
   3   6  -4 1033.50   68.89
   3   6  -4 1018.20   66.99
   3   6  -4 1069.59   68.49
  -3  -6   4 1058.29   68.29
  -3  -6   4  921.31   68.29
  -3  -6   4 1014.30   66.79
   2   6  -4  401.76   37.60
   2   6  -4  377.56   38.70
   2   6  -4  446.06   40.40
  -2  -6   4  418.86   34.90
  -2  -6   4  384.96   36.30
  -2  -6   4  388.66   39.50
   1   6  -4   14.90   17.20
   1   6  -4   -2.80   17.50
   1   6  -4  -26.90   15.40
  -1  -6   4  -10.40   20.00
  -1  -6   4    5.50   14.00
  -1  -6   4   10.60   13.80
   0   6  -4  132.29   37.00
   0   6  -4  132.79   18.70
   0   6  -4  130.49   21.00
   0  -6   4  115.69   23.90
   0  -6   4  139.19   17.70
   0  -6   4  105.79   17.30
  -1   6  -4  -34.20   16.20
  -1   6  -4   51.19   19.10
  -1   6  -4  -20.90   19.90
   1  -6   4   17.80   15.70
   1  -6   4   20.50   22.10
   1  -6   4  -10.20   14.90
  -2   6  -4  291.67   35.30
  -2   6  -4  248.28   26.80
  -2   6  -4  195.08   22.70
   2  -6   4  316.97   38.70
   2  -6   4  187.88   21.70
   2  -6   4  189.38   23.10
  -3   6  -4  625.74   56.19
  -3   6  -4  724.53   57.59
  -3   6  -4  711.13   55.29
   3  -6   4  730.83   57.89
   3  -6   4  661.33   50.79
  -4   6  -4  123.79   21.60
  -4   6  -4  147.89   29.60
  -4   6  -4  141.59   26.20
   4  -6   4   85.39   22.20
   4  -6   4  170.88   30.80
  -5   6  -4    8.20   24.20
  -5   6  -4  -26.60   20.20
  -5   6  -4   39.40   25.20
   5  -6   4  -12.50   20.00
   5  -6   4    9.20   18.10
   5  -6   4   -0.60   28.80
  -6   6  -4  207.78   25.40
   6  -6   4  172.58   22.90
  -7   6  -4  251.87   31.90
  -7   6  -4  349.47   41.30
   7  -6   4  361.46   54.59
  -8   6  -4    6.70   22.10
   8  -6   4   34.80   36.80
   9  -6   4  227.38   45.10
  10  -6   4  225.18   48.50
  11  -6   4   55.79   45.90
 -14  -5   4   56.29   35.80
 -12  -5   4   16.30   30.40
 -11  -5   4  173.28   32.00
 -10  -5   4  355.46   45.40
 -10  -5   4  296.77   37.10
   9   5  -4   52.39   19.50
   9   5  -4   35.60   25.00
  -9  -5   4   30.50   26.10
  -9  -5   4   56.79   18.50
  -9  -5   4   74.69   20.00
   8   5  -4  472.85   46.20
   8   5  -4  495.85   44.50
   8   5  -4  482.95   39.10
  -8  -5   4  467.95   41.20
  -8  -5   4  453.65   45.60
  -8  -5   4  463.45   46.50
   7   5  -4 1550.44   92.89
   7   5  -4 1368.76   93.69
  -7  -5   4 1508.85   92.99
  -7  -5   4 1422.46   93.99
  -7  -5   4 1538.95   90.79
   6   5  -4  733.13   53.59
   6   5  -4  716.63   50.79
   6   5  -4  717.13   54.69
  -6  -5   4  731.63   50.69
  -6  -5   4  739.83   53.69
  -6  -5   4  689.03   53.49
   5   5  -4   62.59   15.80
   5   5  -4   70.19   18.10
  -5  -5   4   65.99   18.00
  -5  -5   4   84.69   15.30
  -5  -5   4   71.69   19.70
   4   5  -4    7.70   16.90
   4   5  -4    5.00   14.20
   4   5  -4   -4.20   16.30
  -4  -5   4   19.10   17.20
  -4  -5   4   17.20   13.40
  -4  -5   4   21.90   15.00
   3   5  -4 1336.77   79.79
   3   5  -4 1315.57   79.69
   3   5  -4 1278.47   78.49
  -3  -5   4 1268.17   79.89
  -3  -5   4 1104.09   84.39
  -3  -5   4 1245.48   78.49
   2   5  -4  174.88   20.70
   2   5  -4  154.78   18.40
   2   5  -4  143.99   19.10
  -2  -5   4  145.09   16.50
  -2  -5   4  141.19   17.50
  -2  -5   4  151.58   21.60
   1   5  -4   65.89   17.80
   1   5  -4   70.09   15.60
   1   5  -4  104.29   17.20
  -1  -5   4   80.79   14.30
  -1  -5   4   85.19   20.30
  -1  -5   4   71.49   14.70
   0   5  -4    0.70   15.90
   0   5  -4  -12.40   13.90
   0   5  -4  -18.80   16.20
   0  -5   4   -3.90   18.30
   0  -5   4    4.70   13.00
   0  -5   4    2.00   13.50
  -1   5  -4   -2.70   15.50
  -1   5  -4    1.60   32.60
  -1   5  -4  -19.00   14.30
   1  -5   4  -12.70   13.50
   1  -5   4   -7.30   19.00
   1  -5   4   -6.90   13.70
  -2   5  -4  137.99   20.20
  -2   5  -4  101.39   20.20
  -2   5  -4   71.29   16.50
   2  -5   4   77.29   17.10
   2  -5   4  139.79   22.50
   2  -5   4   63.99   15.80
  -3   5  -4  130.09   23.40
  -3   5  -4  166.78   22.60
  -3   5  -4  160.68   31.50
   3  -5   4  142.09   18.70
   3  -5   4  192.78   25.90
  -4   5  -4    3.70   21.20
  -4   5  -4  -13.20   17.00
  -4   5  -4   37.80   21.40
   4  -5   4   20.30   18.90
   4  -5   4   18.70   16.60
   4  -5   4   44.40   25.40
  -5   5  -4  969.60   67.59
  -5   5  -4 1159.28   72.89
  -5   5  -4 1007.30   70.89
   5  -5   4  954.80   69.59
   5  -5   4 1085.59   74.59
   5  -5   4  902.31   67.39
  -6   5  -4  281.77   31.30
  -6   5  -4  378.76   39.00
  -6   5  -4  401.56   44.60
   6  -5   4  277.07   36.40
   6  -5   4  355.76   36.00
   6  -5   4  383.26   50.49
  -7   5  -4  -17.80   20.60
   7  -5   4   -7.50   38.50
   8  -5   4   45.50   35.00
   9  -5   4  669.93   71.29
  10  -5   4  594.14   70.39
  11  -5   4   20.80   51.39
 -14  -4   4   14.90   35.90
 -13  -4   4  -27.80   33.70
 -12  -4   4  117.69   33.10
 -11  -4   4  152.68   32.20
 -10  -4   4  -30.10   26.20
   9   4  -4   16.80   24.60
  -9  -4   4   41.70   25.10
  -8  -4   4 1135.89   78.79
  -8  -4   4 1182.28   74.19
  -8  -4   4 1211.88   76.59
   7   4  -4 2355.76  136.69
   7   4  -4 2221.08  137.79
   7   4  -4 2258.17  134.89
  -7  -4   4 2293.37  136.69
  -7  -4   4 2326.47  135.39
  -7  -4   4 2312.97  138.19
   6   4  -4  590.94   40.30
   6   4  -4  553.34   44.20
   6   4  -4  576.34   44.60
  -6  -4   4  516.95   44.10
  -6  -4   4  495.45   40.90
  -6  -4   4  503.75   43.90
   5   4  -4  257.07   29.50
   5   4  -4  322.27   36.00
   5   4  -4  286.47   31.70
  -5  -4   4  313.57   32.40
  -5  -4   4  247.48   32.70
  -5  -4   4  255.17   28.80
   4   4  -4  644.94   43.40
   4   4  -4  594.64   44.70
  -4  -4   4  613.74   42.70
  -4  -4   4  613.34   45.70
  -4  -4   4  586.64   44.80
   3   4  -4 1387.26   87.89
   3   4  -4 1400.66   85.59
   3   4  -4 1390.16   85.79
  -3  -4   4 1340.67   85.59
  -3  -4   4 1460.05   84.19
  -3  -4   4 1383.66   85.09
   2   4  -4    9.50   12.70
   2   4  -4    3.90   14.90
   2   4  -4    2.40   14.50
  -2  -4   4    7.80   13.20
  -2  -4   4    6.40   11.80
   1   4  -4   12.90   13.10
   1   4  -4   21.90   16.00
   1   4  -4   26.90   15.10
  -1  -4   4   33.30   13.50
  -1  -4   4    9.60   12.40
  -1  -4   4    3.10   18.60
   0   4  -4  495.05   39.30
   0   4  -4  478.15   37.00
   0   4  -4  445.06   36.70
   0  -4   4  408.86   36.20
   0  -4   4  440.16   35.30
  -1   4  -4  131.59   18.70
  -1   4  -4  137.69   16.00
  -1   4  -4  151.98   18.60
   1  -4   4  132.79   16.50
   1  -4   4  136.99   16.30
   1  -4   4  139.29   21.70
  -2   4  -4   17.60   12.90
  -2   4  -4   31.10   15.00
  -2   4  -4   22.90   30.90
   2  -4   4   46.60   18.40
   2  -4   4   39.40   13.20
   2  -4   4   23.40   14.30
  -3   4  -4   11.60   16.30
   3  -4   4   16.50   20.00
  -4   4  -4  211.48   22.80
  -4   4  -4  196.98   20.20
   4  -4   4  158.68   20.10
   4  -4   4  185.88   20.10
  -5   4  -4  859.71   60.39
  -5   4  -4 1017.10   64.69
  -5   4  -4  919.81   63.39
   5  -4   4  894.51   60.39
   5  -4   4  808.52   59.79
   5  -4   4  968.00   67.29
  -6   4  -4  279.27   29.90
  -6   4  -4  396.56   36.50
   6  -4   4  436.46   48.00
   6  -4   4  322.97   33.80
  -7   4  -4  -48.50   19.10
  -7   4  -4   49.60   25.80
  -7   4  -4  -22.00   19.10
   7  -4   4   24.00   30.50
   8  -4   4  524.75   60.69
   9  -4   4  557.44   65.29
  10  -4   4  111.99   41.40
  11  -4   4   12.40   41.90
 -12   4  -4  164.48   46.50
 -14  -3   4   -9.10   35.80
 -13  -3   4   48.10   33.50
 -12  -3   4  337.57   50.39
 -11  -3   4  488.45   51.29
 -10  -3   4  -19.20   25.30
   9   3  -4  185.18   27.40
  -9  -3   4  137.49   28.10
   8   3  -4 1175.18   80.59
  -8  -3   4 1235.78   80.49
   7   3  -4  975.50   67.59
  -7  -3   4 1014.60   68.29
  -7  -3   4  991.30   63.79
  -7  -3   4 1063.89   65.69
   6   3  -4   98.69   16.50
   6   3  -4   97.59   18.50
   6   3  -4  106.79   13.80
  -6  -3   4   99.59   19.50
  -6  -3   4   99.59   15.10
  -6  -3   4   80.49   16.70
   5   3  -4  287.77   26.00
   5   3  -4  269.77   30.40
   5   3  -4  242.38   28.60
  -5  -3   4  247.58   30.40
  -5  -3   4  249.68   26.60
  -5  -3   4  221.58   29.80
   4   3  -4 1207.78   74.19
   4   3  -4 1291.77   83.89
   4   3  -4 1167.08   75.09
  -4  -3   4 1234.98   73.89
  -4  -3   4 1252.07   75.49
  -4  -3   4 1179.58   77.59
   3   3  -4  531.85   39.50
  -3  -3   4  594.04   38.30
  -3  -3   4  524.15   40.20
  -3  -3   4  544.35   44.80
   2   3  -4   11.50   13.20
   2   3  -4   -9.50   12.80
   2   3  -4  -11.90   12.20
  -2  -3   4  -23.70   13.80
  -2  -3   4  -15.10   10.70
  -2  -3   4  -29.30   12.20
   1   3  -4   80.19   14.50
   1   3  -4   96.19   14.60
   1   3  -4   50.29   13.20
  -1  -3   4   54.19   13.60
  -1  -3   4   77.29   16.40
  -1  -3   4   77.89   12.10
   0   3  -4   -7.40   11.30
   0   3  -4    4.00   12.40
   0   3  -4   14.30   12.90
   0  -3   4  -24.80   11.40
   0  -3   4    7.40   14.70
   0  -3   4    2.50   11.00
  -1   3  -4   47.40   14.30
  -1   3  -4   28.70   12.30
  -1   3  -4   42.10   14.20
   1  -3   4   29.90   15.80
   1  -3   4   20.20   11.80
   1  -3   4   24.40   12.10
  -2   3  -4   99.09   15.80
  -2   3  -4   63.59   13.60
  -2   3  -4   84.69   15.50
   2  -3   4   69.79   13.80
   2  -3   4  105.09   28.70
   2  -3   4   60.49   13.20
  -3   3  -4  721.93   48.60
  -3   3  -4  701.33   47.50
   3  -3   4  563.74   46.20
   3  -3   4  731.13   50.49
  -4   3  -4 2490.15  144.29
  -4   3  -4 2471.15  145.19
  -4   3  -4 2360.46  143.09
   4  -3   4 2418.36  143.29
   4  -3   4 2334.87  143.39
   4  -3   4 2606.14  146.49
  -5   3  -4 1465.85   88.19
  -5   3  -4 1429.06   89.19
  -5   3  -4 1386.26   86.49
   5  -3   4 1541.95   91.79
   5  -3   4 1395.66   86.29
   5  -3   4 1333.57   86.59
  -6   3  -4  129.89   20.40
  -6   3  -4  159.68   19.30
  -6   3  -4  187.98   24.50
   6  -3   4  117.49   18.40
   6  -3   4  135.49   16.40
  -7   3  -4   52.49   23.50
  -7   3  -4   -6.10   17.90
  -7   3  -4   -8.40   17.80
   7  -3   4   51.59   28.90
  -8   3  -4  968.80   73.79
   8  -3   4 1097.19   80.69
   9  -3   4  795.32   71.89
  10  -3   4  -17.00   38.50
 -11   3  -4  238.28   44.60
  11  -3   4  228.38   44.90
 -12   3  -4  243.28   56.79
 -14  -2   4    6.50   34.60
 -13  -2   4  262.57   39.80
 -12  -2   4  415.76   53.49
 -11  -2   4  118.99   30.90
 -10  -2   4  -19.80   40.90
  -9  -2   4  521.25   48.50
  -9  -2   4  478.15   52.89
   8   2  -4 1445.46   91.79
  -8  -2   4 1437.86   91.99
   7   2  -4  482.35   42.60
  -7  -2   4  503.75   42.80
   6   2  -4  255.17   29.60
  -6  -2   4  191.48   25.80
  -6  -2   4  228.58   29.10
  -6  -2   4  259.87   31.30
   5   2  -4 1163.18   74.29
   5   2  -4 1236.28   73.19
  -5  -2   4 1272.87   73.89
  -5  -2   4 1161.78   74.79
  -5  -2   4 1154.08   72.29
   4   2  -4 1961.00  115.69
   4   2  -4 2053.69  116.79
   4   2  -4 1968.60  116.19
  -4  -2   4 1919.41  116.69
  -4  -2   4 1995.20  116.69
  -4  -2   4 1944.41  115.49
   3   2  -4 1714.23  105.29
   3   2  -4 1944.11  105.39
   3   2  -4 1803.02  105.89
  -3  -2   4 1789.42  105.79
  -3  -2   4 1711.43  104.49
  -3  -2   4 1733.53  105.59
   2   2  -4  828.62   49.90
   2   2  -4  765.02   50.39
  -2  -2   4  780.62   60.19
  -2  -2   4  766.02   50.19
  -2  -2   4  778.62   49.30
   1   2  -4  172.18   15.70
   1   2  -4  174.08   21.00
   1   2  -4  209.28   16.80
  -1  -2   4  161.28   23.10
  -1  -2   4  185.08   16.10
  -1  -2   4  145.59   20.30
   0   2  -4  427.86   32.80
   0   2  -4  448.96   32.90
   0   2  -4  482.35   33.80
   0  -2   4  421.06   34.80
   0  -2   4  464.25   32.30
   0  -2   4  459.35   32.70
  -1   2  -4  481.75   34.70
  -1   2  -4  469.45   33.90
  -1   2  -4  494.75   34.80
   1  -2   4  472.75   34.00
   1  -2   4  459.45   34.30
   1  -2   4  479.45   35.80
  -2   2  -4   38.20   12.40
  -2   2  -4   73.09   13.60
  -2   2  -4   49.00   10.80
   2  -2   4   47.80   11.60
   2  -2   4   37.50   11.70
  -3   2  -4  750.82   57.89
  -3   2  -4  712.13   50.39
   3  -2   4  738.13   49.80
   3  -2   4  846.82   53.29
  -4   2  -4 1043.90   64.39
  -4   2  -4  981.50   62.79
  -4   2  -4 1066.49   65.39
   4  -2   4  945.11   62.69
   4  -2   4  975.00   63.39
   4  -2   4 1102.49   67.89
  -5   2  -4  645.04   48.10
  -5   2  -4  704.73   44.40
  -5   2  -4  642.74   45.90
   5  -2   4  703.33   52.49
   5  -2   4  623.54   44.80
   5  -2   4  614.84   43.50
  -6   2  -4  556.64   42.40
  -6   2  -4  555.94   46.20
  -6   2  -4  561.54   41.40
   6  -2   4  511.25   39.20
   6  -2   4  663.53   51.29
   6  -2   4  539.55   40.90
  -7   2  -4 2243.98  135.19
  -7   2  -4 2176.38  138.69
  -7   2  -4 2303.47  134.99
   7  -2   4 2432.76  141.79
  -8   2  -4 1521.45  100.59
   8  -2   4 1590.34  104.09
   9  -2   4  774.42   69.79
  10  -2   4    0.90   36.60
 -11   2  -4  290.47   43.80
 -12   2  -4  216.08   45.70
 -13   2  -4  -19.30   44.10
 -14  -1   4   16.30   36.70
 -13  -1   4  158.68   37.60
 -12  -1   4  393.16   53.09
 -11  -1   4  -11.40   28.80
  -9  -1   4  724.83   63.09
  -9  -1   4  799.82   60.19
  -8  -1   4  831.32   64.49
  -8  -1   4  834.52   60.69
   7   1  -4  262.17   32.60
  -7  -1   4  239.58   33.70
   6   1  -4  282.47   30.40
  -6  -1   4  253.27   31.60
   5   1  -4 1129.59   69.89
   4   1  -4   69.89   11.20
   4   1  -4   66.69   10.50
   4   1  -4   83.19   13.80
  -4  -1   4   89.69   14.50
  -4  -1   4   86.09   13.80
  -4  -1   4   80.69   11.00
   3   1  -4  -13.40    9.70
   3   1  -4    8.00   10.50
   3   1  -4    1.40    9.30
  -3  -1   4   -5.10   11.00
  -3  -1   4   23.10   11.10
  -3  -1   4   -3.30    8.80
   2   1  -4  241.48   23.80
   2   1  -4  288.47   22.40
  -2  -1   4  264.17   23.10
  -2  -1   4  247.38   22.70
  -2  -1   4  256.97   24.10
   1   1  -4   10.30    9.50
   1   1  -4  -10.50    9.40
   1   1  -4   -2.20    8.70
  -1  -1   4   -3.20    8.60
  -1  -1   4   -4.20   17.10
   0   1  -4  524.05   33.30
   0   1  -4  497.55   32.90
   0   1  -4  441.86   33.40
   0  -1   4  452.95   35.00
   0  -1   4  520.55   33.50
   0  -1   4  501.25   33.10
  -1   1  -4 1298.07   75.19
  -1   1  -4 1286.77   75.69
  -1   1  -4 1207.98   75.59
   1  -1   4 1291.97   75.29
   1  -1   4 1281.37   75.59
   1  -1   4 1251.87   76.39
  -2   1  -4  639.44   40.70
  -2   1  -4  596.84   41.70
  -2   1  -4  647.74   42.00
   2  -1   4  630.74   41.30
   2  -1   4  609.44   41.40
   2  -1   4  695.43   43.40
  -3   1  -4 3393.36  194.78
  -3   1  -4 3342.27  192.78
  -3   1  -4 3365.46  193.58
   3  -1   4 3400.36  194.28
   3  -1   4 3180.58  192.58
  -4   1  -4 1145.99   72.99
  -4   1  -4 1186.58   75.49
  -4   1  -4 1251.37   75.49
   4  -1   4 1379.26   75.29
   4  -1   4 1148.69   74.69
  -5   1  -4  838.02   54.59
  -5   1  -4  796.22   50.79
  -5   1  -4  813.22   51.89
   5  -1   4  771.82   50.19
   5  -1   4  845.82   57.89
   5  -1   4  763.92   51.49
  -6   1  -4  223.88   26.10
  -6   1  -4  196.98   31.20
  -6   1  -4  219.98   24.60
   6  -1   4  208.78   28.00
   6  -1   4  143.99   17.00
   6  -1   4  172.38   22.00
  -7   1  -4 2873.11  182.28
  -7   1  -4 3104.19  178.88
   7  -1   4 3271.47  184.98
  -8   1  -4 1554.34  105.29
   8  -1   4 1719.73  108.19
  -9   1  -4   22.50   28.60
   9  -1   4   18.60   34.00
 -10   1  -4   15.80   32.50
 -11   1  -4  189.88   39.40
 -12   1  -4  106.19   40.70
 -13   1  -4  -18.10   41.80
 -14   0   4   12.80   38.40
 -13   0   4   71.59   37.00
 -12   0   4   59.29   33.40
 -11   0   4  -50.19   29.70
  -9   0   4 1507.65   96.59
  -9   0   4 1477.55   99.09
  -8   0   4  299.67   43.00
  -8   0   4  353.76   40.20
  -7   0   4   21.70   22.80
  -7   0   4   11.90   19.90
  -6   0   4   21.50   17.30
  -6   0   4    0.20   19.40
  -5   0   4  413.36   33.50
   4   0  -4  151.78   21.30
  -4   0   4  160.48   21.90
   3   0  -4  336.27   24.70
  -3   0   4  258.37   23.40
  -3   0   4  294.57   26.10
  -3   0   4  347.67   25.20
   2   0  -4   22.90    9.40
   2   0  -4   51.79    9.10
   2   0  -4   43.20    8.70
  -2   0   4   63.09    9.30
  -2   0   4   30.90    8.30
  -2   0   4   44.30    9.60
   1   0  -4  168.08   16.60
   1   0  -4  179.58   18.10
  -1   0   4  199.58   17.50
  -1   0   4  206.68   21.50
  -1   0   4  155.88   17.80
   0   0  -4    1.50    6.80
   0   0  -4    8.50    7.80
   0   0  -4    3.50    7.30
   0   0   4    3.20    7.10
   0   0   4    4.40    6.90
   0   0   4   -1.10    9.20
  -1   0  -4  125.99   15.20
  -1   0  -4  120.69   15.00
  -1   0  -4  130.59   16.20
   1   0   4  126.09   16.60
   1   0   4  138.99   15.90
   1   0   4  127.99   11.30
  -2   0  -4 4395.66  255.87
  -2   0  -4 4484.55  255.67
  -2   0  -4 4301.77  256.27
   2   0   4 4438.96  256.67
   2   0   4 4716.13  255.87
   2   0   4 4391.46  255.77
  -3   0  -4 6621.14  382.46
  -3   0  -4 6582.04  382.46
  -3   0  -4 6756.82  383.36
   3   0   4 6898.41  383.66
   3   0   4 6498.85  382.36
  -4   0  -4  755.02   46.30
  -4   0  -4  745.23   47.00
  -4   0  -4  756.62   49.50
   4   0   4  779.72   51.19
   4   0   4  703.23   46.40
   4   0   4  686.63   48.80
  -5   0  -4   27.20   10.30
  -5   0  -4   19.90   15.50
  -5   0  -4   40.00   10.70
   5   0   4   56.49   19.50
   5   0   4   11.20    9.10
   5   0   4    5.40   10.00
  -6   0  -4  875.41   53.69
  -6   0  -4  841.62   58.29
  -6   0  -4  851.21   54.09
   6   0   4  813.32   53.39
   6   0   4  846.12   53.19
   6   0   4  906.31   61.89
  -7   0  -4 1666.83  109.09
  -7   0  -4 1804.32  104.99
   7   0   4 1858.41  112.59
  -8   0  -4 1026.40   74.49
   8   0   4 1134.39   79.29
  -9   0  -4   63.09   28.10
  -9   0  -4   -2.30   26.90
 -10   0  -4  563.04   58.69
 -11   0  -4  206.78   37.40
 -12   0  -4   60.29   37.60
 -14   0  -4   20.80   44.90
 -12   1   4  -29.80   33.50
 -11   1   4   -5.60   31.70
 -10   1   4  217.98   41.80
  -9   1   4  347.27   44.80
  -9   1   4  352.46   47.50
  -8   1   4   25.70   23.50
  -8   1   4  -32.60   23.80
  -7   1   4  725.63   56.69
  -7   1   4  721.23   53.89
  -6   1   4  620.34   50.29
  -6   1   4  700.53   48.30
  -5   1   4  295.17   28.90
  -5   1   4  256.97   35.80
  -4   1   4   41.90   13.00
   3  -1  -4  161.58   19.00
  -3   1   4  178.58   19.40
  -2   1   4   41.80    7.40
  -2   1   4   40.40    7.70
   1  -1  -4  675.43   40.50
   1  -1  -4  663.93   41.60
  -1   1   4  649.43   40.60
  -1   1   4  674.53   40.40
   0  -1  -4  316.07   22.40
   0   1   4  350.66   22.90
   0   1   4  319.57   22.90
  -1  -1  -4  185.88   15.50
  -1  -1  -4  152.08   15.20
  -1  -1  -4  196.68   17.10
   1   1   4  200.48   16.10
   1   1   4  193.28   16.00
   1   1   4  158.88   16.20
  -2  -1  -4  598.14   37.30
  -2  -1  -4  575.24   37.90
  -2  -1  -4  618.34   37.60
   2   1   4  605.14   37.10
   2   1   4  600.84   37.20
   2   1   4  598.94   38.70
  -3  -1  -4 5080.29  292.17
  -3  -1  -4 5070.79  292.67
  -3  -1  -4 5142.79  291.87
   3   1   4 4983.40  291.77
   3   1   4 5155.48  292.87
  -4  -1  -4  707.53   46.10
  -4  -1  -4  730.73   48.60
  -4  -1  -4  761.62   45.80
   4   1   4  782.12   50.49
   4   1   4  721.63   45.80
  -5  -1  -4  862.81   51.09
  -5  -1  -4  683.43   58.49
  -5  -1  -4  826.72   54.59
   5   1   4  867.31   51.19
   5   1   4  770.22   73.79
   5   1   4  849.81   50.99
  -6  -1  -4 2186.38  126.19
  -6  -1  -4 2029.30  128.89
   6   1   4 1954.50  125.89
   6   1   4 2372.06  131.09
   6   1   4 2281.27  126.19
  -7  -1  -4  774.62   49.50
  -7  -1  -4  832.42   54.79
  -7  -1  -4  687.23   55.19
  -7  -1  -4  708.33   49.40
   7   1   4  814.62   58.69
  -8  -1  -4   -9.30   22.00
  -8  -1  -4    9.50   22.70
  -8  -1  -4  -13.20   13.20
  -9  -1  -4  235.68   32.40
  -9  -1  -4  316.17   42.60
 -10  -1  -4  545.95   68.29
 -11  -1  -4  257.07   37.20
 -12  -1  -4   55.69   35.40
 -13  -1  -4   69.99   38.80
 -14  -1  -4   15.90   41.30
 -13   2   4   58.19   51.69
 -12   2   4   -1.80   35.70
 -11   2   4  402.56   55.39
 -10   2   4  330.37   48.40
  -9   2   4   38.10   28.80
  -9   2   4   29.60   26.90
  -8   2   4  240.58   29.40
  -8   2   4  213.58   30.50
  -7   2   4  472.75   41.50
  -7   2   4  386.06   43.30
  -6   2   4  350.26   37.40
  -6   2   4  399.86   36.20
  -5   2   4   50.49   31.70
  -5   2   4   99.09   16.50
  -4   2   4  -21.80   12.40
  -4   2   4  -11.60   14.00
  -3   2   4   87.19   12.30
  -3   2   4   97.69   13.80
   2  -2  -4  924.01  182.58
   1  -2  -4  699.33   42.50
  -1   2   4  728.13   42.70
  -1   2   4  704.13   42.80
   0  -2  -4   44.70    6.30
   0   2   4   41.90    7.00
   0   2   4   43.90    6.70
  -1  -2  -4 2811.62  157.78
  -1  -2  -4 2663.83  157.58
   1   2   4 2737.63  157.68
   1   2   4 2750.62  157.68
  -2  -2  -4 2660.83  155.48
  -2  -2  -4 2745.53  155.28
   2   2   4 2712.83  155.38
   2   2   4 2705.03  155.28
   2   2   4 2664.83  155.58
  -3  -2  -4  211.78   22.10
  -3  -2  -4  257.27   19.60
   3   2   4  263.37   20.40
   3   2   4  263.97   19.80
   3   2   4  240.98   24.20
  -4  -2  -4   24.80   12.00
  -4  -2  -4   -0.50   17.40
   4   2   4   16.10    7.80
   4   2   4   16.90   13.90
  -5  -2  -4 2387.76  138.09
  -5  -2  -4 2429.46  138.49
  -5  -2  -4 2470.45  141.69
  -5  -2  -4 2435.16  139.89
   5   2   4 2195.98  139.29
  -6  -2  -4 2469.95  142.89
  -6  -2  -4 2324.67  145.49
  -6  -2  -4 2522.35  145.19
  -6  -2  -4 2465.35  143.09
   6   2   4 2257.07  142.89
   6   2   4 2729.83  143.29
  -7  -2  -4 1488.05   92.59
  -7  -2  -4 1381.16   88.59
  -7  -2  -4 1597.64   92.29
  -7  -2  -4 1493.15   88.49
   7   2   4 1481.55   88.89
  -8  -2  -4  110.49   23.30
  -8  -2  -4   73.89   15.10
  -8  -2  -4   43.90   15.40
  -8  -2  -4  140.69   23.40
  -9  -2  -4  958.00   64.89
  -9  -2  -4  880.91   67.59
  -9  -2  -4  768.72   57.49
 -10  -2  -4  308.97   47.20
 -10  -2  -4  279.97   38.30
 -11  -2  -4   17.30   29.20
 -12  -2  -4   61.89   33.50
 -13  -2  -4  114.79   38.50
 -14  -2  -4   29.30   38.00
 -13   3   4   10.60   39.40
 -12   3   4  233.68   43.20
 -11   3   4  531.05   61.59
 -10   3   4  471.25   53.59
  -9   3   4    8.30   27.70
  -9   3   4    7.80   28.00
  -8   3   4  906.01   65.69
  -8   3   4  846.42   65.69
  -7   3   4  814.12   57.89
  -7   3   4  751.02   58.39
  -6   3   4  217.28   32.80
  -6   3   4  246.58   32.90
  -5   3   4   43.40   31.30
  -5   3   4   20.50   16.70
  -4   3   4    8.30   13.90
  -4   3   4    3.00   13.30
  -3   3   4  180.78   21.20
  -3   3   4  165.58   21.00
   2  -3  -4  116.69  154.98
   2  -3  -4  140.79  146.09
   1  -3  -4   96.49    8.80
   1  -3  -4   86.19   11.70
  -1   3   4  100.99    9.20
   0  -3  -4 2005.00  120.29
   0   3   4 2167.78  120.49
  -1  -3  -4 1219.18   73.49
  -1  -3  -4 1290.97   73.69
   1   3   4 1264.47   73.69
  -2  -3  -4  693.23   41.30
  -2  -3  -4  689.53   41.90
  -2  -3  -4  674.93   41.80
   2   3   4  679.13   42.30
  -3  -3  -4   39.20   10.60
  -3  -3  -4   35.00    9.80
  -3  -3  -4   29.50    8.00
  -3  -3  -4   27.90    8.50
   3   3   4   22.00    8.80
  -4  -3  -4 3400.66  189.38
  -4  -3  -4 3216.48  188.58
  -4  -3  -4 3781.42  192.18
  -4  -3  -4 3179.78  189.68
   4   3   4 2822.42  188.38
  -5  -3  -4 4600.14  256.47
  -5  -3  -4 4287.57  256.47
  -5  -3  -4 4374.76  257.97
  -5  -3  -4 4714.93  257.77
   5   3   4 4317.97  256.37
  -6  -3  -4 1264.67   70.19
  -6  -3  -4 1220.78   69.79
  -6  -3  -4 1023.30   73.39
  -6  -3  -4 1093.09   72.89
   6   3   4 1238.78   70.29
   6   3   4 1080.29   69.19
  -7  -3  -4    9.60   19.20
  -7  -3  -4   24.60   18.20
  -7  -3  -4  -38.50   12.70
  -7  -3  -4   -3.90   12.40
   7   3   4  -19.00   10.00
   7   3   4   -5.70   13.10
  -8  -3  -4  367.66   31.90
  -8  -3  -4  263.27   33.00
   8   3   4  333.27   33.20
  -9  -3  -4  918.81   61.39
  -9  -3  -4  945.81   66.59
  -9  -3  -4  908.71   60.59
 -10  -3  -4  386.56   38.20
 -10  -3  -4  469.95   47.50
 -10  -3  -4  349.96   49.30
 -11  -3  -4   77.79   29.50
 -12  -3  -4  190.98   34.70
 -13  -3  -4  154.68   36.90
 -14  -3  -4   -2.30   38.00
 -13   4   4  116.89   43.80
 -12   4   4  620.44   70.09
 -11   4   4  201.38   38.20
 -10   4   4   10.10   33.30
  -9   4   4  -35.00   29.30
  -9   4   4  -18.00   28.10
  -8   4   4  410.96   46.40
  -8   4   4  315.07   40.70
  -7   4   4  460.25   45.60
  -7   4   4  516.35   48.20
  -6   4   4   60.59   21.50
  -6   4   4   63.99   20.50
  -5   4   4  125.59   19.70
  -5   4   4  139.79   20.50
  -4   4   4   24.00   14.30
   3  -4  -4  175.68   18.30
  -3   4   4  127.99   16.10
   2  -4  -4 -119.49  172.28
   1  -4  -4  208.18   18.20
   1  -4  -4  203.78   17.20
  -1   4   4  212.88   18.80
  -1   4   4  218.48   18.10
   0  -4  -4 9561.04  553.14
   0  -4  -4 9842.42  553.44
   0   4   4 9658.73  553.24
   0   4   4 9611.04  553.24
  -1  -4  -4 8780.32  527.55
  -1  -4  -4 9166.78  527.55
   1   4   4 9706.93  527.65
  -2  -4  -4 1680.23   98.29
  -2  -4  -4 1598.94   97.79
  -2  -4  -4 1762.62   98.49
   2   4   4 1730.33   98.59
   2   4   4 1621.04   97.69
   2   4   4 1724.03   98.29
  -3  -4  -4   24.60    9.10
  -3  -4  -4   30.60    8.90
  -3  -4  -4   36.40    9.40
   3   4   4   24.40    8.30
   3   4   4   23.40    9.30
   3   4   4   29.90    9.60
  -4  -4  -4 2536.35  146.79
  -4  -4  -4 2521.05  146.69
  -4  -4  -4 2583.64  147.29
   4   4   4 2476.15  146.69
   4   4   4 2461.35  147.19
   4   4   4 2607.14  146.99
  -5  -4  -4 4157.88  229.38
  -5  -4  -4 3893.71  230.28
  -5  -4  -4 4016.30  230.08
   5   4   4 3913.41  229.18
   5   4   4 3912.31  230.08
  -6  -4  -4  226.68   33.60
  -6  -4  -4  369.56   28.10
  -6  -4  -4  351.46   28.10
  -6  -4  -4  261.27   31.40
   6   4   4  333.57   29.60
  -7  -4  -4 1743.83  106.19
  -7  -4  -4 1847.52  108.29
  -7  -4  -4 1704.23  105.79
  -7  -4  -4 1819.92  109.59
   7   4   4 1809.02  106.29
  -8  -4  -4 1832.42  116.29
  -8  -4  -4 1922.61  116.19
  -8  -4  -4 1914.51  120.39
  -8  -4  -4 2115.09  119.09
   8   4   4 1984.40  116.49
  -9  -4  -4 1045.30   70.79
  -9  -4  -4 1015.50   76.29
  -9  -4  -4 1069.19   65.39
  -9  -4  -4 1050.99   65.89
   9   4   4 1072.79   65.39
   9   4   4  835.02   64.39
 -10  -4  -4  283.07   35.90
 -10  -4  -4  266.17   35.60
 -10  -4  -4  353.26   42.80
 -10  -4  -4  281.27   34.50
 -11  -4  -4   41.10   27.70
 -12  -4  -4   23.60   30.50
 -13  -4  -4   42.40   34.00
 -11   5   4  273.27   43.20
 -10   5   4   13.50   33.80
  -8   5   4  263.47   42.50
  -8   5   4  390.76   48.90
  -7   5   4  474.25   47.00
  -7   5   4  372.36   43.80
  -6   5   4   18.90   20.40
  -6   5   4   22.30   22.70
   5  -5  -4   13.10   22.80
  -5   5   4   65.79   18.80
   4  -5  -4  230.98   24.70
  -4   5   4  172.68   23.40
   3  -5  -4  147.29   19.30
  -3   5   4  158.48   22.80
   2  -5  -4  137.39   16.40
  -2   5   4  136.39   21.10
   1  -5  -4  220.98   19.90
   1  -5  -4  234.28   21.80
  -1   5   4  230.48   20.10
  -1   5   4  225.28   21.80
   0  -5  -4 3330.37  192.08
   0  -5  -4 3335.27  192.58
   0   5   4 3370.26  192.28
   0   5   4 3309.67  191.98
  -1  -5  -4 3081.79  177.78
  -1  -5  -4 2640.24  177.48
   1   5   4 3304.17  178.08
   1   5   4 3325.47  180.18
  -2  -5  -4   43.00    8.60
  -2  -5  -4   31.10    9.40
  -2  -5  -4   45.30    9.10
   2   5   4   46.70    8.40
   2   5   4   22.00    8.20
   2   5   4   26.30    9.80
  -3  -5  -4 3960.40  229.68
  -3  -5  -4 4141.59  229.78
  -3  -5  -4 3803.72  229.58
   3   5   4 4059.59  229.68
   3   5   4 3925.41  229.58
   3   5   4 4044.80  229.88
  -4  -5  -4 3117.49  187.18
  -4  -5  -4 3308.87  187.58
  -4  -5  -4 3305.77  187.38
   4   5   4 3200.68  187.58
   4   5   4 3300.87  187.58
   4   5   4 3210.58  187.28
  -5  -5  -4 5019.50  288.47
  -5  -5  -4 5104.59  287.77
  -5  -5  -4 4837.62  287.67
   5   5   4 4870.61  287.57
   5   5   4 5025.10  288.47
   5   5   4 5146.78  287.97
  -6  -5  -4  316.07   29.60
  -6  -5  -4  312.17   32.60
  -6  -5  -4  346.67   30.30
   6   5   4  320.47   28.60
   6   5   4  389.66   31.40
  -7  -5  -4 1253.67   75.29
  -7  -5  -4 1266.67   78.29
  -7  -5  -4 1247.48   75.59
   7   5   4 1201.58   76.89
   7   5   4 1144.99   74.89
  -8  -5  -4 2350.56  139.89
  -8  -5  -4 2357.66  137.39
  -8  -5  -4 2288.37  136.99
  -8  -5  -4 2122.09  141.49
   8   5   4 2498.45  137.39
  -9  -5  -4  810.22   51.09
  -9  -5  -4  614.94   56.29
  -9  -5  -4  687.93   59.49
  -9  -5  -4  795.82   51.59
   9   5   4  560.24   49.50
   9   5   4  805.52   52.29
 -10  -5  -4  156.78   30.20
 -10  -5  -4  124.89   20.80
 -10  -5  -4  120.29   20.90
  10   5   4   98.79   16.40
 -11  -5  -4  -53.89   20.00
 -11  -5  -4   61.79   27.80
 -11  -5  -4   20.70   20.00
 -12  -5  -4   49.20   29.50
 -12  -5  -4    2.10   21.10
 -13  -5  -4   19.80   31.10
 -15  -5  -4   20.00   38.40
 -12   6   4  165.58   42.90
 -11   6   4   -3.10   39.30
 -10   6   4   51.79   36.70
  -9   6   4  434.06   58.39
  -8   6   4  350.86   45.80
  -8   6   4  472.45   52.59
  -7   6   4  139.09   30.90
  -7   6   4  160.48   26.50
   6  -6  -4   -2.70   26.20
  -6   6   4  -25.00   20.60
   5  -6  -4  110.19   25.90
  -5   6   4  105.39   21.00
   4  -6  -4  230.48   35.50
  -4   6   4  284.67   31.40
   3  -6  -4  424.36   36.30
  -3   6   4  397.76   34.70
   2  -6  -4   67.79   15.80
  -2   6   4   93.69   12.10
  -2   6   4   88.79   10.90
  -2   6   4  100.29   15.60
   1  -6  -4 1294.27   79.29
   1  -6  -4 1325.57   80.49
   1  -6  -4 1386.86   79.39
  -1   6   4 1327.87   79.29
  -1   6   4 1375.66   80.09
   0  -6  -4 1949.90  110.79
   0   6   4 1814.42  108.79
   0   6   4 1814.52  108.29
  -1  -6  -4  615.44   40.60
  -1  -6  -4  591.74   41.00
   1   6   4  675.83   46.80
   1   6   4  663.13   42.00
  -2  -6  -4  627.54   41.80
  -2  -6  -4  719.13   42.10
  -2  -6  -4  584.44   41.70
   2   6   4  623.24   41.60
   2   6   4  664.03   42.90
   2   6   4  669.43   41.40
  -3  -6  -4 3806.32  233.88
  -3  -6  -4 4259.27  234.08
  -3  -6  -4 4048.50  234.18
   3   6   4 3965.50  233.88
   3   6   4 4142.49  234.38
   3   6   4 4141.09  234.18
  -4  -6  -4 2162.58  123.69
  -4  -6  -4 2145.49  123.89
  -4  -6  -4 1994.50  123.39
   4   6   4 2051.29  123.39
   4   6   4 2179.08  124.09
   4   6   4 2119.19  123.89
  -5  -6  -4 2456.25  139.89
  -5  -6  -4 2241.48  139.49
  -5  -6  -4 2394.96  140.29
   5   6   4 2528.85  140.29
   5   6   4 2339.37  139.49
  -6  -6  -4  250.67   28.80
  -6  -6  -4  246.38   28.60
  -6  -6  -4  320.17   30.50
   6   6   4  285.97   29.80
   6   6   4  296.57   29.50
   6   6   4  245.58   27.40
  -7  -6  -4  773.82   54.09
  -7  -6  -4  853.01   54.49
  -7  -6  -4  896.91   57.09
   7   6   4  800.72   53.59
   7   6   4  769.72   56.09
  -8  -6  -4  528.95   48.30
  -8  -6  -4  631.34   44.30
  -8  -6  -4  606.34   44.30
   8   6   4  671.83   51.59
   8   6   4  521.85   46.50
   8   6   4  574.54   43.00
  -9  -6  -4   79.69   17.60
  -9  -6  -4   -3.20   28.70
  -9  -6  -4   13.60   23.60
  -9  -6  -4   53.09   17.40
   9   6   4   81.09   19.20
 -10  -6  -4   93.69   31.00
 -10  -6  -4   79.49   20.40
 -10  -6  -4  147.99   26.80
 -10  -6  -4   99.59   20.30
  10   6   4   67.99   21.70
 -11  -6  -4  106.89   21.70
 -11  -6  -4  140.69   28.20
 -11  -6  -4   73.39   21.10
  11   6   4   93.89   23.00
 -12  -6  -4   39.60   28.70
 -12  -6  -4    2.80   23.40
 -12  -6  -4   32.90   21.50
 -13  -6  -4   -0.10   25.10
 -13  -6  -4   27.50   31.40
 -15  -6  -4   61.29   37.90
 -12   7   4   66.19   43.30
 -11   7   4    7.20   40.70
 -10   7   4   39.80   39.70
  -9   7   4   27.70   35.40
  -8   7   4   16.10   34.40
  -8   7   4   -3.70   49.60
   7  -7  -4   37.40   29.70
  -7   7   4    8.20   25.00
   6  -7  -4    5.20   28.00
  -6   7   4   20.10   21.70
   5  -7  -4    7.10   25.70
  -5   7   4   20.80   20.80
   4  -7  -4  117.59   23.30
  -4   7   4  108.29   20.40
   3  -7  -4  -85.49   35.00
  -3   7   4   -8.40   17.10
   2  -7  -4  794.52   49.50
   2  -7  -4  757.32   52.99
  -2   7   4  817.82   53.29
  -2   7   4  759.02   50.89
  -2   7   4  785.82   49.50
   1  -7  -4 2567.44  146.49
   1  -7  -4 2499.55  147.59
   1  -7  -4 2449.16  146.49
  -1   7   4 2543.05  146.59
  -1   7   4 2588.74  148.59
  -1   7   4 2497.65  147.19
   0  -7  -4 3036.70  176.38
   0  -7  -4 2892.81  175.58
   0  -7  -4 3230.28  179.68
   0   7   4 2941.51  175.58
   0   7   4 3078.49  176.18
   0   7   4 3055.69  177.28
  -1  -7  -4   46.40    9.40
  -1  -7  -4   42.30   14.00
   1   7   4   40.00   12.80
   1   7   4   56.49   19.10
   1   7   4   49.70   14.70
  -2  -7  -4 1932.21  117.09
  -2  -7  -4 2110.89  116.59
  -2  -7  -4 1949.41  116.49
   2   7   4 1947.11  117.19
   2   7   4 2037.20  117.09
   2   7   4 1947.81  116.29
  -3  -7  -4 3885.31  220.78
  -3  -7  -4 3593.04  220.28
  -3  -7  -4 3985.40  220.38
   3   7   4 3832.82  220.58
   3   7   4 3868.11  220.78
   3   7   4 3724.63  220.18
  -4  -7  -4 1580.34   94.19
  -4  -7  -4 1631.64   93.79
  -4  -7  -4 1491.85   93.69
   4   7   4 1509.45   93.39
   4   7   4 1583.84   94.09
   4   7   4 1620.34   94.19
  -5  -7  -4  342.57   32.00
  -5  -7  -4  339.77   33.00
  -5  -7  -4  473.95   35.80
   5   7   4  412.06   32.70
   5   7   4  331.87   31.40
   5   7   4  349.47   33.80
  -6  -7  -4  434.16   35.30
  -6  -7  -4  384.26   35.30
   6   7   4  391.86   34.20
   6   7   4  460.85   37.80
  -7  -7  -4 1023.00   63.49
  -7  -7  -4  930.11   61.69
  -7  -7  -4  898.11   61.69
   7   7   4  929.51   62.99
   7   7   4  851.31   60.99
   7   7   4 1028.00   62.99
  -8  -7  -4   -3.10   15.50
  -8  -7  -4   37.30   20.30
  -8  -7  -4    8.60   15.90
   8   7   4  -18.30   18.60
   8   7   4   15.90   14.00
  -9  -7  -4   35.10   18.20
  -9  -7  -4   55.99   18.40
  -9  -7  -4   64.59   23.20
   9   7   4   87.09   20.50
   9   7   4   43.10   25.00
 -10  -7  -4   -5.30   19.10
 -10  -7  -4   39.90   25.50
 -10  -7  -4   40.70   19.80
  10   7   4   18.10   17.40
  10   7   4    2.50   23.00
  10   7   4   16.30   21.00
 -11  -7  -4   19.40   21.40
 -11  -7  -4   36.70   20.50
 -11  -7  -4   14.30   27.10
  11   7   4    9.30   22.40
 -12  -7  -4   10.60   22.10
 -12  -7  -4  -23.70   28.50
 -12  -7  -4   -1.30   23.90
 -13  -7  -4   35.80   30.80
 -13  -7  -4  -20.90   25.60
 -13  -7  -4    3.30   23.60
 -14  -7  -4   36.80   24.60
 -15  -7  -4  122.39   36.70
 -11   8   4   61.39   45.60
 -10   8   4  180.18   43.80
  -9   8   4   42.20   36.60
  -8   8   4  -25.00   34.50
   7  -8  -4   43.70   32.30
  -7   8   4   31.90   25.80
   6  -8  -4  -20.10   29.40
  -6   8   4   -4.00   24.00
   5  -8  -4   -6.90   26.20
  -5   8   4   39.60   22.50
   4  -8  -4   39.00   23.80
  -4   8   4   66.49   21.80
   3  -8  -4   51.79   21.20
  -3   8   4   50.89   20.50
   2  -8  -4 1034.00   69.89
   2  -8  -4  930.31   62.29
  -2   8   4 1002.10   64.49
  -2   8   4 1103.59   67.69
  -2   8   4 1001.70   63.09
   1  -8  -4  812.52   52.89
   1  -8  -4  787.02   50.19
   1  -8  -4  735.93   50.09
  -1   8   4  789.12   50.29
  -1   8   4  790.42   51.89
  -1   8   4  745.63   55.19
   0  -8  -4  656.83   51.09
   0  -8  -4  517.35   42.10
   0  -8  -4  552.34   40.10
   0   8   4  566.54   44.80
   0   8   4  583.84   39.50
   0   8   4  609.44   41.90
  -1  -8  -4   10.60    9.30
  -1  -8  -4  -24.50   15.20
  -1  -8  -4    9.80   11.20
   1   8   4    0.50   13.20
   1   8   4  -37.50   15.90
   1   8   4   11.20   12.70
  -2  -8  -4 3308.97  198.68
  -2  -8  -4 3546.55  197.98
  -2  -8  -4 3617.54  199.98
   2   8   4 3427.06  198.48
   2   8   4 3312.77  197.78
   2   8   4 3299.27  198.98
  -3  -8  -4 3225.28  194.08
  -3  -8  -4 3393.36  194.08
  -3  -8  -4 3402.26  194.78
   3   8   4 3346.77  194.88
   3   8   4 3447.86  194.78
   3   8   4 3272.97  193.78
  -4  -8  -4   78.39   14.30
  -4  -8  -4  138.09   33.50
  -4  -8  -4  110.39   14.80
   4   8   4   78.49   13.40
   4   8   4  112.99   16.50
   4   8   4   88.49   16.30
  -5  -8  -4 1072.59   62.79
  -5  -8  -4  884.01   61.69
  -5  -8  -4  928.71   61.99
   5   8   4  938.01   61.59
   5   8   4  969.10   63.59
  -6  -8  -4 1737.03  103.19
  -6  -8  -4 1750.72  104.29
  -6  -8  -4 1682.43  103.29
   6   8   4 1722.13  104.19
   6   8   4 1795.02  104.39
   6   8   4 1603.54  102.99
  -7  -8  -4 1874.11  113.39
  -7  -8  -4 1856.51  113.29
  -7  -8  -4 1928.21  114.89
   7   8   4 2016.00  114.89
   7   8   4 1826.52  114.79
   7   8   4 1853.91  113.29
  -8  -8  -4  185.18   21.40
  -8  -8  -4  208.08   21.80
  -8  -8  -4  251.37   35.90
   8   8   4  161.68   20.50
   8   8   4  261.77   34.00
   8   8   4  165.28   22.70
  -9  -8  -4   52.49   20.90
  -9  -8  -4   56.49   19.60
  -9  -8  -4  121.89   24.40
   9   8   4   64.89   23.80
 -10  -8  -4   81.39   21.20
 -10  -8  -4   75.49   21.10
 -10  -8  -4  105.19   26.60
  10   8   4   17.20   22.90
  10   8   4   51.69   25.30
  10   8   4   48.20   18.50
 -11  -8  -4   20.00   22.10
 -11  -8  -4   23.60   21.20
 -11  -8  -4   24.10   27.40
  11   8   4  -10.70   23.50
 -12  -8  -4   30.90   22.60
 -12  -8  -4   14.40   25.40
 -12  -8  -4   13.00   28.80
  12   8   4  -26.00   23.90
 -13  -8  -4   15.60   26.30
 -13  -8  -4   24.80   24.50
 -13  -8  -4   42.10   30.80
  13   8   4   14.00   28.20
 -15  -8  -4   45.80   36.10
 -11   9   4   58.09   44.70
 -10   9   4  146.69   43.70
  -9   9   4    9.30   38.00
   8  -9  -4   39.20   34.40
   7  -9  -4    7.20   49.30
   6  -9  -4  -55.29   30.40
  -6   9   4    1.00   26.50
  -5   9   4  -11.30   25.00
   4  -9  -4    5.90   24.60
  -4   9   4   34.80   23.30
   3  -9  -4   40.20   22.90
  -3   9   4   75.99   23.90
  -3   9   4   12.10   15.10
   2  -9  -4 1277.27   78.09
   2  -9  -4 1079.79   73.49
   2  -9  -4 1198.78   74.89
  -2   9   4 1205.08   74.49
  -2   9   4 1132.29   75.89
  -2   9   4 1294.27   79.29
   1  -9  -4  521.75   40.20
   1  -9  -4  571.74   40.50
   1  -9  -4  513.55   44.60
  -1   9   4  578.54   42.90
  -1   9   4  530.75   47.50
  -1   9   4  545.65   40.70
   0  -9  -4  246.78   30.80
   0  -9  -4  221.88   28.10
   0  -9  -4  253.77   35.20
   0   9   4  239.18   31.20
   0   9   4  231.28   36.10
   0   9   4  237.68   28.00
  -1  -9  -4  423.46   41.40
  -1  -9  -4  423.46   35.70
   1   9   4  427.86   35.40
   1   9   4  459.15   38.90
   1   9   4  454.15   42.70
  -2  -9  -4  694.63   47.70
  -2  -9  -4  726.83   47.40
   2   9   4  749.13   49.60
   2   9   4  616.64   49.70
   2   9   4  675.63   46.90
  -3  -9  -4  925.61   58.79
  -3  -9  -4  837.82   59.79
  -3  -9  -4  965.70   58.99
   3   9   4  888.01   63.49
   3   9   4  883.91   60.39
   3   9   4  945.91   58.29
  -4  -9  -4  154.78   17.60
  -4  -9  -4  144.09   20.30
  -4  -9  -4  151.18   17.20
   4   9   4  132.19   20.00
   4   9   4  149.88   16.70
   4   9   4  131.99   19.20
  -5  -9  -4 2119.89  127.39
  -5  -9  -4 2237.58  127.49
  -5  -9  -4 2206.48  128.29
   5   9   4 1812.92  128.59
   5   9   4 2325.07  128.79
   5   9   4 2160.08  128.29
  -6  -9  -4 1297.07   77.49
  -6  -9  -4 1222.98   77.19
  -6  -9  -4 1211.58   78.29
   6   9   4 1128.79   78.09
   6   9   4 1327.77   79.29
   6   9   4 1164.08   76.79
  -7  -9  -4  263.97   32.70
  -7  -9  -4  244.98   32.10
  -7  -9  -4  196.88   25.10
   7   9   4  174.18   24.40
   7   9   4  206.98   23.40
   7   9   4  170.48   20.40
  -8  -9  -4   87.39   18.80
  -8  -9  -4  100.79   19.30
   8   9   4   42.30   17.90
   8   9   4   53.49   21.40
  -9  -9  -4  217.48   25.50
  -9  -9  -4  221.18   25.60
   9   9   4  310.87   40.10
   9   9   4  229.08   29.40
 -10  -9  -4  108.19   24.70
 -10  -9  -4   84.49   23.20
  10   9   4   70.39   21.70
 -11  -9  -4   22.60   23.60
 -11  -9  -4   59.79   27.50
 -11  -9  -4   87.19   23.20
  11   9   4   41.70   25.40
 -12  -9  -4   41.70   24.10
 -12  -9  -4  -21.10   25.00
 -12  -9  -4    5.30   29.20
  12   9   4   16.10   26.00
 -13  -9  -4   12.60   26.60
 -13  -9  -4   50.49   24.80
 -13  -9  -4    5.20   31.10
  13   9   4  -15.20   25.70
 -14  -9  -4   32.20   25.60
 -14  -9  -4    2.50   42.90
 -15  -9  -4   49.10   30.00
 -15  -9  -4   23.00   42.70
 -15  -9  -4   63.99   32.60
 -10  10   4   65.69   42.40
  -9  10   4   15.70   39.70
   8 -10  -4    6.20   35.10
   7 -10  -4   -3.50   33.20
   6 -10  -4   52.39   38.60
  -6  10   4   75.49   38.30
   5 -10  -4  -61.69   27.90
  -5  10   4  -25.60   26.60
   4 -10  -4   22.50   27.30
  -4  10   4  100.29   27.90
   3 -10  -4   48.90   25.00
  -3  10   4   52.89   25.30
  -3  10   4   16.60   17.10
  -3  10   4  106.29   26.30
   2 -10  -4  266.27   32.00
   2 -10  -4  322.57   40.90
   2 -10  -4  372.76   36.60
  -2  10   4  355.16   43.50
  -2  10   4  306.87   34.70
  -2  10   4  356.16   38.30
   1 -10  -4   16.20   19.20
   1 -10  -4   37.10   15.50
   1 -10  -4  -40.70   21.50
  -1  10   4  -45.20   23.80
  -1  10   4   22.70   17.20
  -1  10   4   14.90   15.30
   0 -10  -4 1319.57   86.99
   0 -10  -4 1291.27   84.39
   0 -10  -4 1539.95   94.69
   0  10   4 1394.36   85.89
   0  10   4 1368.46   84.19
   0  10   4 1350.06   89.19
  -1 -10  -4 4647.63  279.57
  -1 -10  -4 5058.69  280.67
   1  10   4 4644.64  279.37
   1  10   4 4981.10  281.77
   1  10   4 4844.82  280.17
  -2 -10  -4 3482.35  210.38
  -2 -10  -4 3685.03  210.28
  -2 -10  -4 3680.13  211.58
   2  10   4 3641.54  212.48
   2  10   4 3603.54  211.08
   2  10   4 3617.84  210.28
  -3 -10  -4  921.81   61.39
  -3 -10  -4  874.61   59.99
  -3 -10  -4  924.81   59.49
   3  10   4  858.11   62.59
   3  10   4  928.91   62.19
   3  10   4  895.61   59.19
  -4 -10  -4  109.59   21.00
  -4 -10  -4   98.89   17.40
  -4 -10  -4   94.49   17.40
   4  10   4   96.59   16.40
   4  10   4   85.29   37.70
   4  10   4   92.39   20.70
  -5 -10  -4 1013.40   69.59
  -5 -10  -4 1077.79   71.19
  -5 -10  -4 1099.79   69.69
   5  10   4 1024.20   82.59
   5  10   4 1016.80   70.59
   5  10   4 1181.38   72.49
   6  10   4  276.77   33.30
  -7 -10  -4   15.80   17.90
  -7 -10  -4   42.40   21.60
  -7 -10  -4   43.70   17.70
   7  10   4   17.10   20.20
   7  10   4    8.50   20.90
   7  10   4   36.50   16.80
   8  10   4   58.39   22.70
  -9 -10  -4  482.95   47.10
  -9 -10  -4  497.85   47.40
  -9 -10  -4  503.35   49.60
   9  10   4  483.85   52.69
   9  10   4  463.75   48.60
   9  10   4  454.55   44.90
 -10 -10  -4  116.09   28.90
 -10 -10  -4   64.19   23.90
 -10 -10  -4  155.98   24.10
 -11 -10  -4  -35.00   23.60
 -11 -10  -4   -1.50   27.90
 -11 -10  -4   13.80   28.30
 -12 -10  -4    7.40   26.10
 -12 -10  -4   40.30   30.50
 -12 -10  -4   14.40   25.80
  12  10   4  -75.49   25.30
 -13 -10  -4  181.98   30.30
 -13 -10  -4  201.38   29.50
 -13 -10  -4  200.48   35.80
  13  10   4  149.99   29.90
 -14 -10  -4   57.29   33.80
 -14 -10  -4   85.79   35.20
 -14 -10  -4   96.49   27.80
  14  10   4   57.49   32.50
 -15 -10  -4   33.30   33.20
 -10  11   4  -19.60   49.60
   8 -11  -4   44.50   37.30
   7 -11  -4    5.00   35.20
   6 -11  -4   -3.10   33.50
   5 -11  -4   61.49   32.00
  -5  11   4   65.49   30.70
   4 -11  -4  408.86   50.69
  -4  11   4  431.86   50.99
   3 -11  -4  683.13   61.19
  -3  11   4  786.02   63.19
  -3  11   4  728.23   54.19
  -3  11   4  774.32   57.99
   2 -11  -4  217.48   25.20
   2 -11  -4  229.78   30.90
  -2  11   4  273.77   34.60
  -2  11   4  265.27   33.40
   1 -11  -4   73.09   25.00
   1 -11  -4   68.09   17.80
   1 -11  -4   92.19   19.10
  -1  11   4   87.79   21.20
  -1  11   4   52.69   18.20
  -1  11   4   84.59   27.50
   0 -11  -4 1928.01  117.99
   0  11   4 1854.11  116.89
   0  11   4 1917.31  116.99
   0  11   4 1967.50  120.69
  -1 -11  -4 1926.51  115.79
  -1 -11  -4 1777.72  114.19
   1  11   4 1924.81  113.89
   1  11   4 1939.71  118.19
   1  11   4 1884.91  115.59
  -2 -11  -4  945.21   65.89
  -2 -11  -4  933.31   62.69
  -2 -11  -4  958.20   63.19
   2  11   4  964.20   65.39
   2  11   4  985.00   62.59
   2  11   4  861.81   66.99
  -3 -11  -4   36.90   16.20
  -3 -11  -4   45.70   17.10
   3  11   4   52.79   16.60
   3  11   4   47.10   19.30
  -4 -11  -4 2726.73  165.38
  -4 -11  -4 2794.02  166.68
  -4 -11  -4 2870.61  165.08
   4  11   4 2736.33  164.98
   4  11   4 2934.11  166.68
   4  11   4 2755.32  167.18
  -5 -11  -4 3086.79  178.08
  -5 -11  -4 3123.49  180.08
  -5 -11  -4 2889.81  178.28
   5  11   4 2913.91  178.28
   5  11   4 2946.61  180.08
   5  11   4 3275.77  190.28
  -6 -11  -4  597.84   47.30
  -6 -11  -4  566.14   49.40
   6  11   4  645.04   51.59
   6  11   4  522.95   45.80
   6  11   4  538.85   49.20
  -7 -11  -4   52.59   19.80
  -7 -11  -4   41.00   22.50
  -7 -11  -4   24.80   18.90
   7  11   4   28.70   22.10
   7  11   4   54.09   18.50
   7  11   4   -8.60   25.30
  -8 -11  -4  150.48   26.40
  -8 -11  -4  107.49   22.70
  -8 -11  -4  107.99   22.10
   8  11   4  133.09   25.20
   8  11   4  110.69   21.50
   8  11   4  159.48   27.10
  -9 -11  -4  227.08   49.20
  -9 -11  -4  213.98   26.90
  -9 -11  -4  197.18   26.00
   9  11   4  221.28   29.30
   9  11   4  224.18   25.80
 -10 -11  -4   39.80   23.60
 -10 -11  -4    9.40   26.50
  10  11   4   38.80   25.50
 -11 -11  -4  -22.70   29.60
 -11 -11  -4   20.20   25.80
 -12 -11  -4   32.40   25.80
 -12 -11  -4   44.90   31.00
  12  11   4   23.90   27.20
 -13 -11  -4   78.09   33.80
 -13 -11  -4   66.99   27.60
 -13 -11  -4  122.89   28.90
  13  11   4   84.29   29.70
 -14 -11  -4   68.49   35.30
 -14 -11  -4   23.00   27.70
 -14 -11  -4   71.59   28.50
  14  11   4   93.99   28.40
   8 -12  -4    1.70   38.40
   7 -12  -4  -26.10   36.90
   6 -12  -4  -13.70   32.90
   5 -12  -4  175.78   36.10
   4 -12  -4  281.77   42.50
  -4  12   4  300.67   45.70
   3 -12  -4  744.03   65.69
   3 -12  -4  865.61   72.69
  -3  12   4  817.12   59.69
  -3  12   4  821.42   68.29
  -3  12   4  769.92   62.39
   2 -12  -4  366.56   42.80
  -2  12   4  369.06   45.40
  -2  12   4  362.36   40.70
   1 -12  -4   79.39   28.30
   1 -12  -4  183.68   23.00
  -1  12   4   90.59   30.00
  -1  12   4  115.09   21.40
  -1  12   4  117.49   31.50
   0 -12  -4 1893.11  122.49
   0 -12  -4 2135.49  125.29
   0  12   4 2025.10  127.39
   0  12   4 2167.98  133.09
   0  12   4 1931.51  124.59
  -1 -12  -4  777.22   58.19
  -1 -12  -4  698.33   54.69
   1  12   4  707.43   54.49
   1  12   4  748.53   58.59
   1  12   4  794.92   62.49
  -2 -12  -4   39.40   18.20
  -2 -12  -4   -2.00   22.20
  -2 -12  -4   -1.00   17.90
   2  12   4    3.90   24.90
   2  12   4   -1.70   20.00
   2  12   4   28.40   17.60
  -3 -12  -4   58.49   18.10
  -3 -12  -4   51.29   19.40
  -3 -12  -4   24.70   23.80
   3  12   4   72.59   21.80
   3  12   4    9.30   25.80
   3  12   4   83.09   18.70
  -4 -12  -4 1233.58   82.19
  -4 -12  -4 1287.67   81.89
  -4 -12  -4 1330.87   84.89
   4  12   4 1255.77   81.59
   4  12   4 1343.67   84.69
   4  12   4 1207.18   85.69
  -5 -12  -4 1057.39   76.09
  -5 -12  -4 1027.40   72.69
  -5 -12  -4 1118.79   75.49
   5  12   4 1044.60   75.99
   5  12   4 1099.89   72.29
   5  12   4 1214.68   76.09
  -6 -12  -4   54.09   24.60
  -6 -12  -4   68.59   20.50
  -6 -12  -4   95.89   20.00
   6  12   4   99.99   25.10
   6  12   4  115.19   19.60
  -7 -12  -4   10.40   23.60
  -7 -12  -4   -0.70   19.30
  -7 -12  -4   19.00   22.90
   7  12   4   42.60   23.70
   7  12   4   13.70   25.10
   7  12   4    5.00   18.80
  -8 -12  -4   -3.80   20.50
  -8 -12  -4   25.50   21.90
  -8 -12  -4   32.30   25.20
   8  12   4    1.60   21.20
   8  12   4   14.40   24.80
   8  12   4   -6.20   25.90
  -9 -12  -4   17.50   25.70
  -9 -12  -4   43.70   23.20
[truncated: 840,044 more chars]
